# Supplementary material for: Systematic Identification of Anti-Fungal Drug Targets by a Metabolic Network Approach
Source: Front Mol Biosci. 2016 Jun 17;3:22. doi: 10.3389/fmolb.2016.00022 (PMC4911368; doi:10.3389/fmolb.2016.00022)
Supplement: Supplementary file 1 [file DataSheet1.ZIP]

Archive with 20 entries (20 files):
- supplementary_figure_3_model_vs_exprs_wt.png
- supplementary_figure_5_model_vs_exprs_biofilm.png
- supplementary_table_1.txt
- supplementary_table_2_model_vs_exprs_wt.txt
- supplementary_table_4_model_vs_exprs_biofilm.txt
- supplementary_table_6_inVivo_MCDonagh2008.csv
- supplementary_table_7_hypoxia_Willger2008.csv
- supplementary_table_8_Iron_Schrettl2010.csv
- supplementary_table_9.xlsx
- supplementary_table_10.xlsx
- supplementary_table_11.xlsx
- supplementary_table_12.xlsx
- supplementary_table_13.xlsx
- supplementary_table_14.xlsx
- supplementary_table_15_reaction_equations.csv
- supplementary_table_16_stoi_matrix.csv
- supplementary_table_17_pathway_model.csv
- supplementary_table_18_stoi_matrix_null.csv
- supplementary_table_19_comp_model_gene_nopnum_mapping.csv
- supplementary_table_20_afum_comp_model.sbml
