# Supplementary material for: Systematic Identification of Anti-Fungal Drug Targets by a Metabolic Network Approach
Source: Front Mol Biosci. 2016 Jun 17;3:22. doi: 10.3389/fmolb.2016.00022 (PMC4911368; doi:10.3389/fmolb.2016.00022)
Supplement: Supplementary file 1 [file DataSheet1.ZIP › supplementary_table_1.txt]

#METATOOL input file
#*******************
#generated by libMETATOOLFileWriter Version 1.0
#on: 12/22/15 12:09 PM

-ENZREV
oprT tktA1 t004_pi tktA2 pgcM gdpK gmpK garS faicarS t105_cys t102_gln impCY succ t002_pyr aicarS aspTA airC t011_atp rpE tA t101_glu metthfD xanD2 xanD1 rpI tpiA malD gapD metfhC lacD fumH atn citA fbpA udpK1 udpK2 acon udpK3 pgM succD pgK eno g6pI adK att Uricase dhoro ndpK r5pppk UrK t010_adp alaTA 

-ENZIRREV
6pgcD impD PNPase pyrC pyrD t103_ala t022_chor t021_fthf garFT nadphD prppAT fatp t020_thf ugcL t005_glx gshS gcS akgD gmpS ggpT rdpR ure t104_ser 6pgL t003_lac ompDC pepC fthfDF capS1 thhfS capS2 psTA t446_dpurine cytoO pyrK nadhD t487_pyri hiuH t023_for icitD fbpP pgD fadhD hk t100_gly patp THIORed t001_glc pabaS1 pabaS2 saicarS glacA gtpC1 gtpC3 gtpC2 airS dp doroD cytoR dhpsS g6pD pfkA serA folS ctpS rnr1 fgamS psP t494_dpyri dhfS t443_purine dhfR t030_nh3 

-METINT
NADPH FGAM S7P FAD AIR UGC GDP QH2 FGAR COA XAN 6PGC AHTD CHOR 6PGL CAIR NH3 IMP FTHF SUCC 3PSER XUL5P E4P METTHF GC UDP R5P G6P OTHIO ASP FERI GMP PPI ALA Q DHAP CAASP CDP FERO OA LAC 3PG PYR OMP ATP GLU GTP GLX GLY ATN F6P GLN RTHIO 2PG NAD PHP PI XMP PRPP FUM AKG PRAM THF AMP UTP DGDP FOR H_PO ORO ICIT ATT GLAC CAP FADH2 DCDP GAR GAP GSH METHF PABA RU5P BPG ADP DHPT FAICAR UMP CTP HIUR DGTP ACCOA DHF DHP ADCHOR AHHMD PEP SER SUCCOA R1P SAICAR DORO HYXN UREA NADH CYS FBP MAL AICAR LACTO URIC NADP AHHMP DCTP GLC CIT 

-METEXT
DPyrimidine_x FTHF_x DPurine_x GLC_x SER_x PI_x GAminoacid_x GLAL_x GLN_x ALA_x ADP_x CYS_x H2O_x GLY_x H_PO_x Peptide_x INS_x Pyrimidine_x FOR_x AminoAcid_x NH3_x PYR_x Purine_x CO2_x H2O2_x THF_x CHOR_x GLX_x ATP_x O_x O2_x GLU_x LAC_x 

-CAT
oprT : ORO + PRPP = OMP + PPI .
tktA1 : R5P + XUL5P = GAP + S7P .
t004_pi : PI = PI_x .
tktA2 : E4P + XUL5P = F6P + GAP .
pgcM : R1P = R5P .
gdpK : ATP + GDP = ADP + GTP .
gmpK : ATP + GMP = ADP + GDP .
garS : ATP + GLY + PRAM = ADP + GAR + PI .
faicarS : AICAR + FTHF = FAICAR + THF .
t105_cys : CYS = CYS_x .
t102_gln : GLN_x = GLN .
impCY : FAICAR = H2O_x + IMP .
succ : GDP + PI + SUCCOA = COA + GTP + SUCC .
t002_pyr : PYR_x = PYR .
aicarS : SAICAR = AICAR + FUM .
aspTA : GLU + OA = AKG + ASP .
airC : AIR + CO2_x = CAIR .
t011_atp : ATP = ATP_x .
rpE : RU5P = XUL5P .
tA : GAP + S7P = E4P + F6P .
t101_glu : GLU_x = GLU .
metthfD : METHF + NADPH = METTHF + NADP .
xanD2 : H2O_x + NAD + XAN = NADH + URIC .
xanD1 : H2O_x + HYXN + NAD = NADH + XAN .
rpI : RU5P = R5P .
tpiA : DHAP = GAP .
malD : MAL + NAD = NADH + OA .
gapD : GAP + NAD + PI = BPG + NADH .
metfhC : FTHF = H2O_x + METHF .
lacD : LAC + NAD = NADH + PYR .
fumH : FUM + H2O_x = MAL .
atn : ATN + H2O_x = ATT .
citA : ACCOA + H2O_x + OA = CIT + COA .
fbpA : FBP = DHAP + GAP .
udpK1 : ATP + UDP = ADP + UTP .
udpK2 : ADP + CTP = ATP + CDP .
acon : CIT = ICIT .
udpK3 : ATP + DCDP = ADP + DCTP .
pgM : 3PG = 2PG .
succD : Q + SUCC = FUM + QH2 .
pgK : ADP + BPG = 3PG + ATP .
eno : 2PG = H2O_x + PEP .
g6pI : G6P = F6P .
adK : AMP + ATP = 2 ADP .
att : ATT + H2O_x = UGC + UREA .
Uricase : H2O_x + O2_x + URIC = H2O2_x + HIUR .
dhoro : CAASP = DORO + H2O_x .
ndpK : ATP + DGDP = ADP + DGTP .
r5pppk : ATP + R5P = AMP + PRPP .
UrK : ADP + UDP = ATP + UMP .
t010_adp : ADP = ADP_x .
alaTA : GLU + PYR = AKG + ALA .
6pgcD : 6PGC + NADP = CO2_x + NADPH + RU5P .
impD : IMP + NAD = NADH + XMP .
PNPase : INS_x + PI = HYXN + R1P .
pyrC : ATP + CO2_x + H2O_x + PYR = ADP + OA + PI .
pyrD : COA + NAD + PYR = ACCOA + CO2_x + NADH .
t103_ala : ALA = ALA_x .
t022_chor : CHOR_x = CHOR .
t021_fthf : THF = THF_x .
garFT : FTHF + GAR = FGAR + THF .
nadphD : NADPH + Q = NADP + QH2 .
prppAT : GLN + H2O_x + PRPP = GLU + PPI + PRAM .
fatp : ADP + 4 H_PO + PI = ATP + H2O_x .
t020_thf : FTHF_x = FTHF .
ugcL : UGC = GLX + UREA .
t005_glx : GLX = GLX_x .
gshS : ATP + GC + GLY = ADP + GSH + PI .
gcS : ATP + CYS + GLU = ADP + GC + PI .
akgD : AKG + COA + NAD = CO2_x + NADH + SUCCOA .
gmpS : ATP + GLN + H2O_x + XMP = AMP + GLU + GMP + PPI .
ggpT : AminoAcid_x + GSH = GAminoacid_x + Peptide_x .
rdpR : GDP + RTHIO = DGDP + H2O_x + OTHIO .
ure : H2O_x + UREA = CO2_x + 2 NH3 .
t104_ser : SER = SER_x .
6pgL : 6PGL + H2O_x = 6PGC .
t003_lac : LAC_x = LAC .
ompDC : OMP = CO2_x + UMP .
pepC : ATP + OA = ADP + CO2_x + PEP .
fthfDF : FTHF + H2O_x = FOR + THF .
capS1 : 2 ATP + CO2_x + GLN + 2 H2O_x = 2 ADP + CAP + GLU + PI .
thhfS : ATP + FOR + THF = ADP + FTHF + PI .
capS2 : ASP + CAP = CAASP + PI .
psTA : GLU + PHP = 3PSER + AKG .
t446_dpurine : DGTP = DPurine_x .
cytoO : 2 FERO + O_x = 2 FERI + H2O_x + 4 H_PO .
pyrK : ADP + PEP = ATP + PYR .
nadhD : NADH + Q = 4 H_PO + NAD + QH2 .
t487_pyri : CTP = Pyrimidine_x .
hiuH : H2O_x + HIUR = ATN + CO2_x .
t023_for : FOR = FOR_x .
icitD : ICIT + NAD = AKG + CO2_x + NADH .
fbpP : FBP + H2O_x = F6P + PI .
pgD : 3PG + NAD = NADH + PHP .
fadhD : FADH2 + Q = FAD + QH2 .
hk : ATP + GLC = ADP + G6P .
t100_gly : GLY_x = GLY .
patp : ATP = ADP + H_PO_x .
THIORed : NADPH + OTHIO = NADP + RTHIO .
t001_glc : GLC_x = GLC .
pabaS1 : CHOR + GLN = ADCHOR + GLU .
pabaS2 : ADCHOR = PABA + PYR .
saicarS : ASP + ATP + CAIR = ADP + PI + SAICAR .
glacA : H2O_x + LACTO = GLAC + GLC .
gtpC1 : GTP + 2 H2O_x = AHTD + FOR .
gtpC3 : DHP = AHHMP + GLAL_x .
gtpC2 : AHTD = DHP + 3 PI .
airS : ATP + FGAM = ADP + AIR + PI .
dp : H2O_x + PPI = 2 PI .
doroD : DORO + Q = ORO + QH2 .
cytoR : 2 FERI + QH2 = 2 FERO + 4 H_PO + Q .
dhpsS : AHHMD + PABA = DHPT + PPI .
g6pD : G6P + NADP = 6PGL + NADPH .
pfkA : ATP + F6P = ADP + FBP .
serA : GLY + H2O_x + METTHF = SER + THF .
folS : AHHMP + ATP = AHHMD + AMP .
ctpS : ATP + GLN + H2O_x + UTP = ADP + CTP + GLU + PI .
rnr1 : CDP + RTHIO = DCDP + H2O_x + OTHIO .
fgamS : ATP + FGAR + GLN + H2O_x = ADP + FGAM + GLU + PI .
psP : 3PSER + H2O_x = PI + SER .
t494_dpyri : DCTP = DPyrimidine_x .
dhfS : ATP + DHPT + GLU = ADP + DHF + PI .
t443_purine : GTP = Purine_x .
dhfR : DHF + NADPH = NADP + THF .
t030_nh3 : NH3 = NH3_x .
