# Supplementary material for: Systematic Identification of Anti-Fungal Drug Targets by a Metabolic Network Approach
Source: Front Mol Biosci. 2016 Jun 17;3:22. doi: 10.3389/fmolb.2016.00022 (PMC4911368; doi:10.3389/fmolb.2016.00022)
Supplement: Supplementary file 1 [file DataSheet1.ZIP › supplementary_table_2_model_vs_exprs_wt.txt]

#	wt
gene	modeling_fluxes	gene_expression_data	deviation
lacD	6.00488	6.01084	0.00596
fthfDF	9.99779	9.99058	-0.00721
patp	7.44446	7.43376	-0.01070
thhfS	5.92036	5.94208	0.02172
metfhC	6.00461	5.94208	-0.06253
metthfD	6.00461	5.94208	-0.06253
ctpS	6.03965	6.13515	0.09550
dhoro	6.03965	5.92996	-0.10969
serA	6.00461	6.13465	0.13004
succ	8.84145	8.98173	0.14028
pgcM	7.47878	7.25725	-0.22153
capS2	6.03965	5.76520	-0.27445
UrK	-6.03965	6.32193	0.28228
psP	7.46248	7.06661	-0.39587
THIORed	7.40503	7.85403	0.44900
pepC	6.30809	5.77921	-0.52888
acon	6.91147	6.32866	-0.58281
psTA	7.46248	8.07235	0.60987
gcS	7.29558	7.95308	0.65749
gshS	7.29558	6.62869	-0.66689
ugcL	7.47878	8.18908	0.71030
airS	5.00458	5.80528	0.80070
garS	5.00458	5.80528	0.80070
fgamS	5.00458	5.81876	0.81418
pyrD	7.55612	6.73010	-0.82602
PNPase	7.47878	6.64386	-0.83492
xanD1	7.47878	6.64313	-0.83564
xanD2	7.47878	6.64313	-0.83564
saicarS	5.00458	5.87744	0.87286
impD	5.00458	5.91486	0.91028
succD	8.84145	9.78508	0.94363
doroD	6.03965	7.13777	1.09812
pgD	7.46248	8.57932	1.11685
prppAT	5.00458	6.16644	1.16186
fbpA	5.43558	6.76315	1.32757
airC	5.00458	6.46481	1.46023
att	7.47878	8.97062	1.49184
hk	12.42866	10.84868	-1.57998
atn	7.47878	5.79436	-1.68442
malD	12.87565	11.12337	-1.75228
pyrC	12.03279	10.28032	-1.75248
rnr1	6.03965	7.81271	1.77306
aspTA	11.04423	12.84864	1.80440
pfkA	8.25965	6.36630	-1.89336
fbpP	2.82407	4.72147	1.89740
dhpsS	3.63920	5.61441	1.97521
folS	3.63920	5.61441	1.97521
pabaS1	3.63920	5.67104	2.03184
pabaS2	3.63920	5.67104	2.03184
rpI	6.99308	9.15944	2.16636
r5pppk	11.04423	8.82719	-2.21704
pyrK	2.69068	4.98864	2.29796
gmpS	5.00458	7.33565	2.33107
6pgL	13.84833	11.48801	-2.36032
citA	7.55612	10.14254	2.58642
tA	3.42762	6.03305	2.60542
eno	-3.61741	6.22882	2.61141
pgK	3.84507	6.53136	2.68629
ompDC	6.03965	8.75736	2.71771
Uricase	7.47878	10.30614	2.82736
rpE	6.85525	9.73894	2.88369
tktA1	3.42762	6.43054	3.00292
tktA2	3.42762	6.43054	3.00292
oprT	6.03965	9.32451	3.28486
akgD	8.84145	5.19937	-3.64208
pgM	-3.61741	7.28912	3.67171
aicarS	5.00458	8.76773	3.76314
g6pI	-1.41967	5.32148	3.90181
udpK1	6.03965	10.06347	4.02382
udpK2	6.03965	10.06347	4.02382
udpK3	6.03965	10.06347	4.02382
dhfR	3.63920	8.12225	4.48305
gtpC1	3.63920	8.20037	4.56117
gtpC2	3.63920	8.20037	4.56117
gtpC3	3.63920	8.20037	4.56117
ure	14.95755	10.13939	-4.81817
gdpK	-5.20225	10.06347	4.86121
gmpK	5.00458	10.01842	5.01384
alaTA	-16.57672	11.24176	-5.33496
dhfS	3.63920	8.99090	5.35170
icitD	6.91147	12.82904	5.91757
tpiA	-5.01814	11.06926	6.05112
capS1	6.03965	12.27208	6.23244
glacA	0.00000	6.37462	6.37462
faicarS	5.00458	11.41777	6.41319
impCY	5.00458	11.41777	6.41319
rdpR	1.36539	7.81271	6.44732
g6pD	13.84833	6.60503	-7.24330
gapD	3.84507	11.21239	7.36733
fumH	13.84603	6.20932	-7.63671
ndpK	1.36539	10.06347	8.69808
adK	19.68801	8.58985	-11.09816
