# Supplementary material for: Systematic Identification of Anti-Fungal Drug Targets by a Metabolic Network Approach
Source: Front Mol Biosci. 2016 Jun 17;3:22. doi: 10.3389/fmolb.2016.00022 (PMC4911368; doi:10.3389/fmolb.2016.00022)
Supplement: Supplementary file 1 [file DataSheet1.ZIP › supplementary_table_4_model_vs_exprs_biofilm.txt]

#	biofilm
gene	modeling_fluxes	gene_expression_data	deviation
fthfDF	108.62192	108.63783	0.01591
lacD	64.48147	64.50622	0.02475
thhfS	55.13699	55.18087	0.04388
prppAT	48.13006	48.21928	0.08922
patp	76.45043	76.58070	0.13027
airC	48.13006	48.30889	0.17883
capS2	56.42526	55.49345	-0.93181
6pgL	116.48767	114.51827	-1.96940
dhoro	56.42526	58.60336	2.17810
metfhC	58.02928	55.18087	-2.84841
metthfD	58.02928	55.18087	-2.84841
PNPase	69.79151	65.71692	-4.07459
saicarS	48.13006	52.39890	4.26884
psTA	50.45308	54.74913	4.29605
ctpS	56.42526	51.49604	-4.92922
UrK	-56.42526	51.25149	-5.17377
malD	102.78526	97.56344	-5.22182
pyrC	110.09241	104.86833	-5.22408
serA	58.02928	63.71238	5.68310
pfkA	60.49423	54.75642	-5.73781
fbpP	39.00132	44.74184	5.74052
pgcM	69.79151	64.04376	-5.74775
succ	83.85459	91.07113	7.21654
rpI	62.00510	69.31125	7.30615
airS	48.13006	55.54262	7.41256
garS	48.13006	55.54262	7.41256
THIORed	64.25244	71.92122	7.66878
gshS	67.07248	58.86982	-8.20266
gcS	67.07248	75.34759	8.27511
doroD	56.42526	65.21172	8.78646
fgamS	48.13006	57.42663	9.29657
gapD	100.31280	110.25902	9.94622
psP	50.45308	60.86839	10.41531
dhpsS	40.30289	51.32221	11.01932
folS	40.30289	51.32221	11.01932
eno	49.85973	61.18605	11.32632
oprT	56.42526	68.08274	11.65748
hk	83.49801	96.07468	12.57667
rnr1	56.42526	69.65381	13.22855
impD	48.13006	61.47023	13.34017
ugcL	69.79151	85.77607	15.98456
acon	79.18154	62.18356	-16.99798
aicarS	48.13006	65.38408	17.25402
pyrD	82.09266	63.03665	-19.05601
xanD1	69.79151	50.38408	-19.40743
xanD2	69.79151	50.38408	-19.40743
pgM	49.85973	69.29324	19.43351
atn	69.79151	50.33717	-19.45434
g6pI	-32.98966	53.90680	20.91714
udpK1	56.42526	77.87533	21.45007
udpK2	56.42526	77.87533	21.45007
udpK3	56.42526	77.87533	21.45007
gmpS	48.13006	71.17749	23.04743
gmpK	48.13006	72.22637	24.09631
citA	82.09266	106.37078	24.27812
pyrK	76.08941	50.62061	-25.46880
pabaS1	40.30289	65.89410	25.59121
pabaS2	40.30289	65.89410	25.59121
tktA1	27.24129	53.88628	26.64499
tktA2	27.24129	53.88628	26.64499
akgD	83.85459	55.77409	-28.08050
gtpC1	40.30289	68.56632	28.26343
gtpC2	40.30289	68.56632	28.26343
gtpC3	40.30289	68.56632	28.26343
pgD	50.45308	79.41524	28.96216
tA	27.24129	56.67974	29.43845
succD	83.85459	113.38882	29.53423
pepC	26.22969	56.89960	30.66991
tpiA	51.57861	82.25322	30.67461
r5pppk	104.55532	73.01596	-31.53936
att	69.79151	102.63539	32.84388
gdpK	-43.55170	77.87533	34.32363
aspTA	104.55532	138.94155	34.38623
ompDC	56.42526	92.00873	35.58347
ure	139.58302	102.28397	-37.29905
alaTA	-150.33535	111.84302	-38.49233
fbpA	21.49291	66.19568	44.70277
rpE	54.48257	99.59336	45.11079
Uricase	69.79151	115.54881	45.75730
pgK	100.31280	54.42848	-45.88432
glacA	0.00000	50.22197	50.22197
icitD	79.18154	134.58955	55.40801
dhfR	40.30289	96.02026	55.71737
rdpR	7.82717	69.65381	61.82664
g6pD	116.48767	50.52954	-65.95813
capS1	56.42526	124.57094	68.14568
ndpK	7.82717	77.87533	70.04816
dhfS	40.30289	112.08036	71.77747
faicarS	48.13006	122.01414	73.88408
impCY	48.13006	122.01414	73.88408
fumH	131.98464	50.43731	-81.54733
adK	192.98826	81.35730	-111.63096
