# Supplementary material for: Systematic Identification of Anti-Fungal Drug Targets by a Metabolic Network Approach
Source: Front Mol Biosci. 2016 Jun 17;3:22. doi: 10.3389/fmolb.2016.00022 (PMC4911368; doi:10.3389/fmolb.2016.00022)
Supplement: Supplementary file 1 [file DataSheet1.ZIP › supplementary_table_7_hypoxia_Willger2008.csv]

adj.P.Val	P.Value	t	B	logFC	ORF	GENE.NAME
0.00278137855147933	7.83558800092856e-07	-46.2807496319539	5.87121610206363	-9.39847195	Afu3g08110	cell wall protein, putative
0.00278137855147933	1.15130694480811e-06	-42.2088786038905	5.71101049805417	-8.52686215	Afu3g12900	monocarboxylate transporter (Mch4), putative
0.00278137855147933	1.69383092492116e-06	-38.4821001978099	5.53009786235158	-8.004590125	Afu4g01560	MFS myo-inositol transporter, putative
0.00278137855147933	2.34540494193163e-06	-35.5962538760387	5.36121779719025	-6.782741625	Afu2g09450	carboxylic acid transport protein
0.00278137855147933	2.65809165312906e-06	-34.5447901129197	5.29219720093698	-9.0408793	Afu8g02440	c-4 methyl sterol oxidase
0.00278137855147933	2.82546739568173e-06	-34.0430108393262	5.25768835451357	-6.73351945	Afu1g16250	alpha-glucosidase B
0.00278137855147933	3.16677047731601e-06	-33.1252643319331	5.19177807633659	-7.003153875	Afu3g14170	high-affinity hexose transporter
0.00278137855147933	3.34578118322407e-06	-32.6915662178985	5.15931320800781	-8.3962021	Afu6g03680	hypothetical protein
0.00278137855147933	3.87237577009401e-06	-31.565948467536	5.07084803104794	-6.47258445	Afu3g12720	sugar transporter-like protein
0.00278137855147933	4.79988890371525e-06	-29.9818197064874	4.93517405198974	-5.898316425	Afu5g14920	hypothetical protein
0.00278137855147933	5.15733399673417e-06	-29.4697301237056	4.8882738752613	-9.2137606	Afu5g14740	fucose-specific lectin
0.00278137855147933	5.24391391079495e-06	-29.3522800009594	4.87729489061714	-8.15346335	Afu3g07870	conserved hypothetical protein
0.00278137855147933	5.47113553582284e-06	-29.0551255405806	4.84913787290552	-5.311427275	Afu1g15180	conserved hypothetical protein
0.00278137855147933	5.595319548091e-06	-28.8991039064651	4.83413266986291	-7.328329075	Afu3g01670	MFS hexose transporter, putative
0.00278137855147933	5.6350297392133e-06	28.8501153435102	4.82938938430756	6.6568879	Afu4g09830	indoleamine 2,3-dioxygenase pyrrole 2,3-dioxygenase)
0.00278137855147933	5.71215170020282e-06	28.7561833497294	4.82025153487981	5.97397755	Afu4g00390	glycosyl hydrolase, putative
0.00278137855147933	5.77633050608603e-06	-28.6792045949886	4.8127205811576	-7.4666476	Afu1g03150	c-14 sterol reductase
0.00278137855147933	6.10622031653718e-06	-28.299570410594	4.77501397206135	-5.3150296	Afu6g00680	hypothetical protein
0.00278137855147933	6.47614548089487e-06	-27.9029590540167	4.73459119684214	-6.1355705	Afu4g13630	hypothetical protein
0.00278137855147933	6.59652530211975e-06	-27.7799043884417	4.72183010830149	-5.740958825	Afu1g16590	C2H2 transcription factor (BrlA), putative
0.00278137855147933	6.8460365464951e-06	-27.5334780418147	4.69595607306272	-5.41515385	Afu3g06020	glyoxalase family protein family
0.00278137855147933	7.28382149683084e-06	-27.1268699686216	4.65231272533997	-4.8534635	Afu1g01810	MFS transporter, putative
0.00278137855147933	7.49324014391472e-06	-26.9429184856669	4.63217005492638	-6.445110125	Afu7g04930	alkaline serine protease (PR1), putative
0.00278137855147933	7.78283488265467e-06	-26.6987680293255	4.60504334831981	-5.374539625	Afu4g09600	GPI anchored protein, putative
0.00278137855147933	7.78452719865207e-06	-26.697374478384	4.60488721587773	-4.805786	Afu1g13610	SH3 domain protein
0.00278137855147933	8.09723125602817e-06	-26.44612519336	4.57649286629176	-5.084270775	Afu2g07900	APSES transcription factor (StuA), putative
0.00278137855147933	8.42132647755209e-06	-26.1980910771107	4.54797786892137	-6.7074686	Afu5g02130	alpha-galactosidase
0.00278137855147933	8.48414514545361e-06	-26.151381282864	4.54255327054889	-9.18915125	Afu3g00810	cholestenol delta-isomerase, putative
0.00278137855147933	8.62034482949354e-06	-26.051562016218	4.53090212991884	-4.883825575	Afu2g05340	1,3-beta-glucanosyltransferase, putative
0.00278137855147933	8.95676770066547e-06	-25.8131468864792	4.50274638122256	-7.731538725	Afu6g00430	IgE-binding protein
0.00278137855147933	9.18180419072744e-06	-25.6597707135267	4.48438591196083	-6.8090686	Afu8g04310	conserved hypothetical protein
0.00278137855147933	9.37186529823457e-06	-25.5338124872206	4.46916054734315	-8.3797666	Afu5g06930	hypothetical protein
0.00278137855147933	1.0522832733317e-05	-24.8331019064026	4.38196971406673	-5.907690825	Afu5g02330	major allergen Asp F1
0.00278137855147933	1.1505835594065e-05	-24.3058776433848	4.31346832387898	-5.4339088	Afu2g14450	hypothetical protein
0.00278137855147933	1.17876074479088e-05	-24.1649603197919	4.29472039322096	-7.243359725	Afu7g06120	transmembrane transporter, putative
0.00278137855147933	1.22141986537782e-05	-23.9593651282334	4.26702684360681	-5.24279695	Afu2g17600	polyketide synthetase PksP
0.00278137855147933	1.23420364986937e-05	-23.8994785131354	4.25888317809162	-5.26284825	Afu7g00580	conserved hypothetical protein
0.00278137855147933	1.27026860404452e-05	-23.7345839614204	4.23627824833129	-4.267095075	Afu6g08700	beta glucosidase, putative
0.00278137855147933	1.27066928946828e-05	23.732784615802	4.23603009996427	4.502468125	Afu1g16960	hypothetical protein
0.00278137855147933	1.27430865501165e-05	-23.7164735121303	4.23377916330112	-5.701568375	Afu7g04730	siderochrome-iron transporter, putative
0.00278137855147933	1.29713495682255e-05	-23.615467099473	4.2197811992905	-7.039554525	Afu6g13980	prenyltransferase, putative
0.00278137855147933	1.30091016289764e-05	-23.5989737871716	4.21748577843885	-5.6325883	Afu3g01590	hypothetical protein
0.00278137855147933	1.32563481899236e-05	-23.4923996443146	4.20258748094675	-5.469303375	Afu4g08710	short chain dehydrogenase, putative
0.00278137855147933	1.32592449960976e-05	-23.4911656034167	4.20241429817752	-4.755538575	Afu2g08820	hypothetical protein
0.00278137855147933	1.34433016918303e-05	-23.413434364489	4.19147444184252	-4.8498524	Afu4g14050	hypothetical protein
0.00278137855147933	1.36916769785546e-05	-23.3106027366102	4.17690702429185	-5.30672735	Afu4g03010	hypothetical protein
0.00278137855147933	1.37262958023801e-05	-23.296453312001	4.17489406280933	-4.8591059	Afu1g17550	HET domain protein, putative
0.00278137855147933	1.38530225264756e-05	-23.2450317135191	4.16756115920752	-5.08656405	Afu5g01990	BYS1 domain protein, putative
0.00278137855147933	1.39207873017092e-05	-23.2177732097948	4.16366287890406	-4.320223325	Afu6g03400	hypothetical protein
0.00278137855147933	1.40757955350218e-05	-23.1560334882987	4.15480477415216	-11.4157822	Afu2g01260	HLH transcription factor, putative
0.00278137855147933	1.40879989564376e-05	-23.1512086200297	4.15411084910322	-8.394254225	Afu3g13110	hypothetical protein
0.00278137855147933	1.41666510737334e-05	-23.1202354941108	4.14965040628639	-4.702267325	Afu4g09320	antigenic dipeptidyl-peptidase Dpp4
0.00278137855147933	1.43316818814132e-05	23.0559326555064	4.14035795979078	4.149746625	Afu8g04220	20S pre-rRNA maturation protein (Nop14), putative
0.00278137855147933	1.47678240120198e-05	-22.8903123056513	4.11622237056763	-6.768743425	Afu6g12180	conserved hypothetical protein
0.00278137855147933	1.48030048223306e-05	-22.8772170810825	4.11430153658722	-7.735544425	Afu5g08830	HEX1
0.00278137855147933	1.54166496550699e-05	-22.6548124481848	4.08139582153499	-4.493413875	Afu5g06340	BAR domain protein
0.00278137855147933	1.5744673925254e-05	-22.5403708643896	4.06425317747238	-5.845829575	Afu3g12960	cytochrome P450, putative
0.00278137855147933	1.60432808498152e-05	-22.438728426418	4.04890618154437	-8.58842145	Afu2g00320	sterol delta 5,6-desaturase ERG3
0.00278137855147933	1.63370147524612e-05	-22.3410029899752	4.03404169983802	-6.38824615	Afu2g00500	conserved hypothetical protein
0.00278137855147933	1.65579059379484e-05	-22.2689334237491	4.02301060443221	-5.54430205	Afu3g13580	dynamin GTPase, putative
0.00278137855147933	1.69538115676399e-05	-22.1426918201979	4.00354539031993	-4.01042135	Afu3g07720	hypothetical protein
0.00278137855147933	1.70626622172762e-05	-22.1086209450449	3.99826069046316	-7.22626215	Afu1g10390	ABC multidrug transporter, putative
0.00278137855147933	1.71790661613922e-05	-22.0724821256811	3.99264060122314	-6.58067325	Afu1g03200	MFS transporter, putative
0.00278137855147933	1.72720406299326e-05	-22.0438341680386	3.9881747082971	-4.303559575	Afu1g01800	MFS transporter, putative
0.00278137855147933	1.73386022677814e-05	-22.0234416499365	3.98498994432347	-4.31433355	Afu1g09590	conserved hypothetical protein
0.00284972744167622	1.80379793949008e-05	-21.8148604797343	3.95213587560269	-6.388950375	Afu4g08400	hypothetical protein
0.00288072946293087	1.85104894999874e-05	-21.6795223385009	3.93054313278796	-4.633554575	Afu3g07940	phosphoinositide-specific phospholipase C, putative
0.00289692701135799	1.88923982710601e-05	-21.5732205822187	3.91342891479712	-6.083462375	Afu3g08210	hypothetical protein
0.00289985919193798	1.91896311732733e-05	-21.4923107893661	3.90031088886168	-5.065717625	Afu3g03060	cell wall protein (PhiA), putative
0.00291139545647409	2.0405458825465e-05	-21.176795737316	3.8483854110292	-4.049169225	Afu2g01320	P-type ATPase, putative
0.00291139545647409	2.05559839032394e-05	-21.1393550285102	3.84214110453441	-4.868236425	Afu8g01790	integral membrane protein, putative
0.00291139545647409	2.05567584037597e-05	-21.1391632616872	3.84210907635068	-6.84590315	Afu7g05070	FAD dependent oxidoreductase, putative
0.00291139545647409	2.07612038550367e-05	-21.0888527066015	3.83369029584346	-4.75246645	Afu1g05790	GPI anchored protein, putative
0.00291139545647409	2.07671033766505e-05	-21.0874100415799	3.83344841181888	-4.7183589	Afu7g05240	PROBABLE O-SIALOGLYCOPROTEIN ENDOPEPTIDASE
0.00291139545647409	2.10149830874748e-05	-21.0272478407301	3.82333772635713	-5.0044304	Afu2g12550	multidrug resistant protein, putative
0.00291139545647409	2.12204905238353e-05	-20.9780314460554	3.81503215019761	-5.895054275	Afu3g07340	hypothetical protein
0.00301980305852935	2.25667233092716e-05	-20.6695680809235	3.76226211021374	-3.738846075	Afu1g00560	phosphorylase
0.00301980305852935	2.26471386201306e-05	-20.6518666006886	3.7591959782521	-5.794178275	Afu6g09865	hypothetical protein
0.00301980305852935	2.28794899418643e-05	-20.6011538327069	3.75038881410446	-4.870886075	Afu6g13920	related to 4-coumarate--CoA ligase, putative
0.00307634849414335	2.38332022537127e-05	-20.3994787901867	3.71502340301546	-3.7103879	Afu8g06810	hypothetical protein
0.00307634849414335	2.38979790951963e-05	-20.3861440373101	3.71266566665897	-4.55040945	Afu6g05140	sterol delta 5,6-desaturase ERG3
0.00322759300302416	2.53889882377518e-05	-20.0910238051597	3.65985942834565	-6.735252175	Afu3g02270	mycelial catalase Cat1
0.00322759300302416	2.56919746092841e-05	-20.0336701650193	3.64945644288225	-5.367813775	Afu4g09710	C6 transcription factor, putative
0.00323374015382479	2.60510379707761e-05	-19.9667750336619	3.63726416419502	-4.14935315	Afu4g04670	calcium permease family membrane transporter
0.00325550829919586	2.69754440743516e-05	-19.7996749950052	3.60653008412268	-3.8999846	Afu1g04430	conserved hypothetical protein
0.00325550829919586	2.71080711033128e-05	19.7762820803269	3.6021954998087	5.093530425	Afu2g16860	membrane transporter
0.00325550829919586	2.7990403965399e-05	-19.6241753209865	3.57381692188056	-3.958713125	Afu1g14800	hypothetical protein
0.00325550829919586	2.81407571253549e-05	19.5988470773008	3.56905854743762	4.2841976	Afu8g05430	hypothetical protein
0.00325550829919586	2.83446730234692e-05	-19.5647619021555	3.56264010060544	-3.525612575	Afu5g07980	hypothetical protein
0.00325550829919586	2.83674152409567e-05	-19.5609792729442	3.56192675066026	-5.161976125	Afu1g16030	conserved hypothetical protein
0.00325550829919586	2.84119358614005e-05	-19.5535851678596	3.56053171665359	-3.962812225	Afu4g10080	hypothetical protein
0.0032608968912451	2.87777874021923e-05	-19.49336118591	3.54913916422423	-5.00896435	Afu7g04740	hypothetical protein
0.0032608968912451	2.9299385307283e-05	-19.4091173804763	3.53311209649038	-4.06402135	Afu4g01230	GABA permease, putative
0.0032608968912451	3.05026298518648e-05	-19.2216600707777	3.49706520297697	-3.69234045	Afu4g09220	hypothetical protein
0.0032608968912451	3.10284665228685e-05	-19.1425877214863	3.48169933583728	-4.75447415	Afu2g17560	1,3,6,8-tetrahydroxynaphthalene reductase
0.0032608968912451	3.11561499144732e-05	-19.123637233994	3.47800244425668	-4.998263325	Afu2g03830	allergen Asp F4
0.0032608968912451	3.21421421076254e-05	-18.9804599404966	3.44989092598568	-8.952841275	Afu1g10380	nonribosomal peptide synthase (NRPS), putative
0.0032608968912451	3.22772577513178e-05	-18.9612630899488	3.44609744747396	-8.4864008	Afu2g18030	catalase C
0.0032608968912451	3.25805939816142e-05	18.918525569362	3.43763128114908	3.944742225	Afu3g11110	Pumilio-family RNA binding repeat domain protein
0.0032608968912451	3.27784174111149e-05	18.8909181077791	3.43214700119795	3.3818566	Afu1g10560	GTP binding protein, putative
0.0032608968912451	3.31934712624953e-05	18.8336586842998	3.42073376858471	4.033577675	Afu2g03980	alpha-1,3-glucanase, putative
0.0032608968912451	3.3643549585269e-05	18.7725595310559	3.4084975551562	3.676290125	Afu5g01760	nucleolar RNA methyltransferase (Nop2), putative
0.0032608968912451	3.37230149290622e-05	-18.7618769040324	3.40635202743781	-3.5397191	Afu1g10220	hypothetical protein
0.0032608968912451	3.37970374034824e-05	-18.75195393326	3.40435742984069	-5.328597475		Obsolete
0.0032608968912451	3.40677041226424e-05	-18.7158976105719	3.39709648264897	-3.778274625		Obsolete
0.0032608968912451	3.41606432073281e-05	-18.703598530706	3.39461492651233	-5.597539775	Afu5g00700	hypothetical protein
0.0032608968912451	3.42224578051176e-05	-18.695441193493	3.39296769246903	-5.2988643	Afu3g12890	C6 transcription factor, putative
0.0032608968912451	3.42735170539302e-05	-18.6887169090963	3.39160902998876	-9.068057		Obsolete
0.0032608968912451	3.45007286849939e-05	-18.6589436031142	3.38558444457817	-3.817450925	Afu1g00150	RING finger protein
0.0032608968912451	3.45055809238422e-05	18.6583104226255	3.38545616536376	3.9124298	Afu2g13570	ribosome biogenesis protein (Bms1), putative
0.0032608968912451	3.49000482507834e-05	18.6072006058108	3.3750800737482	3.4170146	Afu5g04230	citrate synthase, eukaryotic
0.0032608968912451	3.57590912068015e-05	-18.4983278289694	3.35283481679777	-4.023014625	Afu3g07310	conserved hypothetical protein
0.0032608968912451	3.58605759659546e-05	-18.4856797239725	3.35023787256688	-3.324853175	Afu6g03470	ABC multidrug transporter, putative
0.0032608968912451	3.59593442246784e-05	-18.4734126027097	3.34771662763779	-5.71158725	Afu7g04870	hypothetical protein
0.0032608968912451	3.62504683212381e-05	-18.4374956881649	3.34032034267958	-6.50845705	Afu4g14790	cytochrome P450 monooxygenase, putative
0.0032608968912451	3.63926420052621e-05	18.4200846347689	3.3367272199706	3.491197525	Afu6g09310	class V chitinase, putative
0.0032608968912451	3.65900965067303e-05	-18.3960427294344	3.33175739338719	-3.410033875	Afu1g17040	D-lactate dehydrogenase
0.00327600977677185	3.70876139768753e-05	-18.336170044298	3.31933884143049	-4.282242825	Afu4g11320	hypothetical protein
0.00327600977677185	3.73880467474682e-05	18.3004939286773	3.31191045598819	5.002902325	Afu3g14980	chitosanase, putative
0.00329501061209176	3.81225175538751e-05	18.2147486374779	3.29396892368657	3.420920775	Afu1g13900	DNA-directed RNA polymerase I subunit (Rpa190), putative
0.00329501061209176	3.88304530693759e-05	-18.1340126356052	3.27696128294054	-3.74104785	Afu4g03490	tripeptidyl-peptidase (TppA), putative
0.00329501061209176	3.91137119373921e-05	18.1022167619569	3.27023261362341	3.24179195	Afu8g02250	hypothetical protein
0.00329501061209176	3.91582218645041e-05	-18.0972463961852	3.26917920969857	-4.0406357	Afu4g07280	related to SOK1 protein
0.00329501061209176	3.95865738140669e-05	-18.0497671256593	3.25909512792099	-3.924093875	Afu5g14860	cytochrome P450
0.00329501061209176	4.02798525960562e-05	-17.9742533302881	3.24297636896808	-6.237062	Afu6g11890	dynamin GTPase, putative
0.00329501061209176	4.0281936200015e-05	-17.9740288056981	3.242928295242	-4.175844375	Afu5g10960	conserved hypothetical protein
0.00329501061209176	4.10316432257396e-05	-17.8941613063763	3.22577163112599	-4.512130075	Afu3g07740	hypothetical protein
0.00329501061209176	4.1279419469043e-05	-17.868161111204	3.22016225066303	-4.20091115	Afu2g14990	tubulin alpha-2 subunit
0.00329501061209176	4.13322398930744e-05	-17.8626433883555	3.21897030297262	-3.258061025	Afu2g10520	urate oxydase
0.00329501061209176	4.13933740121418e-05	-17.8562680743596	3.21759242760457	-6.8432525	Afu1g02290	conserved hypothetical protein
0.00329501061209176	4.13969876459213e-05	-17.8558915943823	3.21751103779003	-5.512094625	Afu2g09680	PB1 domain protein, putative
0.00331086811861879	4.22382733368261e-05	-17.7693330435167	3.19873157670394	-3.8044344	Afu3g07900	conserved hypothetical protein
0.00331086811861879	4.24093783544592e-05	-17.7519890263689	3.19495264482596	-5.065579975	Afu6g00690	conserved hypothetical protein
0.00331086811861879	4.3182841754391e-05	-17.6746525636078	3.17803693753491	-4.410933075	Afu7g01240	phytase, putative
0.00331086811861879	4.34147759411266e-05	17.6517952784589	3.17301679987765	3.822096525	Afu3g13280	DEAD/DEAH box helicase (Sbp4), putative
0.00331086811861879	4.37705475862045e-05	-17.6170255111662	3.16536222342021	-5.2973723	Afu4g10340	C6 finger domain protein, putative
0.00331086811861879	4.41578548896274e-05	-17.5795687464984	3.15709157466299	-4.4415033	Afu3g00940	hypothetical protein
0.00331086811861879	4.44099013184425e-05	17.5554106225864	3.15174379205372	3.444305325	Afu5g09620	gcd14 protein
0.00331086811861879	4.44394278444039e-05	17.5525916600684	3.15111907661085	3.584138275	Afu1g12620	MFS toxin efflux pump, putative
0.00331086811861879	4.46936891158223e-05	17.5284121932175	3.14575465624986	4.112065775	Afu8g04070	glucosamine-6-phosphate deaminase, putative
0.00331086811861879	4.48294755027842e-05	-17.5155688717605	3.14290090544312	-3.14870565	Afu1g05770	beta-glucosidase, putative
0.00331086811861879	4.55887099888106e-05	-17.4446323362607	3.12708440994787	-4.3179443	Afu6g04300	conserved hypothetical protein
0.00331086811861879	4.56394769538351e-05	-17.4399412521794	3.12603518432305	-4.260615725	Afu8g06830	endoglucanase, putative
0.00331086811861879	4.58836444125713e-05	-17.4174689097092	3.12100328967412	-6.508448625	Afu8g04380	conserved hypothetical protein
0.00331086811861879	4.62054251833995e-05	-17.3880780579049	3.11440811052111	-5.903648525	Afu2g18040	dimethylallyl tryptophan synthase, putative
0.00331086811861879	4.63591392843909e-05	17.374127259832	3.11127199512577	3.1129925	Afu7g06100	acyl-coenzyme A oxidase I, peroxisomal, component A
0.00334327243254829	4.75178503248122e-05	-17.2707720780197	3.08792469152537	-3.680794025	Afu5g13830	alpha-galactosidase, putative
0.00334327243254829	4.78774854160484e-05	-17.239325142595	3.08078121267317	-3.121592025	Afu6g02220	MFS toxin efflux pump, putative
0.00334327243254829	4.79686294181262e-05	-17.231401754086	3.07897839273767	-5.6772985	Afu4g14040	Hsp70 family protein
0.00334327243254829	4.80954123796148e-05	-17.2204110703964	3.07647570073663	-4.01706305	Afu4g07030	hypothetical protein
0.00341099284784807	4.96860877097492e-05	-17.0854882719637	3.04556514108333	-3.686795675	Afu5g10950	hypothetical protein
0.00341099284784807	4.97462410440846e-05	-17.0804911107594	3.04441361350874	-6.035462525	Afu2g09030	secreted dipeptidyl peptidase
0.00341099284784807	5.00510123449463e-05	17.055286905651	3.03859832377744	3.066269675	Afu4g12110	TPR domain protein
0.00345604788103328	5.10435766451641e-05	-16.9744998580566	3.01987583814285	-5.48548045	Afu8g04620	hypothetical protein
0.00347374717107568	5.16381328777913e-05	-16.9270317828506	3.00881590055634	-5.26157495	Afu5g14680	hypothetical protein
0.00352543920733746	5.28538763764427e-05	-16.8320391528242	2.98655026707904	-4.24531315	Afu2g02990	MYB DNA-binding domain protein
0.00352543920733746	5.31553601548407e-05	-16.808899942666	2.9810996424936	-3.371323625	Afu5g09020	WSC domain protein, putative
0.00352543920733746	5.3919520938995e-05	-16.7509692012119	2.96740698900167	-4.366170475	Afu4g08370	conserved hypothetical protein
0.00352543920733746	5.43775267622409e-05	-16.7167321141719	2.95928317505053	-4.3373133	Afu4g01240	hypothetical protein
0.00352543920733746	5.4754176849437e-05	16.688842548804	2.95264816062054	2.98909737	Afu5g03840	oxidoreductase, short chain dehydrogenase/reductase family
0.00352543920733746	5.47545803538741e-05	-16.6888127980266	2.95264107448246	-5.136693325	Afu8g01940	C6 finger domain protein, putative
0.00352543920733746	5.50400427463889e-05	-16.6678330175132	2.94763960988468	-4.392398775	Afu7g00250	tubulin beta-2 subunit
0.00352543920733746	5.54338344421441e-05	-16.6391113665093	2.94077814721332	-5.34409685	Afu4g12700	hypothetical protein
0.00352543920733746	5.54495089674253e-05	-16.6379733489068	2.94050593741735	-5.560938	Afu8g00200	CalO6, putative
0.00354297273991808	5.63960970567628e-05	-16.5699759716504	2.92419358755681	-5.167118475	Afu3g12230	hypothetical protein
0.00354297273991808	5.64176691364053e-05	16.5684428283668	2.92382470882081	3.015177675	Afu2g13980	ATP dependent RNA helicase (Dbp9), putative
0.00354297273991808	5.69637174938508e-05	-16.5298743318934	2.91452924406634	-3.9369397	Afu5g07710	nuclear migration protein (ApsA), putative
0.00354297273991808	5.80061104987552e-05	-16.4575011313048	2.89700421689165	-5.2979863		Obsolete
0.00354297273991808	5.80350300785177e-05	-16.4555162077646	2.89652205357232	-3.301739625	Afu5g02470	thiamine biosynthesis protein (Nmt1), putative
0.00354297273991808	5.86652503607888e-05	-16.4125615756433	2.88606788167347	-3.541186175	Afu5g11890	Rho guanyl nucleotide exchange factor, putative
0.00354297273991808	5.86907369778286e-05	-16.4108364654652	2.8856472317493	-3.53378024	Afu3g08920	hypothetical protein
0.00354297273991808	5.88033412721516e-05	16.4032256951852	2.88379068887427	3.3607151925	Afu6g08240	HEAT repeat protein (DRIM), putative
0.00354297273991808	5.88158522593791e-05	-16.4023812064736	2.8835846133797	-3.589414925	Afu4g04070	conserved hypothetical protein
0.00354297273991808	5.95347725802335e-05	-16.3542237875425	2.87180851558171	-5.2951672		Obsolete
0.00354297273991808	5.95741805428444e-05	16.3516048136311	2.8711667037443	3.50737504	Afu4g07540	small nucleolar ribonucleoprotein complex subunit, putative
0.00354297273991808	5.98895010743754e-05	-16.33072604807	2.86604498051203	-3.342508025	Afu4g04820	sterol desaturase family protein, putative
0.00354297273991808	6.01425314055338e-05	-16.3140697920355	2.86195253144782	-3.9469822	Afu5g01820	DUF221 domain protein, putative
0.00355928213642392	6.18941869577119e-05	-16.2010890046956	2.83403900240227	-3.794457075	Afu4g10120	C6 finger domain protein, putative
0.00355928213642392	6.19598612882511e-05	-16.1969301155558	2.83300633694928	-4.0388993	Afu5g00590	hypothetical protein
0.00355928213642392	6.32436448540712e-05	-16.1167108178134	2.81301550267989	-4.480952825	Afu6g12410	1,3-beta-glucanosyltransferase, putative
0.00355928213642392	6.34902639537178e-05	-16.1015307568644	2.80921710586324	-3.85735035	Afu3g01370	MFS transporter
0.00355928213642392	6.41749796392513e-05	-16.0597638032561	2.79874048651601	-3.2574901	Afu7g02050	hypothetical protein
0.00355928213642392	6.44455480262096e-05	-16.0434109293766	2.79462836207426	-3.27774695	Afu6g03510	polyamine oxidase, putative
0.00355928213642392	6.453612666172e-05	16.0379553946403	2.7932552168776	2.94752375	Afu6g11310	bifunctional pyrimidine biosynthesis protein (PyrABCN), putative
0.00355928213642392	6.45411920339788e-05	-16.0376505875733	2.79317847866259	-5.34104685	Afu3g01580	GMC oxidoreductase
0.00355928213642392	6.47378853477286e-05	16.0258374417054	2.79020285165889	3.539727025	Afu6g04720	Pet127
0.00355928213642392	6.48602024016671e-05	-16.0185135803492	2.78835651713908	-3.8531798	Afu1g12830	nitrate reductase NiaD
0.00355928213642392	6.53934933869593e-05	-15.9867804699483	2.78034319204432	-6.380606975	Afu7g01930	ESDC
0.00355928213642392	6.55964764719274e-05	15.9747860143154	2.77730861657077	4.207237525	Afu2g17450	3-hydroxyanthranilate 3,4-dioxygenase
0.00355928213642392	6.66680270756948e-05	-15.9122183583257	2.76142815690374	-3.391520325		Obsolete
0.00355928213642392	6.67564265106147e-05	-15.9071122733387	2.76012838216795	-3.79514685	Afu3g11790	galactose-proton symport, putative
0.00355928213642392	6.68113558859635e-05	15.9039436762803	2.7593215148154	3.49088405	Afu6g09320	LysM domain protein, putative
0.00355928213642392	6.70421400866676e-05	15.8906659917714	2.75593801786737	2.98253816	Afu1g01180	isoamyl alcohol oxidase
0.00355928213642392	6.7174215076486e-05	-15.8830927166606	2.7540064137751	-4.639024575	Afu7g04570	Na/K ATPase alpha 1 subunit, putative
0.00355928213642392	6.72695901288094e-05	-15.8776352732456	2.75261368030694	-3.21742485	Afu4g09700	hypothetical protein
0.00355928213642392	6.88480127048094e-05	15.7886813464434	2.72981984103476	3.595566325	Afu7g02080	RNA polymerase I subunit Rpa43, putative
0.00355928213642392	6.89181499136476e-05	-15.7847872778452	2.72881799773515	-4.814285525	Afu5g14410	cysteine dioxygenase
0.00355928213642392	6.90911415786972e-05	-15.7752035512417	2.72635091233939	-3.43066651	Afu4g14290	conserved hypothetical protein
0.00355928213642392	6.91487406248795e-05	-15.772019145204	2.72553071484169	-3.6297224	Afu2g11790	conserved hypothetical protein
0.00355928213642392	6.94248074414684e-05	15.7568019533374	2.72160814312387	3.201945025	Afu6g14260	conserved hypothetical protein
0.00355928213642392	6.96097219048431e-05	-15.7466509567178	2.7189886175199	-3.464907875	Afu1g09580	conserved hypothetical protein
0.00355928213642392	6.96778080335994e-05	-15.7429217144558	2.71802568478607	-4.988740725	Afu5g06880	hypothetical protein
0.00355928213642392	6.96979689441385e-05	-15.7418183164323	2.71774071515638	-3.13215215	Afu4g09540	acetyltransferase, GNAT family family
0.00355928213642392	6.97056085035924e-05	-15.7414003096278	2.71763275130079	-4.39908435	Afu6g13790	monooxigenase
0.00355928213642392	6.99772550078549e-05	-15.7265735593642	2.7138007271071	-3.21443655	Afu2g14470	oxidoreductase, FAD-binding, putative
0.00358869523644621	7.08997044891071e-05	-15.6767511509513	2.7008877590035	-3.423416025	Afu2g16490	rhomboid family membrane protein
0.00360545343041298	7.18272620700186e-05	15.6274539342362	2.6880557522802	4.475587275	Afu8g01410	class V chitinase ChiB1
0.00360545343041298	7.25379340856685e-05	15.5902127512101	2.67832534160455	3.246746975		Obsolete
0.00360545343041298	7.27561033902437e-05	-15.5788704192586	2.67535552867155	-6.312624575	Afu3g12910	MmcR, putative
0.00360545343041298	7.33975594264761e-05	-15.5457638747551	2.66667027662298	-3.0213676	Afu2g11470	BAR domain protein
0.00360545343041298	7.3686541392773e-05	-15.5309656481343	2.6627799521314	-7.248082475	Afu2g09070	DUF221 domain protein, putative
0.00360545343041298	7.41526030745945e-05	-15.5072499303425	2.65653480341469	-3.4804874	Afu1g10210	hypothetical protein
0.00360545343041298	7.42037382211358e-05	-15.5046591138046	2.65585176970169	-5.347348975	Afu3g07030	glutaminase A
0.00360545343041298	7.42450133128108e-05	-15.502569475651	2.65530075221097	-5.332273225	Afu8g05460	bZIP transcription factor, putative
0.00360545343041298	7.43428107354743e-05	-15.4976239995689	2.6539962767431	-4.1468737	Afu2g13940	hypothetical protein
0.00360743496303596	7.47296395910394e-05	-15.4781410944534	2.64885175147797	-4.38197095	Afu5g07200	hypothetical protein
0.00365696671708221	7.62954991201772e-05	15.4005297120379	2.62827091916564	3.464836475	Afu7g05210	CTP synthase
0.00365696671708221	7.64571539583697e-05	-15.3926295174205	2.62616810299875	-5.832450125	Afu5g03760	class III chitinase ChiA1
0.00367833676233331	7.72567134315713e-05	-15.3538556150432	2.61582639292996	-4.265499475	Afu6g03770	oxidoreductase (Msc7), putative
0.00370308107186496	7.87266187856062e-05	-15.2838509148809	2.59706542277961	-3.231072125	Afu5g03790	ferro-O2-oxidoreductase
0.00370308107186496	7.91708899010835e-05	-15.2630095560713	2.59145767292397	-3.655337125	Afu1g15830	hypothetical protein
0.00370308107186496	7.92837828192166e-05	-15.2577366091329	2.5900372579725	-3.755335109		Obsolete
0.00370308107186496	7.96867762094083e-05	-15.2389891693238	2.58498176719088	-2.87287565	Afu4g10200	transcription factor RfeF, putative
0.00370308107186496	7.99873779084924e-05	-15.2250811378948	2.58122588550811	-6.36942085	Afu3g07730	hypothetical protein
0.00370308107186496	8.04114505973818e-05	-15.2055698511044	2.57594906817027	-3.073214375	Afu2g18000	oxidoreductase, short chain dehydrogenase/reductase family, putative
0.00370308107186496	8.12240199893682e-05	-15.1685368062375	2.56590847914451	-3.252795525	Afu4g13600	C2H2 finger domain protein, putative
0.00370308107186496	8.14314514494528e-05	-15.1591563479243	2.56335998501012	-6.447261275	Afu5g00840	integral membrane protein
0.00370308107186496	8.15420707764797e-05	-15.1541659838015	2.56200333593064	-3.104801925	Afu3g10850	DUF821 domain protein
0.00370308107186496	8.15468918376737e-05	-15.1539486817103	2.56194424795364	-2.7365890575		Obsolete
0.00370308107186496	8.17573100667054e-05	-15.1444798280624	2.55936841005248	-3.1870005	Afu6g13060	conserved hypothetical protein
0.00370308107186496	8.20381440108186e-05	-15.1318890517099	2.55593996561448	-4.2105419175	Afu2g17000	PT repeat family
0.0037166834238384	8.29864076747573e-05	-15.0897652559332	2.54444193654371	-5.583701625	Afu5g09950	conserved hypothetical protein
0.0037166834238384	8.30523868566555e-05	-15.0868564701488	2.54364637640964	-3.053940225	Afu2g11060	Acyl CoA binding protein family
0.00373085608295857	8.41838397441978e-05	-15.0374145302228	2.53009247105678	-4.748608875	Afu7g04560	hypothetical protein
0.00373085608295857	8.44650142799476e-05	15.0252550752309	2.52674999048265	3.30460565	Afu5g06270	5-aminolevulinic acid synthase
0.00373085608295857	8.44834839832796e-05	-15.024458099287	2.52653078590136	-4.53842345	Afu3g09670	C6 zinc cluster transcription factor, putative
0.00373085608295857	8.48003156863125e-05	15.010820088472	2.52277730946363	2.920051325	Afu2g09000	conserved hypothetical protein
0.00373907685371851	8.53457649549253e-05	-14.9874880556262	2.51634527802709	-3.2529665	Afu7g04760	gamma-glutamyltranspeptidase
0.0037949295379157	8.69845746199148e-05	-14.9184799540235	2.49724327695803	-2.978616875	Afu5g08900	oxidoreductase, short chain dehydrogenase/reductase family
0.0038216000302014	8.79983582719592e-05	-14.8765898463486	2.48559038101473	-3.6753293825	Afu7g00730	high affinity methionine permease
0.0038216000302014	8.83707947481462e-05	-14.8613500265762	2.48134019377174	-4.048449025	Afu5g07190	beta-glucosidase
0.0038216000302014	8.86954260390081e-05	14.8481309263947	2.47764887521485	4.226843525	Afu5g10930	hypothetical protein
0.00387468264464477	9.09606285946697e-05	14.7575241084457	2.45223001714185	2.765795	Afu1g16980	conserved hypothetical protein
0.00387468264464477	9.11874049370954e-05	14.7486068565749	2.44971721463504	3.07144915	Afu1g00450	N-acetylglucosamine-6-phosphate deacetylase (NagA), putative
0.00387468264464477	9.1335323244042e-05	-14.7428051898519	2.44808127844627	-3.3143418875	Afu6g13940	cytochrome P450 monooxygenase
0.00387468264464477	9.17678100606292e-05	14.7259084948221	2.4433119525561	2.811985525	Afu4g12600	phosphoribosyl-aminoimidazole carboxylase
0.00387468264464477	9.17854237294772e-05	-14.7252224370283	2.44311815063809	-2.89079805	Afu5g03710	conserved hypothetical protein
0.00393711047060434	9.36418333854298e-05	14.6538128924305	2.42288055878265	2.6349979925	Afu8g05120	hypothetical protein
0.00397508212858938	9.50595101605215e-05	-14.6004470990992	2.40767160434183	-2.9278467775	Afu2g07680	L-ornithine N5-oxygenase
0.00397508212858938	9.55867101751043e-05	14.5808518090904	2.40206869745617	2.664581725	Afu2g15810	conserved hypothetical protein
0.00397508212858938	9.60621285724896e-05	-14.5632952791637	2.3970403290589	-2.857291525	Afu1g01920	hypothetical protein
0.00397508212858938	9.60698855283901e-05	-14.5630097159317	2.396958475079	-2.74039161	Afu2g10560	amino acid permease
0.003979106556633	9.66601151500383e-05	14.5413642399859	2.39074786761424	3.989018165	Afu1g14990	ATP-dependent RNA helicase (Drs1), putative
0.003979106556633	9.70481138915781e-05	-14.5272238949302	2.38668410991355	-3.139583425	Afu3g02190	conserved hypothetical protein
0.003979106556633	9.73621617984888e-05	-14.5158296639883	2.38340577594645	-3.12949005	Afu7g01700	hypothetical protein
0.003979106556633	9.76936106740239e-05	14.5038532197263	2.37995629098048	3.57343535	Afu1g12610	Hsp70 chaperone Hsp88
0.00398622984246643	9.8250797881833e-05	14.4838326853562	2.37418158768542	4.927566565	Afu2g17440	2-amino-3-carboxymuconate-6-semialdehyde decarboxylase
0.00400414352259897	9.90763430354402e-05	14.4544260167344	2.3656805861095	3.648250775	Afu1g17060	HLH DNA binding domain protein, putative
0.00401831837532471	9.9812454129577e-05	14.4284591311852	2.3581551449753	2.5924907425	Afu1g10760	CCAAT-box-binding transcription factor
0.00402423670376539	0.000100706927799893	-14.397222348413	2.34907895905461	-2.63019095	Afu2g05810	dienelactone hydrolase
0.00402423670376539	0.000100999814094735	-14.3870685647124	2.34612312893222	-2.90779305	Afu2g01160	C-4 methyl sterol oxidase, putative
0.00402423670376539	0.000101371424661367	-14.3742377777503	2.34238411132053	-2.7460854	Afu3g03610	hypothetical protein
0.00402423670376539	0.00010150323708548	-14.3697005712458	2.34106088269933	-3.1358351	Afu2g12630	allergen Asp F13
0.00403005688744413	0.00010203654150621	-14.3514173245123	2.33572324058776	-4.2355884	Afu4g10220	homeobox transcription factor (RfeB), putative
0.00403386864062738	0.000103005032265389	14.3185144178964	2.32609515506394	2.651456625		Obsolete
0.00403386864062738	0.000103182854342182	-14.3125147070578	2.32433640736263	-4.360718325		Obsolete
0.00403386864062738	0.000103729606150079	14.2941470041168	2.31894615242938	6.4833484	Afu4g09840	kynureninase
0.00403386864062738	0.000103839405004925	14.2904728097726	2.31786682815158	2.94099789	Afu5g02260	ABC multidrug transporter, putative
0.00403386864062738	0.000104859366405248	-14.2565695207293	2.30789041073163	-3.367963075	Afu3g07860	glycosyl transferase, putative
0.00403386864062738	0.000105527561337178	-14.2345788691313	2.30140292521907	-3.589120925	Afu5g10580	SH3 domain protein
0.00403386864062738	0.000105634901254798	14.2310622846789	2.3003642872616	3.10619815	Afu3g14970	thioredoxin, putative
0.00403386864062738	0.000105989981749123	14.2194607870765	2.29693537320726	3.3274198	Afu2g17470	L-PSP endoribonuclease family protein (AmnE), putative
0.00403386864062738	0.000106786373220286	14.1936140248952	2.28928309531924	2.581687825	Afu3g04150	mitochondrial enoyl reductase, putative
0.00403386864062738	0.000106819820155756	14.1925337215285	2.28896286388268	3.305725825	Afu2g17200	hypothetical protein
0.00403386864062738	0.000107254027572522	-14.1785470394944	2.28481397533318	-2.6176131	Afu2g08690	nuclear distribution protein NUDE
0.00403386864062738	0.00010762012583295	-14.1668085050422	2.28132786383441	-5.2326498	Afu6g08470	glycerol kinase, putative
0.00403386864062738	0.000107804319194134	14.160921177727	2.27957803586572	2.6753235825	Afu6g02810	Ctr copper transporter family family
0.00403386864062738	0.000108031724910922	-14.1536697743012	2.27742148322444	-3.06945825	Afu6g03430	C6 finger domain protein, putative
0.00403386864062738	0.000108217797135185	-14.1477503991759	2.2756600127259	-5.09958225	Afu1g13350	transporter, putative
0.00403386864062738	0.000108322932710815	14.1444113541398	2.27466596862116	2.63784605	Afu4g03940	ferric-chelate reductase, putative
0.00409045383028455	0.000110234729673919	14.0843827815861	2.25674335060029	3.0907472	Afu4g03650	ribosome associated DnaJ chaperone Zuotin, putative
0.00409356397469727	0.000110711138473639	-14.069623881062	2.25232169602632	-4.981806375	Afu2g17550	yellowish-green 1
0.00411327378148831	0.000111678993551709	14.0398802700276	2.24339252614042	2.594027075	Afu5g04170	molecular chaperone HSP90
0.00411327378148831	0.000112209330651268	14.0237168798301	2.23852996711117	3.0777450325	Afu5g12790	mitochondrial 3-hydroxyisobutyryl-CoA hydrolase, putative
0.00411327378148831	0.000112631662213334	-14.0109125521784	2.23467281240099	-2.6358563	Afu1g03880	ppg3, putative
0.00411327378148831	0.00011282212539615	-14.0051574333867	2.23293767071806	-4.535568675	Afu4g01250	hypothetical protein
0.00412701037056138	0.000113594703783554	13.9819352827341	2.22592696466917	2.638212	Afu4g11580	Mn superoxide dismutase (SodB), putative
0.00413431305007997	0.000114192208537741	-13.9641088088332	2.22053502752271	-3.785845	Afu4g03750	phthalate transporter, putative
0.00413828618892857	0.000115449566560395	-13.9269690457526	2.20927296718715	-2.749707615	Afu3g07020	annexin ANXC4
0.00413828618892857	0.000115856446351185	13.9150574723226	2.20565279385986	2.59590435	Afu6g07210	Fe superoxide dismutase, putative
0.00413828618892857	0.000116305074014033	-13.90198343473	2.20167474236047	-4.61844865	Afu1g13980	conserved hypothetical protein
0.00413828618892857	0.000116653870310222	-13.8918616581422	2.19859168080641	-9.93599225		Obsolete
0.00413828618892857	0.000116831658641088	13.8867167551628	2.19702345484491	2.5800396	Afu1g09320	DUF1253 domain protein
0.00413828618892857	0.000117121173717999	13.8783593150421	2.19447442185446	2.478354975	Afu3g09220	fatty acid hydroxylase, putative
0.00413828618892857	0.000117453309748499	-13.8688028919921	2.19155728480395	-2.909213475	Afu6g13210	oxidoreductase, short-chain dehydrogenase/reductase family
0.00413828618892857	0.000117568752954924	-13.8654890992519	2.1905451345509	-5.56498955	Afu4g09980	cytochrome P450 monooxygenase, putative
0.00413828618892857	0.000117873884924886	13.8567496042303	2.18787429460497	2.52825149	Afu5g06700	serine/threonine protein phosphatase PPT1
0.00415472773691254	0.000118740660362514	-13.8320752698306	2.18032201856341	-3.55502305	Afu8g01370	methyltransferase, putative
0.00423995981411532	0.000121720099949194	-13.7489264286252	2.15474456395079	-2.4972735225	Afu2g14460	oxidoreductase, short-chain dehydrogenase/reductase family
0.00423995981411532	0.000121989828736415	-13.7415231771423	2.15245767191284	-2.474783775	Afu2g13100	hypothetical protein
0.00427195922404393	0.000123396374584046	-13.7032424271206	2.14060748889514	-3.7501773	Afu5g14670	hypothetical protein
0.00427195922404393	0.000123729901760935	-13.6942440698595	2.13781583424899	-4.095825975	Afu2g16520	phospholipase D (PLD), putative
0.004288479148377	0.000124619658766494	13.6703847339119	2.13040238156342	2.7556291625	Afu2g17190	conserved hypothetical protein
0.00429277761971863	0.000125156267036968	-13.6560967040005	2.12595498982148	-3.1279383	Afu7g03740	14-alpha sterol demethylase Cyp51B
0.0043151801170837	0.00012622326035394	13.6279097299027	2.11716394123959	3.245785425	Afu8g04790	ribosome biogenesis protein, putative
0.00435008634068421	0.000127661496139769	-13.5903775876	2.10542236928603	-2.472793085	Afu6g04880	ppg3, putative
0.00435177833777934	0.000128128507691403	-13.5783025884447	2.10163606819536	-3.83362545	Afu3g02830	ankyrin repeat protein
0.00436088602156606	0.000129234861239516	13.5499123481026	2.09271702852218	2.5752792125	Afu1g10780	glycine cleavage system T protein
0.00436088602156606	0.000129473653478984	-13.5438240317442	2.09080124705937	-3.02391865	Afu3g02520	MSF multidrug transporter, putative
0.00436088602156606	0.000129651353858778	-13.5393023192256	2.08937771526695	-2.452542125	Afu5g12940	arylsulfatase, putative
0.00436127942097311	0.00013008131772539	-13.5283931584466	2.08594079829729	-3.40275585	Afu6g00420	hypothetical protein
0.00437964791264116	0.000131049213459676	13.5039974862247	2.07824226309581	2.8452020075	Afu5g07290	NADPH-dependent FMN and FAD containing oxidoreductase
0.00440458620292637	0.000132217846122178	13.4748369666716	2.0690169740686	4.372890375	Afu6g04630	conserved hypothetical protein
0.00441039600114418	0.000132815224355929	13.4600533805199	2.06433036146326	2.653789025	Afu4g06850	coenzyme a synthetase
0.004418940872949	0.000133746966947469	-13.4371582103292	2.05705941537608	-2.777208075	Afu5g09210	alkaline serine protease Alp2
0.004418940872949	0.000134270267151641	-13.4243856176323	2.05299635488421	-2.7947727	Afu2g17650	DUF907 domain protein
0.004418940872949	0.000134531625971852	13.4180294155962	2.05097258034231	2.442809655	Afu6g13600	TPR repeat protein
0.004418940872949	0.000134767737373912	-13.4123003166421	2.04914743532063	-2.42582115	Afu4g10190	NAD binding Rossmann fold oxidoreductase, putative
0.00448304119415086	0.000137152598152309	-13.3551187796498	2.03087685506377	-3.5607544	Afu5g03300	hypothetical protein
0.00449232104404494	0.000137867338073691	-13.3382201591584	2.02545856900665	-3.151465775	Afu8g01360	conserved hypothetical protein
0.0045206525167734	0.000139170370948908	-13.3076889960828	2.01564729979697	-2.42514144	Afu3g00240	TPR domain protein
0.00455771300450637	0.000140748401980536	-13.2711833541104	2.00387894135616	-2.4286758	Afu2g09540	cytochrome P450 family protein, putative
0.00456182258242661	0.000141505079234242	13.2538573597578	1.99827932273649	3.5832567	Afu7g04860	dimethyladenosine transferase
0.00456182258242661	0.000142086958590975	13.2406113837072	1.99399213926332	2.58308425	Afu3g06850	hypothetical protein
0.00456182258242661	0.000142187814259964	13.2383222998907	1.99325071132622	2.5240686	Afu6g13370	SSU processome component (Utp10), putative
0.00456243348383211	0.00014264441505028	-13.2279840149444	1.98990016761113	-2.91897646	Afu4g03330	DUF590 domain protein, putative
0.00458841137637616	0.00014389666443608	13.1998390996022	1.9807620194736	2.65382594	Afu2g12890	small nucleolar ribonucleoprotein complex subunit, putative
0.00462621437027149	0.000145525876421698	13.1636709428862	1.96898301727841	2.383712975	Afu8g03930	Hsp70 chaperone (HscA), putative
0.00466552721657407	0.000147272842047577	13.1254397398813	1.95648809389889	2.37978161	Afu3g09750	conserved hypothetical protein
0.00466552721657407	0.000147657426054421	13.1170985024751	1.9537559292581	2.3709686975	Afu5g02240	NAD dependent epimerase/dehydratase family protein
0.00469431372992612	0.000149033421952214	13.0874726716486	1.9440344744323	3.374745375	Afu2g10790	pentatricopeptide repeat protein
0.00469431372992612	0.000149990260137118	13.0670697620087	1.93732347970522	2.42281926	Afu1g13100	nucleoporin (Nup184), putative
0.00469431372992612	0.000150343589373059	-13.0595761991841	1.93485539435265	-2.404366175	Afu2g13260	Medusa
0.00469431372992612	0.000150375206878062	-13.0589067006658	1.93463480204433	-3.952591325	Afu6g13350	NADPH oxidase (NoxA), putative
0.00469431372992612	0.000150819516593963	13.0495168052196	1.93153945220023	2.977194865	Afu1g14640	hypothetical protein
0.00471548191746905	0.000151951848496173	13.025740028033	1.92368910440015	2.39750364	Afu4g07160	ATP dependent RNA helicase (Dob1), putative
0.00472437283920486	0.000152843085649634	-13.0071790209421	1.91754844811439	-5.46016555	Afu6g14340	related to berberine bridge enzyme [imported]
0.00472437283920486	0.000153144530512251	-13.0009312996499	1.91547902496201	-2.833285775	Afu3g07890	endo alpha-1,4 polygalactosaminidase, putative
0.00472458743647463	0.000153720702953774	-12.9890317129107	1.9115341244511	-6.620828725	Afu6g01870	hypothetical protein
0.00472458743647463	0.000154442786065659	-12.9741961342369	1.90660960789681	-2.739889425	Afu2g08340	hypothetical protein
0.00472458743647463	0.000155037531149556	12.9620409180599	1.90256959913339	3.1126153975	Afu2g05550	conserved hypothetical protein
0.00472458743647463	0.000155504869306347	12.9525299042065	1.89940516112753	2.415656185	Afu2g12120	hypothetical protein
0.00472458743647463	0.000155668233807254	-12.9492135143504	1.89830107754513	-3.9684348	Afu1g03690	conserved hypothetical protein
0.00472458743647463	0.000155870152311046	12.9451203863822	1.89693792099439	3.02384755	Afu7g00360	UDP-galactose 4-epimerase, putative
0.00479567763140227	0.000158675437118422	-12.8889219856185	1.87816770027207	-3.46057785	Afu4g11510	mannose-1-phosphate guanylyltransferase
0.00481231002154543	0.00015970498144471	-12.8686038191907	1.87135650541382	-2.644563925	Afu4g11700	Leucine Rich Repeat domain protein
0.00481231002154543	0.000160371460396161	-12.8555367659126	1.8669690504788	-3.7931392475	Afu6g07260	purine-cytosine permease, putative
0.00481231002154543	0.000160610327754657	-12.8508698099406	1.86540071587771	-4.2123872	Afu1g12350	extracellular fruiting body protein, putative
0.00481314765440276	0.000161099887924289	-12.8413315614783	1.86219318991982	-2.50192841	Afu2g02120	phosphoglucomutase, putative
0.00482920136843065	0.000162100362419749	12.8219497720296	1.85566640327877	2.4373541875	Afu2g01980	nuclear protein (Sgd1), putative
0.00484160651304206	0.000162981095816415	-12.805009439137	1.84995179487456	-3.094846125	Afu2g03480	conserved hypothetical protein
0.00489090756278403	0.000165109759480194	-12.7645282027612	1.83625812965349	-2.453278825	Afu5g02840	sugar transporter family protein, putative
0.00499058289202105	0.000169809612499848	12.6773868636751	1.8065984689536	2.56715762		Obsolete
0.00499058289202105	0.000170199908931742	-12.6702843279843	1.80416999661108	-2.74891855	Afu8g02020	glycosyl transferase, group 2 family protein
0.00499058289202105	0.000170309450132246	12.6682945298875	1.80348935275473	2.482179175	Afu6g09130	hypothetical protein
0.00499058289202105	0.000170870776884857	12.6581228381924	1.80000790472461	2.419464675	Afu4g10460	homocitrate synthase
0.00499058289202105	0.000171796207153765	-12.6414429818962	1.79429148563194	-2.64566045	Afu5g08200	hypothetical protein
0.00499058289202105	0.000171873514408616	-12.6400546227488	1.79381525879177	-3.676381125	Afu7g02570	heterokaryon incompatibility protein (Het-C), putative
0.00499058289202105	0.000172366990369073	-12.6312104167685	1.79078006532206	-2.46689505	Afu2g13140	meiosis induction protein kinase (Ime2), putative
0.00499058289202105	0.000172834318300995	12.6228635938501	1.78791317665757	3.29174105	Afu3g01210	ThiJ/PfpI family protein
0.00499058289202105	0.00017327590208667	12.6150021253624	1.78521086880752	2.503815	Afu3g05590	DNA helicase, putative
0.00499058289202105	0.000173304760673858	-12.6144892196368	1.78503449049789	-3.48116875	Afu8g02090	nucleotide-sugar transporter family protein
0.00499058289202105	0.00017373948305396	-12.6067755929	1.78238086472664	-3.3114622	Afu1g13990	conserved hypothetical protein
0.00500792540503955	0.000174823520421444	-12.587643922041	1.77579064137362	-3.123471825	Afu4g12710	hypothetical protein
0.00502140239016639	0.00017603929619695	12.5663606105556	1.7684448377863	2.604717425	Afu7g04020	lipase, putative
0.00502140239016639	0.000176257147290774	12.5625660764497	1.76713358013807	2.4153520825	Afu8g04580	hypothetical protein
0.00506996584834068	0.000178944715952628	12.5162246594085	1.75108047780313	3.26111255	Afu4g08190	ribosome biogenesis protein Pescadillo, putative
0.00506996584834068	0.000179304260858899	-12.5100902139574	1.74895001146287	-3.163377075	Afu2g14150	endo-arabinanase, putative
0.00506996584834068	0.00017942048509041	-12.5081104762528	1.74826218513537	-2.6724577	Afu7g08650	conserved hypothetical protein
0.00507778024959878	0.000180575990445065	-12.4885135006983	1.74144637917158	-2.419167475	Afu5g02610	cytochrome P450, putative
0.00507778024959878	0.000180816972814001	12.4844460134895	1.74003007785524	3.222482825	Afu6g11070	DEAD box RNA helicase (Hca4), putative
0.00507778024959878	0.00018115797955795	12.4787016497997	1.73802892917737	7.338212275	Afu2g00120	carboxyvinyl-carboxyphosphonate phosphorylmutase
0.00510941672972566	0.000182776679791663	-12.4516149196617	1.72857765526056	-4.48586285	Afu7g03900	hypothetical protein
0.00512261752591961	0.00018374018938275	-12.435632005965	1.72298904767031	-2.801283875	Afu2g15710	hypothetical protein
0.00515631777237446	0.00018585111819108	-12.4009739926193	1.7108404170438	-2.8449138	Afu2g10960	alcohol dehydrogenase, putative
0.00515631777237446	0.000185937995819775	12.3995580183952	1.71034320030052	2.3921476925		Obsolete
0.00517552742660447	0.000188666588103699	12.3554969339089	1.69483669679401	2.23294081	Afu1g13560	hypothetical protein
0.00517552742660447	0.000188754030517403	-12.3540979388382	1.69434324719338	-2.69777625	Afu3g01330	class II aldolase/adducin domain protein
0.00517552742660447	0.000189119268364515	-12.3482631132504	1.69228447312643	-2.210253975	Afu2g02730	C2H2 finger domain protein, putative
0.00517552742660447	0.00018924403533362	12.3462730935726	1.69158204000296	2.979806125	Afu3g14540	30 kDa heat shock protein
0.00517552742660447	0.000189591306489445	12.3407426659241	1.68962919992154	2.477423825	Afu8g00720	N amino acid transport system protein, putative
0.00517552742660447	0.000189608849809428	-12.3404636133626	1.68953063602708	-3.686784925	Afu8g02120	conserved hypothetical protein
0.00518351588151726	0.000190398636484234	-12.3279337704614	1.68510219663363	-5.63057935	Afu5g06720	MFS sugar transporter, putative
0.00520101988050454	0.00019154038880922	-12.3099329307006	1.67873058383323	-2.968509425	Afu7g05340	conserved hypothetical protein
0.00524687512691975	0.000193732322227304	12.2757430401791	1.66659755520692	2.57055415	Afu5g05710	pseudouridylate synthase family protein
0.00525569971788109	0.000194562203040386	-12.2629228168932	1.66203748034875	-5.18612055	Afu4g14250	hypothetical protein
0.00526691421313373	0.000195482478227942	12.2487847877991	1.65700198588208	2.958399825	Afu3g09880	nuclear exosome complex 3'-5' exonuclease subunit, putative
0.00529341590830986	0.000196973757785003	12.226047930955	1.64888913731846	3.3182183825	Afu1g06220	ATP-dependent RNA helicase , putative
0.0053470761124928	0.00020051255892298	-12.172932719628	1.62986571338086	-2.226640935	Afu6g12730	integral membrane protein
0.0053470761124928	0.000200520943704302	-12.1728082452461	1.62982101496927	-5.7132537	Afu8g00620	dimethylallyl tryptophan synthase, putative
0.0053470761124928	0.000200830304752394	12.1682201779665	1.62817306835558	2.42244327	Afu2g14870	peptidase, M23/M37 family, putative
0.0053470761124928	0.000201031269646827	-12.1652443784591	1.62710381764553	-2.9446576	Afu5g00650	hypothetical protein
0.0053470761124928	0.000201534565283367	12.1578078702809	1.6244303882326	2.329658625	Afu7g05420	CHCH domain protein
0.00536266762016099	0.000203095896642488	-12.1348831681208	1.61617654398725	-6.43077095	Afu8g01220	arthrofactin synthetase B
0.00536266762016099	0.000203150830532616	-12.1340805465163	1.61588722713252	-3.853536925		Obsolete
0.00538013861971968	0.000204328655740768	12.1169358349346	1.60970166126548	2.200636475	Afu3g01110	GMP synthase
0.00541084413245071	0.000206345453693529	-12.087859997491	1.59918743890806	-4.414591275	Afu5g14930	conserved hypothetical protein
0.00541084413245071	0.000206532652221673	-12.0851789727327	1.59821641454319	-3.0930653	Afu1g12040	chitin biosynthesis protein (Chs7), putative
0.00544881909866306	0.000208504730062967	-12.0571160281231	1.58803692587461	-5.35364605	Afu7g04120	DUF636 domain protein
0.00545599169632416	0.000209730036416798	12.0398440952046	1.5817576097237	2.561541095	Afu2g05900	SIR2 family histone deacetylase, putative
0.00545599169632416	0.000209825709238131	12.0385007295381	1.58126876855054	2.442894165	Afu5g06580	mfs-multidrug-resistance transporter
0.00548739318146089	0.000211559610525298	-12.014284694074	1.57244550523772	-3.166258175	Afu8g00410	methionine aminopeptidase, type II, putative
0.00549168629232405	0.000212363692655797	12.0031376301217	1.56837684405807	3.48948111	Afu7g05840	Amidohydrolase family superfamily
0.00549168629232405	0.000213340399424215	11.9896672566813	1.56345414197513	2.29578361	Afu4g08930	nucleolar GTPase, putative
0.00549168629232405	0.000214214040812432	11.9776825970639	1.5590688256818	2.802261765	Afu3g02240	aromatic-L-amino-acid decarboxylase
0.00549168629232405	0.000214257977910809	-11.9770814579937	1.5588487242645	-2.664147975	Afu2g13990	hypothetical protein
0.00549168629232405	0.000214620524424532	11.9721269601412	1.55703417845802	2.165029675	Afu4g09360	ATP synthase proteolipid P2, putative
0.00549168629232405	0.000214885202576792	-11.9685164272561	1.55571128385829	-5.472841525	Afu2g15200	conserved hypothetical protein
0.00553438985542266	0.000217997764697295	11.9264643898261	1.5402682793015	2.983835735	Afu1g04840	RNP domain protein
0.00553438985542266	0.000218530814309331	-11.9193369175571	1.53764437723464	-3.42358855	Afu3g09660	hypothetical protein
0.00553438985542266	0.000219645213014016	-11.9045051710272	1.53217822674231	-2.1670941975	Afu1g13340	DUF6 domain protein, putative
0.00553438985542266	0.000219688356852303	11.903932828011	1.53196713050997	2.37586743	Afu1g14580	Utp11 protein superfamily
0.00553438985542266	0.000219715475059387	-11.9035731507816	1.53183446522235	-5.613198275	Afu6g05160	C2H2 transcription factor (Azf1), putative
0.00553438985542266	0.000219770886454978	-11.9028383823449	1.53156343442196	-7.391364875	Afu7g04920	hypothetical protein
0.00553438985542266	0.000220271582430268	-11.8962093737301	1.52911731938768	-2.80902685	Afu6g06520	WW domain protein
0.00553844936595024	0.000220964317275851	11.8870684224962	1.5257416282269	2.248995785	Afu4g07630	microtubule associated protein (Ytm1), putative
0.00554277979747056	0.00022166866553613	11.8778103846589	1.52231954461756	2.494845225	Afu5g06520	low-temperature viability protein ltv1
0.00554742400063815	0.000222682373934925	11.8645495574709	1.51741235852739	2.2057424275	Afu2g00940	hypothetical protein
0.00554742400063815	0.00022361162715583	11.8524587554963	1.51293244939847	2.1792699125	Afu2g09290	antigenic mitochondrial protein HSP60, putative
0.00554742400063815	0.000223641274665246	-11.8520740228101	1.5127898081953	-2.12507834	Afu4g06860	conserved hypothetical protein
0.00554742400063815	0.000223982497772002	11.8476505275287	1.51114938357902	2.686946425	Afu7g05460	conserved hypothetical protein
0.00554858634879671	0.000224765330376881	11.8375334858478	1.50739480453428	2.4686277025	Afu2g02580	HAD superfamily hydrolase, putative
0.00554858634879671	0.000225243247370845	11.8313783956784	1.50510869534253	2.3787309225	Afu6g14510	monooxygenase, putative
0.00554858634879671	0.000225625837910214	11.8264626078112	1.50328186934345	2.5546766	Afu5g12960	bZIP transcription factor (Atf21), putative
0.0055555411716806	0.000226859065158637	-11.8106869392157	1.4974131489469	-2.529579385	Afu2g10730	DNA polymerase alpha catalytic subunit, putative
0.0055555411716806	0.000227424214358606	-11.8034927369679	1.49473373545328	-2.507947545	Afu5g13560	FHA domain protein
0.0055555411716806	0.000227507056709276	11.8024400278252	1.49434150112593	3.957862645	Afu5g10090	3-demethylubiquinone-9 3-methyltransferase
0.00556503359573731	0.000228429498319322	-11.7907500483703	1.48998307821753	-2.8481283	Afu5g13650	hypothetical protein
0.00562107192419727	0.000231727158404263	-11.7494303757235	1.47453651554783	-2.18697898	Afu5g10920	DUF221 domain protein, putative
0.00562107192419727	0.00023180789559843	-11.7484278451626	1.47416093902343	-2.995287375	Afu8g02130	1,3-beta-glucanosyltransferase, putative
0.00564596081898916	0.000233668986345512	11.7254369250149	1.46553745319489	3.5672181	Afu4g04530	short chain dehydrogenase/reductase family
0.00564596081898916	0.000233917241181866	-11.7223871870627	1.46439204681508	-2.1623912	Afu2g03090	vacuolar ABC heavy metal transporter (Hmt1), putative
0.00566615942842415	0.000235297500000735	-11.7055035711953	1.45804459071481	-2.215695095	Afu3g12240	hypothetical protein
0.00567069617914409	0.000236765923175541	-11.6876750396718	1.45133012484632	-2.312205935	Afu5g14790	phosphoenolpyruvate synthase
0.00567069617914409	0.000236918112720317	11.6858350630506	1.45063647554845	2.66718805	Afu3g04110	rRNA processing protein (Bystin), putative
0.00567069617914409	0.000238672721994029	-11.6647264518925	1.44266953594274	-2.98022965	Afu5g03770	lipase
0.00567069617914409	0.000238910460489415	11.6618810877458	1.44159431906462	2.7632905	Afu8g01640	nonribosomal peptide synthase (NRPS), putative
0.00567069617914409	0.000239233347012845	-11.658022217467	1.44013561967629	-2.3191649825	Afu3g11660	DUF221 domain protein, putative
0.00567069617914409	0.000239263816466019	11.6576584035496	1.43999806423357	2.1163524225	Afu4g04470	conserved hypothetical protein
0.00567069617914409	0.00023929282812155	-11.6573120492284	1.43986710543032	-3.005233425	Afu3g12580	related to hexose transporter protein, putative
0.00568520183586518	0.000240726167243696	11.6402643691111	1.4334155856102	2.1346613125	Afu7g06770	hypothetical protein
0.00568520183586518	0.000241117727077747	-11.6356290325646	1.43165946199809	-2.4240837675	Afu2g01610	hypothetical protein
0.00568520183586518	0.000241540655345572	-11.6306327655757	1.42976567351432	-2.6593957	Afu1g13220	cytochrome p450, putative
0.00569356795024276	0.000242782711975617	-11.6160218379881	1.42422202820723	-3.103433575	Afu1g03950	cytochrome P450 sterol C-22 desaturase, putaitve
0.00569356795024276	0.000243010706749117	-11.6133498318441	1.42320733258043	-2.246147465	Afu4g08420	hypothetical protein
0.00569356795024276	0.000243534219411937	11.6072261535607	1.42088082463512	2.96966495	Afu6g13570	cytochrome c peroxidase, putative
0.005697104366473	0.000244709548781242	-11.5935369050392	1.41567477165307	-2.485019565	Afu4g09770	hypothetical protein
0.005697104366473	0.000244778244574653	-11.5927393022857	1.41537121828947	-2.2441313	Afu3g09650	conserved hypothetical protein
0.00572083384490035	0.00024634644637578	-11.5746061568569	1.40846342576492	-2.2426582725	Afu5g08140	hypothetical protein
0.00572825922536365	0.000247664002228325	-11.5594808866359	1.40269172980546	-5.6312487	Afu2g17580	Scytalone dehydratase
0.00572825922536365	0.00024781903827633	-11.5577076285987	1.40201448538038	-2.5056007	Afu4g14620	RING finger protein
0.00572825922536365	0.00024880497640949	11.546462658252	1.39771694958614	2.1679873125	Afu4g13550	short chain dehydrogenase/reductase family
0.00572825922536365	0.00024908039818589	-11.5433311885793	1.3965193072699	-3.815637425	Afu3g14610	cytochrome P450, putative
0.00572825922536365	0.000249536365459294	11.5381563373031	1.3945393288996	3.122075325	Afu1g01990	WD repeat protein
0.00572825922536365	0.000250340650400206	11.5290567202407	1.39105514246099	2.2623408875	Afu1g15890	SacI domain protein
0.00572825922536365	0.000250511768175489	-11.5271253558133	1.39031521950725	-2.308969305	Afu6g09400	hypothetical protein
0.00575358088939204	0.000252643340018146	-11.5032022783851	1.38113798840594	-2.937767075	Afu2g12570	hypothetical protein
0.00575358088939204	0.000253249366158907	11.4964461113438	1.37854217014157	2.663755275	Afu6g08300	second largest subunit of RNA polymerase I
0.00575358088939204	0.000253274539966524	-11.4961658971446	1.3784344690935	-3.494500675	Afu4g12450	PH domain protein
0.0057544529837386	0.000253864809870505	-11.489605319214	1.37591201371845	-2.966284025	Afu6g10660	ATP-citrat-lyase
0.00579801029646139	0.000256463107132786	-11.4609483674712	1.36487396258461	-2.9412136	Afu6g12580	anthranilate synthase component I
0.00579801029646139	0.000256898509347383	-11.4561812706027	1.36303464040329	-3.45020825	Afu5g13950	conserved hypothetical protein
0.00580908144281624	0.000257946169370281	11.4447514299827	1.35862093197039	2.26223135	Afu8g06080	flavohemoprotein
0.00581476271494596	0.000258756104319068	11.4359542863482	1.35522034090687	2.20338238	Afu2g13020	mitochondrial dicarboxylate carrier, putative
0.00582861144838267	0.000259931363143564	-11.4232493377784	1.3503037565353	-2.5347758125	Afu7g08530	hypothetical protein
0.00585841100397898	0.000262362782285657	-11.3971882047471	1.34019852818168	-2.300464425	Afu2g03990	hypothetical protein
0.00585841100397898	0.000262383997205158	11.3969621244068	1.34011074718689	4.1050887825	Afu5g03090	small nucleolar ribonucleoprotein complex subunit (Pwp2), putative
0.00589987114259182	0.000265238101824516	11.3667506346763	1.32836209685152	2.084041725	Afu7g04030	hypothetical protein
0.00589987114259182	0.000266829724243465	-11.3500763570184	1.32186217905518	-2.4584339075	Afu1g10140	integral membrane protein
0.00589987114259182	0.000267406516852503	11.344063953179	1.31951570873743	2.0987407375	Afu8g01340	maltose permease
0.00589987114259182	0.000267650314196135	11.3415274482169	1.31852534795866	2.274040575	Afu4g07240	pentatricopeptide repeat protein
0.00589987114259182	0.000268248977457792	-11.3353109264213	1.31609705776511	-4.94355555	Afu4g13050	hypothetical protein
0.00589987114259182	0.00026918082508516	11.3256685598089	1.31232749555879	2.3135181	Afu2g07810	cytosolic hydroxymethyltransferase, putative
0.00589987114259182	0.000269378187384968	-11.3236316165803	1.31153069970712	-3.6013364	Afu2g17900	conserved hypothetical protein
0.00589987114259182	0.000270014900606973	11.3170727234856	1.30896390720872	2.30586315	Afu2g13110	cytochrome c
0.00589987114259182	0.000270228005550972	-11.3148817488325	1.30810609328151	-2.6476577	Afu4g06940	Des-1 protein
0.00589987114259182	0.000270426607386403	-11.312841799667	1.30730723516529	-2.85827225	Afu2g13150	hypothetical protein
0.00589987114259182	0.000270464985725414	11.312447807414	1.30715292576103	2.2308356975	Afu1g02630	periodic tryptophan protein (Pwp1), putative
0.00590283465501896	0.000271222655353061	11.3046836446453	1.30411076790941	2.2401980125	Afu4g08410	mannose-6-phosphate isomerase, class I
0.00590283465501896	0.000271733061706061	-11.2994683468601	1.30206594143312	-2.43014415	Afu3g13090	hypothetical protein
0.00591395729029891	0.000273260369541932	-11.2839342482817	1.29596878061166	-3.714597275	Afu2g06150	disulfide isomerase, putative
0.00591395729029891	0.000273428785775606	-11.2822278549648	1.29529842301997	-2.6324914675	Afu3g03570	67 kDa myosin-cross-reactive antigen family protein
0.00591395729029891	0.00027394661659292	-11.2769892962776	1.29323971529677	-2.1931313375	Afu2g03900	Acetamidase, putative
0.00596468499181562	0.000276868469937543	11.2476577458814	1.2816920954732	2.19806035	Afu3g09600	sik1 protein
0.00597494578861932	0.000278288304899713	-11.2335418626733	1.27612229755693	-2.071111195	Afu6g09120	hypothetical protein
0.00597494578861932	0.000278792255823946	11.2285529502542	1.27415184547766	2.08125777	Afu2g13720	RNA-polymerase I
0.00597494578861932	0.000279603774044623	-11.2205425563872	1.27098588370568	-5.7947529	Afu3g12200	small oligopeptide transporter, OPT family
0.00597494578861932	0.000279636860539583	11.2202165718178	1.27085698872937	2.48476815	Afu6g07080	WD repeat protein
0.00597678502384959	0.00028032773281938	11.2134205936319	1.2681688549928	2.175385095	Afu2g05430	Uridine kinase
0.00597678502384959	0.000282064910545695	-11.1964231162575	1.26143726035965	-2.890928275	Afu6g04680	MIPC synthase subunit (SurA), putative
0.00597678502384959	0.000282178141768569	11.195319681801	1.26099985229288	2.862955225	Afu2g04780	WD repeat protein
0.00597678502384959	0.000282581194279463	-11.1913963719928	1.25944422386668	-2.0781095125	Afu5g10660	pentatricopeptide repeat protein
0.00597678502384959	0.000282588953367013	11.1913209127621	1.25941429739278	2.39771949	Afu3g06370	CHCH domain protein
0.00597926672516155	0.000283279731680234	-11.1846131196776	1.25675311041109	-2.502777675	Afu4g11480	C2H2 finger domain protein, putative
0.006009692304645	0.000285433815332782	-11.1638246603485	1.24849393379372	-2.9689244	Afu4g04650	hypothetical protein
0.006009692304645	0.000285873921847504	11.1596010952241	1.24681375072288	2.9480174175	Afu2g17050	Noc3p
0.00603386137267627	0.00028760229233913	-11.1430916486784	1.24023903456282	-2.009976665	Afu6g10330	GTP binding protein (SPG1), putative
0.00603400277360673	0.00028818772237999	-11.1375273012232	1.23802055138289	-2.3274611725	Afu2g15010	serine threonine protein kinase, putative
0.00605073393570084	0.000289567107884792	11.1244715216816	1.23281022896729	2.1323678	Afu7g04420	mitochondrial ribosomal protein (DAP3), putative
0.00606351226669727	0.000290760154727979	-11.1132410772341	1.2283227066348	-2.3987795	Afu3g07570	conserved hypothetical protein
0.00608017084032228	0.000292142091781094	-11.1003033265043	1.22314647102908	-2.4841486	Afu2g04360	WD repeat protein
0.0061069858726006	0.000294390167881968	-11.0794170428772	1.2147754084663	-5.852435525	Afu2g14430	cytochrome p450, putative
0.0061069858726006	0.000294601888742505	-11.0774601303269	1.21399015999683	-2.0792310575	Afu2g12520	hypothetical protein
0.00611484819917143	0.000295567612197411	-11.0685559820781	1.21041517922815	-2.167215635	Afu2g08040	C6 finger domain protein, putative
0.00614356376151563	0.000297544806710022	11.0504372022649	1.20313030989876	2.6846649875	Afu1g09200	eukaryotic ribosome biogenesis protein 1, putative
0.00616509993941434	0.000299298760165504	-11.0344879089735	1.19670630815749	-3.188755625	Afu6g08480	aquaglyceroporin, putative
0.00616509993941434	0.000299770372042109	-11.0302190194774	1.19498508506977	-2.12965656	Afu1g15160	hypothetical protein
0.00617371720259294	0.000300940680952805	-11.0196613816436	1.1907249327175	-2.2891767875	Afu2g12930	conserved hypothetical protein
0.00617371720259294	0.000301373554821119	11.0157691308026	1.18915317052019	3.475487825	Afu1g10400	hypothetical protein
0.00619317244127651	0.000303430288178584	-10.9973693565842	1.18171434541505	-2.4431505625	Afu5g02120	F-box domain protein
0.00619317244127651	0.000303511184184549	-10.9966487944591	1.18142273891788	-2.080589915	Afu2g13770	C2H2 finger domain protein (FlbC), putative
0.00620360427173582	0.000305316572771756	-10.9806290181913	1.17493396795967	-4.2348208325	Afu2g17840	MFS transporter, putative
0.00620360427173582	0.000306245186650794	-10.9724345223304	1.17161060060583	-2.1568476725	Afu2g01170	1,3-beta-glucanosyltransferase Gel1
0.00620360427173582	0.000306677939314	10.9686261736043	1.17006511259327	2.1518205825	Afu6g02070	phospholipid-translocating P-type ATPase domain-containing protein
0.00620360427173582	0.000306817823028305	10.9673965721458	1.169565989298	2.109189135	Afu1g06190	hnrnp arginine n-methyltransferase
0.00620360427173582	0.000307215956444664	-10.9639006891066	1.16814657943331	-2.007929175	Afu4g03820	hypothetical protein
0.00620360427173582	0.000307592155796242	-10.9606025270999	1.16680697239814	-3.666623675	Afu3g00200	hexose transporter protein
0.00621063964826077	0.000308536620101571	-10.9523442058538	1.16345067757125	-2.948846575	Afu5g13970	conserved hypothetical protein
0.00621439808225936	0.000309319325279813	10.9455238584721	1.16067660426311	2.060422625	Afu2g05560	exonuclease, putative
0.00621998174921606	0.000310193776694385	10.937929153306	1.15758523776588	2.078580035	Afu2g16750	nonsense-mediated mRNA decay protein 3
0.00623055665786759	0.000311318693655799	10.9281978281868	1.15362057613775	2.07283953	Afu4g07600	hypothetical protein
0.00624333329881251	0.000312661377886043	-10.9166392180434	1.14890619344249	-1.9575846025	Afu2g16210	chromosome condensation protein (CrcB), putative
0.00624333329881251	0.000313420023907362	10.9101353529485	1.14625096159391	2.3055086925	Afu2g04320	NADH-dependent flavin oxidoreductase, putative
0.00624333329881251	0.000313753394895728	10.9072834974337	1.14508610685721	1.97244149	Afu1g14330	ABC transporter, putative
0.00628831044750205	0.000317120954383864	-10.8786830554817	1.13338478815964	-3.465642275	Afu5g14660	GABA permease, putative
0.00628831044750205	0.000317543162264921	10.8751236791009	1.13192607451333	2.0699669675	Afu3g08760	tRNA m(1)G methyltransferase domain containing protein
0.00628831044750205	0.000317822921821577	10.872768407239	1.13096053002784	3.15538429	Afu1g05410	Krr1 family protein
0.00630685839939577	0.000319365228242157	-10.8598295522148	1.12565197145626	-3.8255039	Afu5g02320	hypothetical protein
0.00632612691581023	0.000320947649224476	-10.8466339239172	1.12023061034352	-2.05662279	Afu1g02760	cell cycle inhibitor Nif1, putative
0.00635377666602278	0.00032295978066482	-10.8299702710964	1.11337364995453	-2.4373482425	Afu3g14260	mismatched base pair and cruciform DNA recognition protein, putative
0.00636650641795219	0.000324217407493298	10.8196199293033	1.10910849746173	2.07671795	Afu5g03490	nucleoside diphosphate kinase
0.0063791783892993	0.000325474527966551	-10.8093230635729	1.10486075741695	-3.979014125	Afu7g06060	siderochrome-iron transporter (Sit1), putative
0.00638851412622006	0.000326563539778967	-10.8004426708913	1.10119364181016	-3.3622568	Afu2g13680	calcium/calmodulin-dependent protein kinase, putative
0.00641347260907555	0.000328454433034079	10.7851096262542	1.09485383275309	2.0719465	Afu2g02710	60S ribosomal protein (Rlp24), putative
0.00643504041640272	0.000330176141054518	10.7712427621337	1.08911139704855	1.9662526075	Afu1g15470	C6 transcription factor (UaY), putative
0.00644754973454331	0.000331720190493887	10.7588823276392	1.08398568821673	2.1239191675	Afu5g03310	hypothetical protein
0.00644754973454331	0.000332054685666995	-10.756213962435	1.08287827233341	-2.9333201	Afu5g10240	conserved hypothetical protein
0.00645912764420869	0.000333270420311142	-10.7465435067786	1.07886225053182	-4.606214175	Afu1g10910	tubulin beta, putative
0.00647602980086174	0.00033476360052407	10.7347254220694	1.07394875704749	3.619695325	Afu1g00480	glucosamine-6-phosphate deaminase, putative
0.00649619161948297	0.000337067499784235	10.7166175339236	1.06640826343012	1.9446106525	Afu6g08580	FKBP-type peptidyl-prolyl isomerase, putative
0.00649619161948297	0.000337433706316567	-10.7137533140038	1.06521421718593	-1.9532159625	Afu4g10210	phospholipid-transporting ATPase (DRS2), putative
0.00649619161948297	0.000337674868875014	10.7118691935584	1.06442856048334	2.8578379875	Afu5g13100	hypothetical protein
0.00649706297089004	0.000338926148613324	-10.702119911548	1.06036071134602	-1.9184278725	Afu3g10270	hypothetical protein
0.00649706297089004	0.000338966361960697	-10.7018073268587	1.06023021698156	-2.7807394925	Afu8g06700	annexin ANXC3.1
0.00650703937502477	0.000340110910078498	10.6929296763008	1.05652226612957	2.9795943125	Afu2g02250	allantoinase
0.0065101881581195	0.000340899849844945	10.6868316863247	1.05397327732497	2.2249566675	Afu3g13000	BCS1-like ATPase, putative
0.0065188314956472	0.000341977637682844	-10.6785291239315	1.0505001111941	-2.482686075	Afu6g08440	protoporphyrinogen oxidase, putative
0.00653099252085121	0.000343757160175447	10.6648911535232	1.04478835672609	2.971323875	Afu3g07000	conserved hypothetical protein
0.00653099252085121	0.000343868312452989	10.6640421870356	1.04443252492143	1.95376355	Afu8g04350	POLR3H protein
0.00653511418385975	0.000344712074529861	10.6576086443395	1.04173495563551	1.905641395	Afu1g12475	conserved hypothetical protein
0.00654377938386586	0.00034607779533891	-10.64723624973	1.03738194495859	-2.810447825	Afu2g13890	annexin ANXC3.2
0.00654377938386586	0.000346424304200053	-10.6446125956175	1.03628010730574	-1.98912774	Afu7g02180	UDP-N-acetylglucosamine pyrophosphorylase
0.00654456460062996	0.000347429084950703	-10.6370229549566	1.03309100555452	-3.1927163	Afu1g14430	chitin binding protein, putative
0.00654456460062996	0.000347731058124869	10.6347472733588	1.03213428132036	2.2014516	Afu6g04610	DNA-directed RNA polymerase I and III 14 KDA polypeptide
0.00654456460062996	0.000348348839872411	10.6300992198921	1.0301794623674	2.4774544175	Afu3g06640	40s ribosomal protein s27 type
0.00659637210979587	0.000351739032612113	-10.6047716182769	1.0195104715067	-2.71150105	Afu1g14810	serine/threonine protein kinase (Kin4), putative
0.00660995564647243	0.00035309727583055	-10.5947086103917	1.01526352695193	-3.651618275	Afu4g06570	ras guanine-nucleotide exchange protein, putative
0.00662369533475788	0.000354844122632538	10.5818363588512	1.00982432836286	3.763218225	Afu5g13470	60S acidic ribosomal protein, putative
0.00662369533475788	0.000355101725532718	10.5799447250625	1.00902438400224	2.08430128	Afu2g05470	sister chromatid cohesion protein Mis4, putative
0.00663148616190073	0.000356155389916985	10.5722249953584	1.00575814631154	2.0408068325	Afu1g11880	acetoacetyl-CoA synthase
0.00663997897665579	0.000357248317435878	10.564247262766	1.00237991467104	2.1879853825	Afu1g14040	blue light-inducible protein Bli-3
0.00667922428549492	0.000360000388265862	10.544291175545	0.993916726074151	2.2406228275	Afu7g04150	CGI-136 protein
0.0067032098835857	0.000362384932986821	10.527151443716	0.986633485587218	1.9098273075	Afu5g09500	hypothetical protein
0.0067032098835857	0.000362578917650555	10.5257632239991	0.986042999574272	2.084436125	Afu2g08860	exosome complex endonuclease 2/ribosomal RNA processing protein, putative
0.00672594291710372	0.000364453605846706	-10.5123942744062	0.98035195382227	-2.045185711	Afu5g00300	alcohol dehydrogenase, zinc-containing
0.00675725896306007	0.000366798558846457	-10.495790448962	0.973272484267213	-2.3010536925	Afu6g13950	hypothetical protein
0.00679476466507745	0.000369724605022407	-10.4752544764953	0.96449897728208	-3.08226845	Afu4g06170	conserved hypothetical protein
0.00679476466507745	0.000370137751008343	-10.4723710060724	0.96326553330082	-2.440563675	Afu1g02510	RNA-binding protein, putative
0.00679529355406426	0.000371106681290647	10.4656240677769	0.960377944533413	2.1120553	Afu2g09960	mitochondrial Hsp70 chaperone (Ssc70), putative
0.00679529355406426	0.000371469965073044	10.4631000078239	0.959297146379994	2.258351015	Afu2g12470	acetylornithine aminotransferase
0.00679642586745984	0.000372339570955899	-10.4570703978617	0.956714090508365	-2.018868775	Afu2g15850	phytanoyl-CoA dioxygenase family protein
0.00679642586745984	0.000373309610166672	10.4503648368026	0.953839493109388	2.736808385	Afu2g10780	hypothetical protein
0.00679642586745984	0.000373487294720868	-10.4491388869711	0.953313718248895	-3.967174725	Afu4g04190	hypothetical protein
0.00679844078309236	0.000374250024886833	-10.4438845107914	0.951059480834369	-2.10988535	Afu1g02690	hypothetical protein
0.00681494687978438	0.000375812262000194	-10.4331634515797	0.946455966790712	-3.1694961	Afu4g06820	related to sporulation-specific gene SPS2, putative
0.00683378290123336	0.000377506372984599	10.4215992356245	0.941484449798004	2.4364217	Afu2g16040	rRNA biogenesis protein, putative
0.00683620164156714	0.000378737562005746	10.413235003209	0.937884761251494	2.704533825	Afu1g11180	ATP-dependent Clp protease, putative
0.00683620164156714	0.000378951237060114	-10.4117867850598	0.937261166574215	-2.2180226425	Afu4g12930	ubiquinone biosynthesis monooxgenase (Coq6), putative
0.00685908316861494	0.000381153287056289	-10.3969203504336	0.930854130238378	-7.280900825	Afu8g00190	cytochrome P450, putative
0.00685908316861494	0.000381811874374953	-10.392494641656	0.928944782990749	-2.383126325	Afu7g01290	conserved hypothetical protein
0.00685908316861494	0.000382193087270095	-10.389937182502	0.927841023680651	-2.208736225	Afu1g05720	c-14 sterol reductase
0.00686210631942031	0.000383680765123683	10.3799866963444	0.923543650228192	1.9029310075	Afu2g14730	kinesin family protein
0.00686210631942031	0.000384324060124791	10.3756986523248	0.921690324426514	2.01245314	Afu6g14200	acetyl-CoA-acetyltransferase, putative
0.00686210631942031	0.000384851977651897	10.3721862822019	0.920171611417604	2.36788836	Afu4g12690	GATA transcription factor (LreB), putative
0.00686210631942031	0.00038522192467265	-10.3697284633421	0.919108532945081	-3.870138675	Afu4g14440	nonribosomal peptide synthase (NRPS), putative
0.00686210631942031	0.000385868698131198	10.3654384650666	0.917252306944883	2.31357256	Afu5g04270	AMP-binding protein
0.00686210631942031	0.000386555780856303	10.3608907858461	0.915283646114334	2.226041125	Afu4g07220	KH domain protein
0.00686210631942031	0.000386968304960117	10.3581651403399	0.914103268071491	2.36464705	Afu6g02820	metalloreductase, putative
0.00688266232949998	0.00038878758147842	-10.3461872790461	0.908911967056342	-3.5063905	Afu8g00940	MFS drug transporter, putative
0.00689852231825376	0.000390345081784763	-10.3359876119835	0.904486045097219	-1.9809586525	Afu6g08130	hypothetical protein
0.00689860279397193	0.000391011244963787	-10.3316403682626	0.902598168863825	-2.703394475	Afu4g11130	conserved hypothetical protein
0.0069091055230781	0.000392269154086721	-10.3234563239546	0.899041674980358	-2.2198158		Obsolete
0.00692713044186229	0.000393956876572776	-10.3125264995274	0.894287044601455	-2.675440975	Afu1g15490	MFS multidrug transporter, putative
0.00692725100039849	0.000394628089981462	10.3081956788026	0.892401517532356	2.5711841575	Afu3g12030	PHD finger domain protein, putative
0.0069500345991768	0.000397047442356723	-10.2926603986326	0.885630572033515	-2.848516775	Afu1g03630	GPI anchored protein, putative
0.0069500345991768	0.000397527195803567	-10.2895936235016	0.884292590391151	-3.13493415	Afu8g04300	C2H2 finger domain protein, putative
0.0069500345991768	0.000398694480882877	10.2821508637589	0.881043589521056	1.952313925	Afu2g13080	Nudix/MutT family protein
0.0069500345991768	0.00039912758244112	10.2793961728163	0.879840413966022	1.9386509375	Afu5g06820	hypothetical protein
0.0069500345991768	0.000399258724935926	10.2785627823366	0.879476340338016	3.5062141	Afu3g13010	conserved hypothetical protein
0.00697452683102576	0.000401340497808904	10.2653783958158	0.873712245169887	1.9838561775	Afu3g10330	hypothetical protein
0.00697452683102576	0.000402122432053531	10.2604479444833	0.87155457481558	2.088124495	Afu4g13160	TPR domain protein
0.00697452683102576	0.000402672403594275	10.2569871881358	0.870039383677396	2.0292554175	Afu1g03640	hypothetical protein
0.00697694089968404	0.000403480901746377	-10.2519101753408	0.867815530313457	-2.8717488875	Afu2g14480	oxidoreductase, FAD-binding, putative
0.00697943911337716	0.000404622705928157	-10.2447614403955	0.864682131343601	-2.04418385	Afu8g05140	oxidoreductin
0.00697943911337716	0.000404964099318422	-10.2426288278923	0.863746903131796	-1.9058256975	Afu5g08770	hypothetical protein
0.00697988614144939	0.000406403326398898	-10.2336625502722	0.859812489588725	-2.483930625	Afu2g09940	hypothetical protein
0.00697988614144939	0.000406773228717858	10.2313643990964	0.858803439935253	2.169697735	Afu8g05330	methylenetetrahydrofolate dehydrogenase
0.00697988614144939	0.000407141509438465	-10.2290788769767	0.857799684999494	-1.90327981	Afu5g12730	nonribosomal peptide synthase (NRPS), putative
0.00697988614144939	0.000410680289597031	10.207246373995	0.848198692623514	2.9770165775	Afu6g04590	DUF947 domain protein
0.00697988614144939	0.000410775300192572	10.206663401415	0.847942013328648	1.9093767175	Afu5g07210	homoserine O-acetyltransferase, putative
0.00697988614144939	0.0004108792254237	10.2060259198416	0.847661315388358	1.8824427725	Afu3g06960	60s ribosomal protein l21
0.00697988614144939	0.000411023828303534	-10.2051392500676	0.847270861670337	-3.510649565	Afu2g15490	TPR Domain domain protein
0.00697988614144939	0.000411106878932961	-10.2046301773411	0.847046669459191	-4.844621175	Afu3g06570	hypothetical protein
0.00697988614144939	0.000411269145561768	10.2036359021012	0.846608761444546	2.0207761725	Afu2g15610	mitochondrial DNA-directed RNA polymerase, putative
0.00697988614144939	0.000411684087176693	10.201095576684	0.845489711983005	2.47842968	Afu2g09360	C6 transcription factor, putative
0.00699678111867962	0.000413888227822605	10.1876541812939	0.839563424670445	1.8380214675	Afu1g11130	60S ribosomal protein yl16a
0.00699678111867962	0.000414022628773888	10.1868374224974	0.839203037099615	1.9634857425	Afu6g12790	NADH-ubiquinone oxidoreductase 39 kDa subunit, putative
0.00700461031612332	0.000415768013761198	10.1762602113458	0.834533034219758	1.8317773475	Afu1g12800	isocitrate dehydrogenase, NAD-dependent
0.00700461031612332	0.000416061601545401	-10.1744864095597	0.833749345219337	-2.0420206175	Afu5g01980	histone deacetylase hda1
0.00700461031612332	0.000416501236788766	10.1718330956463	0.832576792852338	2.7900755	Afu8g04400	RNA binding protein, putative
0.00702838213866411	0.000418588789499416	-10.1592810486755	0.827025185125203	-2.1975168575		Obsolete
0.00705794850787978	0.000421128698362017	-10.144112578154	0.820306199137269	-1.9417503425	Afu1g15130	GPI anchored transmidase, putative
0.00705794850787978	0.000421703454532378	10.1406957239344	0.818791140075346	1.826351935	Afu2g10450	prephenate dehydrogenase
0.00706955087640171	0.000423416575370273	-10.1305453408098	0.81428704213795	-2.149346725	Afu5g06980	hypothetical protein
0.00706955087640171	0.000424463763588107	-10.1243655243799	0.811542379462976	-2.203750565	Afu6g07110	conserved hypothetical protein
0.00706955087640171	0.000424753800179524	10.122657236942	0.810783344406808	1.858435805	Afu1g06960	pyruvate dehydrogenase complex alpha subunit, putative
0.00706955087640171	0.000425108698523437	-10.1205688722879	0.809855238619011	-2.4545012425	Afu5g08780	cell wall glucanase, putative
0.00709676718904334	0.000427425893806389	-10.1069861010112	0.803813634704378	-7.595235425	Afu4g14060	conserved hypothetical protein
0.00711004386258649	0.000429376762868523	-10.0956207186392	0.798751409166961	-1.9980031025	Afu5g08990	RfeG
0.00711004386258649	0.000429589300223409	-10.0943863575908	0.79820123581816	-1.9151586675	Afu2g07690	protein kinase, putative
0.00712008592501609	0.000430878893131788	-10.086912822732	0.794868577581289	-1.8217142275	Afu6g00520	conserved hypothetical protein
0.00712437076067524	0.000431988618163824	-10.0805036745392	0.792008382153691	-4.3445926	Afu7g00130	C6 transcription factor, putative
0.00712437076067524	0.00043250471770475	10.077529873228	0.790680587529653	1.8275140375	Afu4g11760	hypothetical protein
0.00712630438467969	0.00043330555096259	10.0729240524162	0.788623244800668	1.8407515225	Afu6g06420	mitochondrion biogenesis protein (Mdm31), putative
0.00717924014932648	0.000437913914767694	10.046622092557	0.776854640394895	2.477933675	Afu5g11620	pre-mRNA splicing factor RNA helicase (Prp43), putative
0.00717924014932648	0.000438793942009113	-10.0416381215367	0.774620765588821	-3.59084434	Afu6g00610	hypothetical protein
0.00717924014932648	0.000438825824723285	-10.041457787039	0.774539914579742	-2.5701180375	Afu3g08500	morphogenesis-related protein
0.00717924014932648	0.000439284845963214	10.0388632643265	0.773376511052039	4.1169660825	Afu3g00820	conserved hypothetical protein
0.00717924014932648	0.000439966860594574	10.0350144728894	0.771650072306389	2.71582378	Afu1g12410	salicylate hydroxylase
0.00718924171646319	0.000441269271941732	-10.0276849749672	0.768360282982249	-3.42542885	Afu4g08380	hypothetical protein
0.00725708311767711	0.000446129306457373	10.0005676793566	0.756165785007198	2.524401035	Afu3g08880	conserved hypothetical protein
0.00726298975435662	0.000447188973079212	9.99470336704747	0.753523841115967	2.574421175	Afu3g11550	LEA domain protein
0.00726899035621456	0.000448255567185764	-9.98881796110254	0.750870676208299	-2.4992685	Afu2g17610	Sulfatase domain protein
0.00727939334238428	0.000449631842211614	9.98124916861206	0.747456101081891	2.971582575	Afu1g17370	scf1 protein
0.00727939334238428	0.000450478769543572	-9.97660566755703	0.745359826271159	-1.868998385	Afu6g02460	glucosamine 6-phosphate acetyltransferase, putative
0.00727939334238428	0.000451402101936699	9.97155548081231	0.743078736183882	1.8410543325	Afu4g10790	phosphoribosyl diphosphate synthase isoform 4
0.00727939334238428	0.000452692018768172	-9.9645214973742	0.739899476068913	-1.8149747325	Afu5g08190	hypothetical protein
0.00727939334238428	0.000452791219521572	9.96398157207094	0.73965533546416	2.73096619	Afu1g05360	CAIB/BAIF family enzyme
0.00727939334238428	0.00045350999270854	-9.96007380981482	0.73788790981714	-2.43287484	Afu7g01410	UPF0183 domain protein
0.00727939334238428	0.00045378399084586	-9.95858616700861	0.737214869456157	-5.1474719	Afu5g14810	pyruvate decarboxylase, putative
0.00728250717381269	0.000454676529217614	9.95374788216723	0.735025164220321	1.8286017875	Afu2g07440	thioesterase family protein
0.0072831460136361	0.000456320386947921	9.94486734587713	0.731002973339015	2.4836356975	Afu4g08090	hypothetical protein
0.0072831460136361	0.000456817597562093	9.94218903975006	0.729789134088909	3.077740125	Afu2g05420	hypothetical protein
0.0072831460136361	0.000457704216889596	-9.93742200997811	0.727627771526274	-3.3404913	Afu8g06460	Fungal specific transcription factor domain containing protein
0.0072831460136361	0.000459138003432264	-9.92973705691643	0.724141027226771	-2.617948625	Afu5g03290	hypothetical protein
0.0072831460136361	0.000460305188887396	9.92350283143283	0.72131031412631	2.0822771	Afu1g14180	methyltransferase (Ncl1), putative
0.0072831460136361	0.000460414352288068	-9.9229207576474	0.721045917920442	-2.056735925	Afu4g07040	aspartic-type endopeptidase (CtsD), putative
0.0072831460136361	0.000460718517756665	-9.92129980226967	0.720309539252568	-1.844674045	Afu8g05630	chitin synthase F
0.0072831460136361	0.000461044576639665	9.9195636345177	0.719520674528663	2.04203808	Afu5g02550	conserved hypothetical protein
0.0072831460136361	0.000461851914850015	-9.91527128985732	0.717569705396709	-2.1350021675	Afu8g05720	DUF567 domain protein
0.0072831460136361	0.000462662737312136	9.9109697031543	0.715613604846377	2.1348203125	Afu4g07660	ATP dependent RNA helicase (Dbp1), putative
0.0072831460136361	0.000462927161881399	9.90956887967068	0.714976394127792	1.85642114	Afu3g06500	Complex 1 protein (LYR family) family
0.0072831460136361	0.000463098283978204	-9.9086628627997	0.714564209833181	-3.5099049	Afu1g04960	Leucine Rich Repeat domain protein
0.0073076556603054	0.000465921100533488	-9.8937764617574	0.707785844587297	-2.014654145	Afu4g03410	flavohemoprotein
0.0073076556603054	0.000466276418179472	-9.89191052451845	0.706935420567863	-3.225540675	Afu3g02200	hypothetical protein
0.0073076556603054	0.000466759247124139	-9.88937776868133	0.705780804118282	-5.177970975	Afu5g08800	hypothetical protein
0.00731549815163872	0.000467961759580227	-9.88308378654123	0.702910138967418	-2.56713416	Afu1g05550	conserved hypothetical protein
0.00731947524947056	0.000468918142001183	-9.87809224632272	0.7006320876384	-2.764687015	Afu5g03590	conserved hypothetical protein
0.0073622473455564	0.000472672058174198	9.85862024364974	0.691733330082096	1.78964323	Afu3g01560	amino acid permease, putative
0.0073622473455564	0.000474170913695332	9.85089858772293	0.688199179196435	1.8433311375	Afu2g02870	hypothetical protein
0.0073622473455564	0.000474219418334146	9.85064920813417	0.688084989239913	2.644296925	Afu4g05870	oxidoreductase, short-chain dehydrogenase/reductase family
0.0073622473455564	0.000474482614003443	9.84929657260626	0.687465567470952	2.2598232425	Afu5g12600	DNA excision repair protein (Rad5), putative
0.00737484206602	0.000476430465704034	9.83931463502826	0.6828915880605	2.077035635	Afu1g10310	RNase L inhibitor of the ABC superfamily, putative
0.00737484206602	0.000476708885825019	-9.83789194851465	0.682239263145759	-3.4406412	Afu3g03620	glycosyl transferase, putative
0.00737601321442062	0.000477992596424248	-9.83134557122103	0.679236311714329	-1.9282252	Afu2g14970	Gamma-butyrobetaine hydroxylase subfamily, putative
0.00737601321442062	0.000478503760878927	9.82874486909622	0.678042711469946	2.2183425075	Afu5g11550	tRNA(m5U54)methyltransferase
0.00737601321442062	0.000479276872856268	-9.82481791816884	0.676239770417268	-1.8367765775	Afu3g08990	hypothetical protein
0.00737601321442062	0.000480739133105241	-9.81741176914694	0.67283731465314	-2.521631435	Afu2g08060	involucrin repeat protein, putative
0.00737601321442062	0.000480970784739409	9.81624102844585	0.672299208271468	2.29459238	Afu5g04010	tRNA-splicing endonuclease subunit SEN2,putative
0.00737601321442062	0.000481028961907166	-9.81594711672377	0.672164106900786	-2.5399649	Afu6g12820	MAP kinase (FUS3/KSS1), putative
0.00737673095707542	0.000481846502239141	9.81182151327875	0.670267238378518	2.6208844825	Afu6g03750	amidophosphoribosyltransferase
0.00841784092534934	0.000685594203998492	-13.2210861044027	0.669726941754846	-3.5539058625	Afu3g14750	fungal specific transcription factor, putative
0.00737673095707542	0.000482490698448781	9.80857672873813	0.668774739860793	3.31745435	Afu6g11430	aldehyde dehydrogenase, putative
0.00737856101270754	0.000484386548476641	9.79905826600933	0.664393432400696	3.2488334	Afu1g00500	FMN dependent dehydrogenase, putative
0.00737856101270754	0.000486201612428351	-9.7899882532084	0.660214216372127	-3.4136381	Afu3g09250	cell wall glucanase, putative
0.00737856101270754	0.000486484916614081	9.78857631927878	0.659563255132572	2.71939535	Afu4g10550	conserved hypothetical protein
0.00737856101270754	0.00048847424148215	9.77869031060065	0.655002513346427	1.7445365675	Afu3g08660	isocitrate dehydrogenase, NADP-dependent
0.00737856101270754	0.000488637421540061	-9.77788158123768	0.654629197132113	-2.615501775	Afu2g13830	conserved hypothetical protein
0.00737856101270754	0.00048998180506997	-9.7712313620287	0.651558122113026	-2.8541505	Afu3g13080	hypothetical protein
0.00737856101270754	0.00049043665597151	9.76898644609343	0.65052090372896	1.9881110475	Afu1g07530	adenylate kinase, putative
0.00737856101270754	0.000490687083887821	-9.76775155255002	0.649950235061306	-1.78176207	Afu1g07220	6-phosphofructo-2-kinase 1
0.00737856101270754	0.000490861967688805	-9.76688963684318	0.649551880168571	-1.895693535	Afu1g10580	homeobox transcription factor, putative
0.00737856101270754	0.000491566378774411	-9.76342176472708	0.647948732767664	-2.89423215	Afu7g04550	serine/threonine protein kinase, putative
0.00737856101270754	0.000491621359782293	9.76315134606796	0.647823696007116	2.367558825	Afu6g03320	MFS drug transporter, putative
0.00737856101270754	0.000491945489598375	9.76155790141255	0.647086838929797	3.15045385	Afu7g04430	ribosome biogenesis protein (Rrs1), putative
0.00737856101270754	0.000492262252025397	-9.76000192276062	0.646367180664435	-2.658632375	Afu6g06990	von Willebrand and RING finger domain protein
0.00737856101270754	0.000492517355408502	9.75874971661411	0.645787929854497	4.0617039175	Afu1g11160	Sas10/Utp3 family protein
0.00739540274792737	0.000494564381215904	-9.74873044309605	0.641150251538815	-2.67578955	Afu3g00340	glycosyl hydrolase, putative
0.00739540274792737	0.000495060047765733	9.74631204826532	0.640030056868068	2.7262841375	Afu5g11110	thiamin pyrophosphokinase-related protein
0.00740214488946999	0.000496495710730306	9.73932411422252	0.636791559635344	2.0043567125	Afu5g06430	mitochondrial large ribosomal subunit L7, putative
0.00740214488946999	0.000496931180840989	9.73720942272906	0.635811025218601	2.223933105	Afu4g11050	NADH-ubiquinone oxidoreductase 51 kDa subunit precursor
0.00743780916751738	0.00050112005331078	-9.71698351267535	0.626420996078841	-1.903560335	Afu7g01260	conserved hypothetical protein
0.00743780916751738	0.000502163500304399	9.71197758581577	0.62409367221371	2.52012675	Afu2g09310	Mitochondrial ATP synthase epsilon chain domain-containing protein
0.00743780916751738	0.000502212118584574	9.71174465214241	0.623985346379004	2.346351185	Afu1g03570	acid phosphatase PHOa
0.00743780916751738	0.000502712505351899	9.70934887398326	0.622871025335343	1.7448842275	Afu4g07910	pitrilysin family metalloprotease (Cym1), putative
0.00743780916751738	0.000503486779255821	9.70564754013025	0.621148877767671	2.31440175	Afu3g13350	pseudouridylate synthase 3
0.00743780916751738	0.000503605377603075	9.70508121178847	0.620885314877277	2.09271341	Afu6g10700	Hsp10
0.0074507250720319	0.000505519562835037	-9.69596326463843	0.616639619720095	-1.8896264	Afu1g04290	phosphate transporter (Pho87), putative
0.0074507250720319	0.000505909019948075	9.694113340628	0.615777688384877	1.95150116	Afu5g07380	nadh-ubiquinone oxidoreductase b12 subunit
0.00746284142614721	0.000507447450957933	-9.68682287331255	0.612379113841882	-2.2972850775	Afu4g03320	cation exchanger, putative
0.00746883163240877	0.000508893815643688	-9.679993452706	0.609192941019322	-3.5615284	Afu1g02550	tubulin alpha-1 subunit
0.00746883163240877	0.000509287358841722	9.67813935830562	0.608327517002695	2.3428301625	Afu2g17510	hypothetical protein
0.00750105034480224	0.000513274195038815	-9.65945503168435	0.599596286050575	-2.514521025	Afu3g11850	hypothetical protein
0.00750105034480224	0.000513331342691117	-9.65918850793225	0.599471606226367	-1.8005331175	Afu2g05330	vacuolar H \/Ca2 exchanger
0.00750105034480224	0.000513642461512305	9.65773815990259	0.598793067884787	2.2730543025	Afu2g04900	hypothetical protein
0.00754598338097991	0.000517442995818609	-9.64010789705361	0.590535980862966	-1.82528462	Afu1g02270	ars binding protein 2
0.00758482568683494	0.000521478616599859	-9.62156061340055	0.581831712156826	-1.938563305	Afu5g10730	hypothetical protein
0.00758482568683494	0.000521561332834051	-9.62118230639616	0.581653982869889	-2.74127361	Afu6g02030	aminotransferase, putative
0.00759866635121318	0.000524271878542425	9.60882615878723	0.575844877184833	2.0912956825	Afu6g02060	tRNA-splicing endonuclease, putative
0.00759866635121318	0.000524324638360942	-9.60858643077509	0.575732091711885	-1.810694495	Afu1g15820	fatty acid hydroxylase, putative
0.00759866635121318	0.000524699316473913	9.60688483600233	0.57493145031316	2.0057336675	Afu6g07810	chromatin reCDSing complex protein (Rsc9), putative
0.00760283633049149	0.000525947908378144	-9.60122514586916	0.572267324252711	-6.9873273	Afu8g00710	antimicrobial peptide, putative
0.00760283633049149	0.000526445557745743	-9.59897397590727	0.57120718211733	-2.37236121	Afu8g00650	LPS glycosyltransferase, putative
0.00760463584136241	0.000527299483389759	9.59511724448246	0.569390308168078	2.42012313	Afu6g12640	conserved hypothetical protein
0.00763117824897877	0.000529871780211051	9.58354580218425	0.563934351606669	2.3174730525	Afu1g09390	conserved hypothetical protein
0.0076340362924993	0.000530802370006904	-9.5793765638477	0.561966801097936	-3.7685897	Afu2g11110	nuclear condensin complex subunit Smc2, putative
0.00764038245784532	0.000532358189854265	-9.57242620299377	0.558684721000173	-2.779074975	Afu7g02120	hypothetical protein
0.00764038245784532	0.000532709125045895	-9.57086191233252	0.557945680750368	-2.781275175	Afu4g14630	FAD binding domain protein
0.00764873574704783	0.000534079732352792	9.56476456106558	0.555063774674169	2.14595685	Afu5g03250	ubiquitin C-terminal hydrolase (HAUSP), putative
0.00764873574704783	0.000534758641948582	-9.56175145320734	0.553638899469717	-2.394391635	Afu5g02170	nuclear condensin complex subunit 3, putative
0.00768157764902439	0.000537791472502906	9.54834849260507	0.547294859339663	1.7143780375	Afu8g04250	pentatricopeptide repeat protein
0.0077095561789382	0.000540753936685342	9.53534594874016	0.541131150798302	1.7659826825	Afu8g00760	cytochrome P450, putative
0.0077095561789382	0.000542473001557377	9.52784090638601	0.537569339209728	2.239556875	Afu2g10710	DNA repair protein rad9, putative
0.0077095561789382	0.000542964239266596	9.5257016472211	0.536553515521636	1.80066953	Afu1g13550	hypothetical protein
0.0077095561789382	0.0005431521211025	9.52488408201492	0.536165231019121	1.8606502275	Afu3g13400	nucleolar protein nop5
0.0077095561789382	0.000543447184378975	-9.52360082000346	0.535555701604596	-2.63908108	Afu2g16070	urease accessory protein UreD
0.00771652729753808	0.000545368071505123	9.51526756778179	0.531595379973425	1.91624587	Afu6g08920	assimilatory sulfite reductase
0.00771652729753808	0.000545927855795671	-9.51284588436634	0.530443789831313	-1.9509477625	Afu3g07150	succinate-semialdehyde dehydrogenase, putative
0.00771652729753808	0.000547044012448768	9.50802638001276	0.528151016108928	1.942497151	Afu1g09210	AAA family ATPase, putative
0.00771652729753808	0.000547284172935327	-9.50699096079873	0.527658274568148	-1.9452448	Afu5g08220	hypothetical protein
0.00771652729753808	0.00054763884148635	-9.50546287714432	0.526930975202924	-1.725413925	Afu3g13470	sulfate transporter, putative
0.00773365115347225	0.000549595809410467	9.49705314073515	0.522926060897074	1.799890545	Afu5g02490	oxidoreductase, putative
0.00773633907918197	0.000551104115023432	9.49059654338704	0.519848683294637	1.6983970575	Afu1g00590	CPSF subunit A, putative
0.00773633907918197	0.000551856473393106	-9.48738404398643	0.518316684490613	-4.4822963	Afu3g12950	FAD binding domain protein
0.00773633907918197	0.000552012685807172	9.48671770689096	0.51799884711017	1.85819417	Afu5g06170	conserved hypothetical protein
0.00777149402098635	0.000555266428084284	-9.47289108545106	0.511398231054407	-3.2909286075	Afu2g15950	aspartic endopeptidase, putative
0.00777459256651013	0.000557065522658239	-9.46528862452876	0.507764513212346	-2.0376024825	Afu5g09970	67 kDa myosin-cross-reactive antigen family protein
0.00777459256651013	0.000557665244914533	-9.46276107643822	0.506555735519426	-2.462954475	Afu2g04400	conserved hypothetical protein
0.00777459256651013	0.000557724680133267	9.4625107669161	0.506436008284504	1.769612445	Afu3g05640	hypothetical protein
0.00778855846702145	0.000559543345645159	-9.45486733526158	0.502778385741258	-1.9792437075	Afu5g07870	hypothetical protein
0.00778855846702145	0.000561522778939726	9.44658287639171	0.498810418784257	1.8722520625	Afu7g01150	NB-ARC domain protein, putative
0.00778855846702145	0.000561527773451597	9.44656201846067	0.498800423841575	1.804001435	Afu3g07300	ABC multidrug transporter, putative
0.00778855846702145	0.000562089732718434	-9.44421663675317	0.497676385593479	-1.720096955	Afu6g14220	kinesin family protein (KinA), putative
0.00778855846702145	0.000562461352802067	9.44266723402317	0.496933660450027	2.048417	Afu1g16660	related to eukaryotic translation initiation factor EIF-2B subunit 3
0.00779801947663771	0.000563892460476152	9.43671222603682	0.494077834976482	2.9410337125	Afu1g06230	ssf2 protein
0.00780875437186865	0.000565417622591429	9.43038626815228	0.491041992298497	1.98349412	Afu3g06870	MYB DNA-binding domain protein
0.00787163445462781	0.000570725582401326	9.40853279674134	0.480537605221951	1.703016935	Afu2g02310	sur7 protein, putative
0.00790952287060015	0.000574503172191153	-9.39313168537723	0.473118956040783	-2.2951355225	Afu2g11920	hypothetical protein
0.00790952287060015	0.000574989770395599	-9.3911568948253	0.472166764368929	-3.366584275	Afu5g14340	oxidoreductase, short-chain dehydrogenase/reductase family, putative
0.00792219148693401	0.000579081790359761	9.3746308846068	0.464189936417833	1.987385225	Afu1g13510	C6 transcription factor (FacB), putative
0.00792219148693401	0.000580821068764967	-9.36765007107283	0.460815886989602	-4.927669475	Afu5g03780	L-PSP endoribonuclease family protein (Brt1), putative
0.00792219148693401	0.000581492946320515	-9.36496028435841	0.459515108616138	-2.02784064	Afu7g06820	galactose oxidase, putative
0.00792219148693401	0.0005815507093388	-9.36472921496131	0.4594033450072	-3.129559575	Afu7g04580	TBC domain protein, putative
0.00792219148693401	0.00058173694316692	-9.36398441590446	0.459043080617651	-1.6838940025	Afu2g13760	plasma membrane SNARE protein (Sec9), putative
0.00792219148693401	0.000581977519890534	-9.36302271886161	0.458577855798811	-1.674346415	Afu4g10070	class I alpha-mannosidase
0.00792219148693401	0.000582172158972952	9.36224501355782	0.458201600303823	2.57648525	Afu4g13410	conserved hypothetical protein
0.00792219148693401	0.000582396522823901	-9.3613489356944	0.457768034413743	-3.14749685	Afu1g15490	MFS multidrug transporter, putative
0.00792219148693401	0.000583087899541596	-9.3585903405503	0.456433013406245	-2.558415135		Obsolete
0.00792219148693401	0.000584059182340499	-9.35472170529212	0.454560079094086	-1.738693085	Afu1g17110	long chain fatty alcohol oxidase, putative
0.00792219148693401	0.000585040717783809	9.35082026082982	0.452670420940234	1.7153842125	Afu5g10370	succinate dehydrogenase iron-sulphur protein
0.00792219148693401	0.000585148361155438	-9.35039288557335	0.452463371166828	-2.558350825	Afu5g11380	rho-gdp dissociation inhibitor
0.00792219148693401	0.000585787823575921	9.34785602631686	0.451234134710572	2.092587125	Afu4g13690	snoRNP protein (gar1), putative
0.00793762636426852	0.000588356105916589	-9.337701392617	0.446310125517811	-2.387403325	Afu6g14120	hypothetical protein
0.00793762636426852	0.000588706809560027	9.33631898833206	0.445639351035719	2.39819916	Afu5g03640	mitochondrial export translocase Oxa1, putative
0.00793762636426852	0.000589646617751215	-9.3326194371131	0.443843720756047	-2.24308375	Afu3g07640	plasma membrane H -ATPase
0.00793762636426852	0.000589974147147607	-9.33133182207405	0.443218579755753	-1.9119598225	Afu4g10330	CaaX farnesyltransferase beta subunit (Ram1), putative
0.00794145633323963	0.000591020438725803	9.32722442065498	0.441223807423714	2.330817785	Afu4g04500	flocculation suppression protein
0.00798272517570879	0.000594857337827345	9.31223815019967	0.433937708035431	1.8379797	Afu6g10320	ribosome biogenesis protein (Rrb1), putative
0.0079951113431982	0.000596547101276321	9.30567586796938	0.430743280368459	2.718921075	Afu1g01850	hypothetical protein
0.00799626745318249	0.000597943318151433	9.30027080715594	0.428110364717916	2.2902699125	Afu3g04310	snoRNA binding protein, putative
0.00799626745318249	0.0005981671251062	-9.29940584443569	0.427688872048813	-3.0970960025	Afu6g02840	serine/threonine protein kinase, putative
0.0079968305764491	0.000600022441031781	9.29225075774707	0.424200622859567	1.8160708575	Afu3g10890	ATP dependent RNA helicase (Dbp8), putative
0.0079968305764491	0.000600197691160302	9.29157630603785	0.42387166619595	1.6847972525	Afu1g13920	RING zinc finger protein, putative
0.0079968305764491	0.000601370635849037	-9.28706844165225	0.421672348671561	-2.0702929075	Afu6g08460	cytochrome P450 alkane hydroxylase, putative
0.0079968305764491	0.000601377629644344	-9.2870415955027	0.421659247437342	-3.538603475	Afu6g04920	NAD-dependent formate dehydrogenase
0.0079968305764491	0.0006025420839658	9.28257710421688	0.419479961348917	1.9731772675	Afu2g14190	Mitochondrial import inner membrane translocase subunit TIM23, putative
0.0079968305764491	0.000602810859603816	-9.28154813107491	0.418977522310706	-2.6149788	Afu5g11190	hypothetical protein
0.00800214984781687	0.000604491514222849	-9.27512672384737	0.415840659635317	-1.823002564	Afu5g00680	CRAL/TRIO domain protein
0.00800214984781687	0.000604746722938495	9.27415354764967	0.415365060178998	1.673971035	Afu1g02590	RNA polymerase I specific transcription initiation factor RRN3 superfamily
0.00805874729305235	0.000610444537796517	-9.25255687552353	0.404796871842052	-7.001532375	Afu4g14530	theta class glutathione S-transferase
0.00805874729305235	0.000610942984624548	-9.2506793852321	0.403876892870734	-1.924434285	Afu6g09410	hypothetical protein
0.00805874729305235	0.000612221799637644	9.24587109692747	0.401519902147802	2.99324844	Afu4g10150	alpha-glucosidase
0.00805874729305235	0.000613918387144247	9.23951102342873	0.398400230877789	1.742318255	Afu1g15000	2-isopropylmalate synthase
0.00805874729305235	0.000614176370383084	9.23854580267486	0.397926581913675	2.0654380425	Afu8g00750	C2H2 transcription factor, putative
0.00805874729305235	0.000614671644789714	9.23669417472506	0.397017811564631	1.7382218725	Afu3g13830	PH domain protein
0.00805874729305235	0.000615013432290614	-9.23541744057295	0.396391083450595	-2.284969805	Afu3g12620	acyl-CoA:6-aminopenicillanic-acid-acyltransferase, putative
0.00805874729305235	0.000615206947853618	9.23469495722564	0.396036387220652	1.6701291625	Afu1g14750	C2H2 transcription factor (Sfp1), putative
0.00809764322957809	0.000619088555862849	-9.22026184076821	0.388944394369128	-1.8549569425	Afu1g06940	chorismate synthase
0.00809764322957809	0.000619729816810925	9.21788812497132	0.387776892132004	1.71393342	Afu2g05480	DNA-directed RNA polymerase I 13.1 kDa polypeptide, putative
0.00809764322957809	0.000620506084245986	9.21501870035109	0.386365150658676	1.736919385	Afu7g03730	conserved hypothetical protein
0.00810722965241811	0.000622018195256017	-9.20944192351585	0.383620069021924	-3.542665675	Afu5g14890	hypothetical protein
0.00816501836182088	0.000627235034796061	-9.19032900218041	0.374198610122592	-1.7411027225	Afu6g13460	hypothetical protein
0.00818760857592487	0.000630371003717701	9.17893354431644	0.368571463176668	2.19562231	Afu6g09190	metallopeptidase family M24, putative
0.00818760857592487	0.000630540873354529	-9.17831826375218	0.368267422858144	-2.1154608875	Afu4g04230	hypothetical protein
0.00818811233783211	0.000631364948654169	-9.17533629011272	0.366793576804312	-1.7616734225	Afu3g03750	hypothetical protein
0.00821350871188801	0.000635327628956613	-9.16106356862381	0.359732212140102	-2.4310940875	Afu3g00500	integral membrane protein
0.00821350871188801	0.000635875445949038	9.15909905980804	0.358759366674292	1.8174259525	Afu5g03930	alcohol dehydrogenase, putative
0.00821350871188801	0.000636252988859	9.15774637578571	0.358089374646863	1.900451535	Afu2g16020	t-complex protein 1, alpha subunit, putative
0.00821350871188801	0.000636616154819004	-9.15644613296395	0.357445258118806	-1.8965657675	Afu1g14560	alpha-mannosidase
0.00821350871188801	0.000638767034162068	9.14876398449248	0.353637682079508	1.77200926	Afu1g02070	cytochrome c1, heme protein precursor
0.00821350871188801	0.000638805916464048	-9.14862540391309	0.353568964956961	-5.2149434	Afu1g14340	metalloreductase, putative
0.00821350871188801	0.000640149952486563	9.14384148228027	0.351196113756023	3.11350395	Afu7g00930	integral membrane protein, putative
0.00821350871188801	0.000640687920715812	-9.14193011249581	0.350247696087074	-1.9520430725	Afu2g01870	chitin synthase A
0.00821350871188801	0.000641018033112529	-9.1407582186775	0.349666100931056	-4.221505725	Afu6g13490	glutamate decarboxylase
0.00821350871188801	0.000641752012468729	9.13815525943014	0.348374004574567	2.6799234725	Afu6g08860	sugar isomerase, KpsF/GutQ
0.00821350871188801	0.000641988069453221	9.13731889253053	0.347958753327329	1.782170365	Afu2g08740	ZIP metal ion transporter, putative
0.0082250248501902	0.000644598326888447	-9.1280956849485	0.343376813251907	-2.72316936	Afu2g15170	conserved hypothetical protein
0.0082250248501902	0.000645113730582198	-9.12627995928406	0.342474212578316	-1.85811195	Afu5g04250	O-acetylhomoserine (thiol)-lyase
0.0082250248501902	0.000645348257895433	9.12545432857962	0.342063727102027	2.059201625	Afu1g07350	RNA12 protein, putative
0.0082250248501902	0.000646043478690493	-9.12300903620324	0.340847750654863	-6.34100105	Afu7g05880	hypothetical protein
0.00823214881037584	0.000648852821974532	-9.1131606015888	0.335946900671573	-2.2919839425	Afu4g09040	high affinity methionine permease
0.00823214881037584	0.000649004717916157	9.11262960903443	0.335682505056016	1.8295704325	Afu1g12460	isoflavone reductase family protein
0.00823214881037584	0.000649327992387516	-9.1115000256293	0.335120000570482	-2.562179	Afu8g00830	hypothetical protein
0.00823214881037584	0.000649761050248328	-9.10998792047455	0.334366894253072	-2.52267885	Afu1g09130	conserved hypothetical protein
0.00824479090428636	0.000651549602487001	-9.10375594022562	0.331261650647727	-1.8404355275	Afu2g04370	glutamate carboxypeptidase
0.00824580181195761	0.000652420302566896	9.10072970171397	0.329752938824833	1.935231565	Afu2g08990	eukaryotic translation initiation factor 5
0.00826118730335059	0.000655105030690894	-9.09142971485144	0.325113167869588	-3.5014747	Afu5g07900	hypothetical protein
0.00826118730335059	0.000655222201963263	9.09102489683008	0.32491108989293	2.656747915	Afu5g02910	SET translocation
0.00827120931251687	0.000657555087313405	-9.08298342225736	0.320894956510062	-2.448698505	Afu3g13440	stomatin family protein
0.00827120931251687	0.000657603579176799	-9.08281664252989	0.320811622366335	-2.3001603675	Afu5g03030	C6 transcription factor, putative
0.00830770150802274	0.000661659892688083	-9.06891888974801	0.313861703965342	-1.82776376	Afu1g09530	conserved hypothetical protein
0.00830770150802274	0.000662098393897276	9.06742276869256	0.313112860779747	2.339378255	Afu5g12840	hydroxyacylglutathione hydrolase, putative
0.00832517589761422	0.000664774205510848	9.05831948365079	0.308553643012309	2.899092575	Afu2g10240	NAD binding Rossmann fold oxidoreductase, putative
0.00832517589761422	0.000665663502607444	9.05530400169638	0.307042326440651	1.7512656175	Afu4g06760	ubiquinone biosynthesis protein, putative
0.00832517589761422	0.000665886323833342	9.05454922165193	0.306663958345472	3.5097084425	Afu2g16360	DRAP deaminase (Rib2), putative
0.00833026039188234	0.000667816427638832	-9.04802418837849	0.303391598427502	-3.3923558	Afu6g07470	conserved hypothetical protein
0.00833026039188234	0.000668236168486981	-9.04660825298464	0.30268116603794	-2.62133906	Afu1g06780	CBS and PB1 domain protein
0.00833026039188234	0.000668689742783688	9.04507941341867	0.301913953347314	2.1440287625	Afu5g07270	hypothetical protein
0.00833334910095222	0.000669736889479041	-9.04155471164689	0.300144642279153	-1.941760335	Afu4g09560	ZIP Zinc transporter, putative
0.00835900405456194	0.000672600402970889	-9.03195058597588	0.29531992154492	-1.887799905	Afu1g14050	F-box domain protein
0.0083795379011354	0.000675510583423138	-9.02224128313916	0.290436864832982	-1.80066838	Afu7g06630	cytochrome P450 monooxygenase, putative
0.0083795379011354	0.000675859918946473	-9.02107924275165	0.28985207407416	-1.7405757	Afu8g04290	C2H2 finger domain protein, putative
0.00841587388885476	0.000680459548415365	-9.00584738663276	0.282179378614547	-2.1662562365	Afu5g13250	DUF614 domain protein
0.00841587388885476	0.000681383042913171	9.00280444627548	0.280644930511077	1.795364305	Afu2g02270	ribosomal protein S14p/S29e
0.00841587388885476	0.000682716019477049	-8.99842117576144	0.278433641259277	-2.2745761675	Afu8g05600	hypothetical protein
0.00841587388885476	0.000683532743503023	-8.99574070746855	0.277080829709837	-1.67946406	Afu5g11690	related to protein tyrosine phosphatase PPS1
0.00841587388885476	0.000683548530783826	-8.99568893277455	0.277054695248721	-2.4904730825	Afu3g14920	methyltransferase
0.00841587388885476	0.000684116882321739	8.99382599085608	0.276114227403784	2.0992232425	Afu6g08800	conserved hypothetical protein
0.00841587388885476	0.00068444049657129	-8.9927660979658	0.275579070849515	-2.880042075	Afu5g01910	aldo-keto reductase (AKR), putative
0.00841784092534934	0.000686215094135124	8.98696490865539	0.272648783536776	1.6105163925	Afu8g05780	NACHT domain protein, putative
0.00844881383904502	0.000689550261535179	8.97611190370068	0.267161386272401	1.67901567	Afu2g11490	acetylglutamate synthase
0.00844957658593146	0.00069071292884061	-8.97234360706839	0.265254463220357	-3.023673275	Afu5g08540	septin
0.00844957658593146	0.000691751030525219	-8.96898561743636	0.263554464193514	-1.663965575	Afu3g13210	protein kinase domain-containing protein
0.00844957658593146	0.000692457803737139	-8.9667029301995	0.262398460523609	-2.882846225	Afu4g01290	endo-chitosanase, pseudogene
0.00844957658593146	0.000692853935069665	8.96542478410829	0.261751043838924	2.0024524025	Afu2g16930	succinate:fumarate antiporter (Acr1), putative
0.00845992578380395	0.000694661046508668	8.95960537920187	0.25880212665256	1.66493402	Afu4g12220	hypothetical protein
0.00845992578380395	0.000695325251435694	8.95747112624068	0.257720114072	1.7078192575	Afu2g13930	hypothetical protein
0.00850369618428221	0.000699954404470643	-8.94266575465371	0.250206703737288	-1.7761815415	Afu4g06370	hypothetical protein
0.00850369618428221	0.000701221162526322	8.93863524966094	0.248159047606121	1.8302333625	Afu1g13570	small nuclear ribonucleoprotein complex protein (Nhp2), putative
0.00850369618428221	0.000701369398530996	8.93816418474177	0.247919664753124	2.0482175275	Afu6g04640	conserved hypothetical protein
0.00851264656714317	0.000702924014031866	-8.93323127817117	0.245412095636611	-1.7051997925	Afu2g14800	HLH transcription factor (Hpa3), putative
0.00851673341782691	0.000704078278140097	8.92957737770673	0.243553753643552	1.7169782875	Afu4g12320	toxin biosynthesis protein, putative
0.00851697277029366	0.000704914884507857	-8.92693364116472	0.242208674968555	-5.999838475	Afu7g05450	SUN domain protein (Uth1), putative
0.00857325207162287	0.000710522957250243	-8.9093106845135	0.233231795147842	-1.9698941625	Afu1g15350	homoserine acetyltransferase family protein
0.00857325207162287	0.000711217324441717	-8.90714057914762	0.232125088334058	-2.366967525	Afu1g02960	hypothetical protein
0.00858556204377888	0.000713363010727454	-8.90045108128888	0.228711811203796	-1.659277365	Afu6g00660	conserved hypothetical protein
0.00858556204377888	0.000714010853518501	8.89843619149871	0.227683199022526	1.6945074525	Afu2g16880	ribosomal protein L37a
0.00858556204377888	0.000714708722930859	8.89626822253276	0.226576166704747	2.157634125	Afu3g08630	MBF1
0.00858743185980517	0.000715687953022987	-8.89323057224255	0.225024572901175	-3.04116915	Afu7g01400	kinesin family protein (BimC), putative
0.00861001183054827	0.000718395539711997	8.88485792841582	0.220745057910396	1.75261893		Obsolete
0.00861174031366009	0.000719623887555689	8.88107229316289	0.218808718145859	2.2031416525	Afu5g14210	glucose-repressible gene protein-related protein
0.00861174031366009	0.00072019157509462	8.87932542264188	0.217914908551562	1.65677754	Afu8g01270	beta-lactamase, putative
0.00863629133906993	0.000723073016112789	8.87048474971492	0.213388637977499	1.6477705325	Afu8g01390	glycosyl hydrolase, family 15
0.00869306316589235	0.000729922680129827	-8.84964159589133	0.202698614793863	-1.7259715275	Afu5g06500	acyl-CoA dehydrogenase family protein
0.00869306316589235	0.000730645668743506	8.84745560648506	0.201575942201077	1.798382205	Afu4g03540	integral membrane protein , putative
0.00869306316589235	0.000730914583728071	-8.84664320748944	0.201158639403973	-1.9519067675	Afu3g08200	alpha-mannosidase
0.00869306316589235	0.000731447429075544	8.8450345521581	0.200332207678455	2.1152278465	Afu7g06110	glycosyl hydrolase, putative
0.00869306316589235	0.000731994769315574	-8.8433836349717	0.199483901113968	-4.116490925		Obsolete
0.00870149584561588	0.000733539354396888	-8.83873293955473	0.197093300572314	-2.151347875	Afu1g10000	hypothetical protein
0.00871227589901821	0.000735313411569531	-8.83340613117566	0.194353543381791	-1.78382871		Obsolete
0.00871227589901821	0.000736119216172921	-8.83099182235673	0.193111215028806	-3.077760275	Afu2g07800	GPI anchored protein, putative
0.00871484630936279	0.000737656324779168	8.82639540940034	0.190745063731654	1.77008565		Obsolete
0.00871484630936279	0.000738045011540263	8.82523498352291	0.19014749397017	1.89583874	Afu3g11470	hypothetical protein
0.00871484630936279	0.000740560764469854	8.81774230167733	0.186287108724845	2.164242775	Afu4g10960	hypothetical protein
0.00871484630936279	0.000740581559650307	-8.81768049760912	0.186255251761915	-1.652405775	Afu3g10490	DNA damage response protein (Dap1), putative
0.00871484630936279	0.000741597665344339	8.81466318696614	0.184699693041959	1.58518992	Afu1g05040	protein mitochondrial targeting protein (Mas1), putative
0.00871484630936279	0.000741899530328355	8.81376778168405	0.184237964706679	1.7478717025	Afu6g05200	Ribosomal L28e protein family
0.00871484630936279	0.00074266765820607	8.81149134347586	0.183063867061423	4.1297022	Afu8g05070	neutral amino acid permease
0.00871484630936279	0.000743163066343523	8.81002467616836	0.182307250018945	1.6947915125	Afu5g08610	ThiF domain protein, putative
0.00871484630936279	0.000743858560979465	8.80796767332402	0.181245872383301	1.6161247925	Afu5g13140	WD repeat-containing protein
0.00873863840992601	0.000746727421429374	8.79950760047567	0.176877904488396	1.68196474	Afu1g09180	hypothetical protein
0.00873986799706349	0.000747670687003034	8.79673469222489	0.175445289220776	1.5965512375	Afu7g04490	Ribosomal protein S28e
0.00879422013893123	0.000753163765614807	-8.78067166587032	0.167137107477392	-3.5156891275	Afu6g06970	conserved hypothetical protein
0.0087978373317115	0.000754396321332824	-8.7770871497464	0.16528095057719	-2.8248281525	Afu7g06780	hypothetical protein
0.0087978373317115	0.000755620178977509	8.77353503941802	0.163440795901091	1.5941879275	Afu2g16770	mitochondrial carrier protein (Leu5), putative
0.0087978373317115	0.000756431917302813	8.7711829548378	0.16222188249374	5.012961625	Afu1g08800	cytochrome P450 phenylacetate hydroxylase, putative
0.0087978373317115	0.000756848574522414	8.76997685686514	0.161596718228342	2.0550667075	Afu3g12290	Dim1p
0.00879920519010306	0.000758361583218231	-8.76560399716885	0.159329356486505	-2.8856437825	Afu5g03530	class III chitinase, putative
0.00879920519010306	0.000758866190392388	8.76414797639233	0.158574137312646	1.620385675	Afu1g14220	fibrillarin
0.00879920519010306	0.00076100862660658	8.75797929076266	0.155373071769214	2.626276875	Afu4g11900	TIM54
0.00879920519010306	0.000761406622051633	8.75683569734246	0.154779378623654	4.857354675	Afu1g11820	MFS transporter, putative
0.00879920519010306	0.000761593829647869	-8.75629803203992	0.154500223413664	-3.2488676	Afu6g02170	metalloreductase, putative
0.00879920519010306	0.000762029566189994	-8.75504721319847	0.153850730751456	-3.593341125	Afu5g10430	MSF multidrug transporter, putative
0.00882929531143838	0.000765482205959556	-8.74516707098471	0.148717035526603	-2.055050175	Afu1g13230	conserved hypothetical protein
0.00884443230601656	0.000768101367131549	8.73770846349674	0.144837569900166	1.8130421125	Afu1g15520	urea amidolyase
0.00884443230601656	0.000768491001174931	8.73660156846497	0.144261544510657	2.043058375	Afu8g02840	mitochondrial dynamin GTPase (Dnm1), putative
0.00884840587327677	0.000769684868808097	8.73321424665754	0.142498319819722	1.8949768625	Afu6g05210	malate dehydrogenase, NAD-dependent
0.00889817254202836	0.000775753050380589	8.71609638181325	0.133576973227519	2.67767333	Afu6g05090	RNA polymerase II Elongator subunit, putative
0.00889817254202836	0.000776001336586273	-8.71539949042146	0.133213388094409	-4.585018875	Afu1g03250	oxidoreductase, short chain dehydrogenase/reductase family, putative
0.00889817254202836	0.000776573991871661	8.71379320130979	0.132375233242085	1.8163085075	Afu2g08460	pseudouridylate synthase
0.00890853907275814	0.000778333086725105	8.70886805067723	0.129804311145167	2.2386086575	Afu3g08160	eukaryotic translation initiation factor eIF4A, putative
0.00891816822043745	0.000780955427480126	8.70155128829418	0.12598218585185	1.65480855	Afu3g04240	DUF676 domain protein
0.00891816822043745	0.000782251523784264	8.69794609873722	0.124097683923196	1.6319421475	Afu4g13510	isocitrate lyase
0.00891816822043745	0.000782525023328026	8.69718627638302	0.123700406865938	1.8338846625	Afu3g06120	solanesyl pyrophosphate synthase
0.00891816822043745	0.000782595561686033	8.6969903632483	0.123597966834438	1.967910725	Afu1g09750	aldehyde reductase (AKR1), putative
0.0089317294201132	0.000784984763032329	8.6903673762634	0.120133498947874	1.8509532075	Afu4g07250	conserved hypothetical protein
0.0089317294201132	0.000786313671785008	8.68669427826534	0.11821093110127	2.3114176325	Afu2g02180	hypothetical protein
0.0089317294201132	0.000786355385793029	8.68657910435075	0.11815063331466	1.966708135	Afu6g06550	SNF2 family helicase/ATPase, putative
0.00893266847599668	0.000787881091557196	-8.68237172269235	0.115947346194915	-1.8567891925	Afu8g05450	hypothetical protein
0.00893266847599668	0.000788151433577917	-8.6816272540907	0.115557373843261	-2.395058925	Afu4g13670	WSC domain protein, putative
0.00894461820111878	0.000790487384034839	-8.67520754015427	0.112193120358905	-5.26030475	Afu2g10190	hypothetical protein
0.00894461820111878	0.000790921452136906	8.67401719054276	0.111569033931838	2.110522175	Afu1g15620	DEAD box RNA helicase HelA, putative
0.00895605546114533	0.000793720249270774	-8.66636123201333	0.10755298427142	-2.5498982	Afu4g08360	conserved hypothetical protein
0.00895605546114533	0.000793787790789071	8.66617688564711	0.107456237313581	1.56921571	Afu1g10640	ATP binding protein, putative
0.00895605546114533	0.000795230229343285	-8.66224451688278	0.105391980507399	-2.4102519125	Afu2g03970	DUF52 domain protein
0.00895605546114533	0.000795368500721259	-8.66186802223709	0.105194292634705	-2.532890925	Afu6g08660	hypotetical protein
0.00896179144266524	0.000797678970834184	8.65558878471198	0.101895911900393	1.61378658	Afu3g03940	2,3-diketo-5-methylthio-1-phosphopentane phosphatase, putative
0.00896179144266524	0.000797716253575397	8.65548764339041	0.10184276376791	1.5893902475	Afu1g02030	eukaryotic translation initiation factor 3 subunit EifCb, putative
0.00896179144266524	0.000798882507143698	-8.65232673629276	0.100181434327794	-1.7859078225	Afu8g00420	C6 finger domain protein, putative
0.00896179144266524	0.000799315818708994	-8.65115377162382	0.0995647805136004	-1.62588791	Afu8g05640	WD repeat protein
0.00896402972549357	0.000800375148598304	8.64828947412465	0.0980585917623129	1.6608302775	Afu2g03930	small nucleolar ribonucleoprotein complex subunit, putative
0.00897389773606901	0.000802116878298295	8.64359015592846	0.0955863412545712	1.5570917575	Afu5g12100	pmt2 methyltransferase
0.0089968757158292	0.000805590706291011	-8.63425481236112	0.0906710144300327	-1.671098385	Afu2g14200	protein kinase, putative
0.0089968757158292	0.000805896414940488	8.63343563746944	0.0902394332658334	1.79132705	Afu6g12230	conserved hypothetical protein
0.00900753199612644	0.000809093424594321	-8.62489174458379	0.0857355722512585	-2.1713608125	Afu3g06110	proteasome regulatory particle subunit (RpnC), putative
0.00900753199612644	0.000809304273016727	-8.62432971733167	0.085439141520145	-1.7511214525	Afu4g03460	HLH DNA binding domain protein, putative
0.00900753199612644	0.000809442551104869	8.62396122762511	0.0852447777106828	1.5840571425	Afu1g07650	ketoreductase, putative
0.00900874943633474	0.00081115151107445	-8.61941348443847	0.082845316108922	-1.86815475	Afu7g03840	hypothetical protein
0.00900874943633474	0.000811279919508806	8.61907224977511	0.0826652225669831	1.9035723625	Afu2g15220	SNM1 protein
0.00902558544040271	0.000815523603257653	8.60783218237118	0.0767289312367865	1.5498346675	Afu1g15450	adenylosuccinate synthetase
0.00902558544040271	0.000816095983554445	-8.60632163978952	0.0759305487525959	-1.67645287	Afu3g06710	ubiquitin thiolesterase (OtuB1), putative
0.00902558544040271	0.000816229524115973	8.605969406159	0.075744358333548	1.8881995	Afu2g02380	hypothetical protein
0.00902558544040271	0.000817039215350011	8.60383523586514	0.0746160694699025	3.720718225	Afu6g06470	heat shock protein, class I
0.00902558544040271	0.00081744927858462	8.602755388547	0.0740450679691715	1.5876721575	Afu2g10150	peroxisome biosynthesis protein (PAS1/Peroxin-1), putative
0.00902558544040271	0.000817989665405252	8.60133336660049	0.0732930186392826	2.880464	Afu2g15600	conserved hypothetical protein
0.0090384617011935	0.000820023474568817	-8.59599174161737	0.0704669054920757	-2.1073935425	Afu1g04260	endo-1,3-beta-glucanase Engl1
0.00904826266563282	0.000822416889080745	-8.58972643991728	0.0671497910671244	-1.54486335	Afu1g10600	nuclear localization protein, putative
0.00904826266563282	0.000823978495512777	8.58565063889754	0.0649905513330946	2.3876016925	Afu3g08560	Cation transport protein chaC, putative
0.00904826266563282	0.000824945980782001	8.58313025218162	0.0636547958161673	1.7029289625	Afu3g08380	inorganic diphosphatase, putative
0.00904826266563282	0.000825125534035082	8.58266289895158	0.063407063354096	3.1821457625	Afu1g16550	dihydrouridine synthase family protein, putative
0.00904826266563282	0.000825496922307046	-8.58169662079578	0.0628948189722704	-1.5925648325	Afu6g07700	hypothetical protein
0.00904826266563282	0.000826119311180823	8.58007848527987	0.0620368782006313	1.5997705725	Afu2g03380	alkaline serine protease
0.00907605619021143	0.000830126785223724	8.5696952587121	0.0565276884335626	1.8780087975	Afu7g02620	RNA polymerases N / 8 kDa subunit superfamily
0.00907605619021143	0.000830397775530997	-8.56899535446345	0.0561560821108014	-1.8175925025	Afu4g01390	C6 transcription factor, putative
0.00909239768397581	0.000832764916869367	-8.56289348325193	0.0529150376100525	-1.7644586675	Afu8g05480	CCCH zinc finger protein
0.0091045650088107	0.000834752483784697	8.55778647850313	0.0502005943355401	1.6647086625	Afu2g04620	ER Hsp70 chaperone BiP, putative
0.00910824939326668	0.000836130334421139	8.55425487847425	0.0483225252750081	1.656702505	Afu1g16730	TruD domain protein
0.00910824939326668	0.000838023339683141	-8.54941450789903	0.0457471690770159	-1.61593534	Afu1g06050	integral membrane protein
0.00910824939326668	0.00084122783562953	8.54125120231054	0.0414004208565562	2.1202702875	Afu2g12190	mitochondrial intermembrane space translocase subunit Tim13, putative
0.00910824939326668	0.000841663170761592	8.54014515184376	0.0408111491402572	1.9280430375	Afu3g11720	conserved hypothetical protein
0.00910824939326668	0.000842245150855941	8.53866761891275	0.0400238398867412	2.87426599	Afu2g16320	multidrug resistant protein
0.00910824939326668	0.000843475807164641	-8.53554734802745	0.0383607309919425	-2.410532705	Afu1g04620	alcohol dehydrogenase, zinc-containing, putative
0.00910824939326668	0.000843706206082269	8.5349638035645	0.038049631590181	1.5642690575	Afu6g03810	ATP synthase D chain, mitochondrial, putative
0.00910824939326668	0.000844030109118225	8.53414376663838	0.0376124163080638	2.7194775	Afu5g04100	PQ loop repeat protein
0.00910824939326668	0.000844372428440816	8.53327752433434	0.0371505190235979	2.777802775	Afu4g09510	conserved hypothetical protein
0.00910824939326668	0.000844768868931238	8.53227486649365	0.0366158221464987	1.6310281125		Obsolete
0.00910824939326668	0.000845705874479492	8.52990733236049	0.0353530084452673	1.9318325875	Afu1g11860	mitochondrial import receptor subunit tom22
0.00910824939326668	0.000847146581421287	8.52627336973025	0.0334139965294851	2.011927005	Afu1g06670	hypothetical protein
0.00910824939326668	0.000847246558347458	-8.52602147478835	0.0332795588146961	-2.0327336925	Afu8g02140	ankyrin repeat protein
0.00910824939326668	0.000847319642415717	-8.52583736031496	0.0331812933273934	-1.731620775	Afu7g01620	hypothetical protein
0.0091163419175911	0.000849936053898004	8.51925886995726	0.0296687936463158	1.9451843325	Afu5g10840	conserved hypothetical protein
0.0091163419175911	0.000851503766778222	8.51532904018922	0.0275691827533073	1.5804114	Afu4g07750	UPF0041 domain protein
0.0091163419175911	0.000852315937589981	-8.51329663978321	0.0264829311219472	-1.809388715	Afu5g00600	NPP1 domain protein, putative
0.0091163419175911	0.000852728261166744	8.51226573863738	0.0259318463628757	1.9467082425	Afu7g04540	short chain dehydrogenase/reductase family
0.0091163419175911	0.000854651831648209	8.50746445545377	0.0233643405095716	1.913625435	Afu4g09030	aminopeptidase
0.0091163419175911	0.000854807586430137	-8.50707626800259	0.023156690703459	-4.33461465	Afu7g02500	Synthase of the type 3 pneumococcal capsular polysaccharide, putative
0.0091163419175911	0.00085492695031969	8.5067788362902	0.0229975815117935	1.659340785	Afu4g08680	hypothetical protein
0.0091163419175911	0.000855066883610252	8.506430214515	0.0228110812559779	1.7387047325	Afu5g07310	DUF500 domain protein
0.00915182611572658	0.000859272827016047	8.49598433754897	0.0172192675300176	1.540915955	Afu1g06920	serine/threonine protein kinase, putative
0.00917560909400333	0.000862623480045198	-8.48770747417574	0.0127835452874461	-1.5475546725	Afu2g01140	GPI anchored protein, putative
0.00917560909400333	0.000865396383656	-8.48088756840344	0.00912529954625985	-5.223727725	Afu2g15470	neutral amino acid permease
0.00917560909400333	0.000866003013390008	8.47939914926722	0.00832650016571534	1.55279741	Afu5g06140	histone acetyltransferase, putative
0.00917560909400333	0.00086684239336259	-8.47734176628155	0.00722211473003309	-6.134849475	Afu5g15050	trichodiene oxygenase
0.00917560909400333	0.000867179833675087	8.47651536390642	0.00677843175099913	1.7304163975	Afu4g07140	iki3 protein
0.00917560909400333	0.000868418287801698	-8.47348572856478	0.00515148706439028	-1.6724960025	Afu4g13990	hypothetical protein
0.00917560909400333	0.000868487741345054	8.47331598114847	0.00506031336291279	2.005825775	Afu2g02160	hypothetical protein
0.00917560909400333	0.000868545715525203	8.47317430254315	0.00498421437815999	1.546174105	Afu4g11270	hypothetical protein
0.00918255118802917	0.000870083492257871	-8.46942048118808	0.00296747178239709	-1.7035325675	Afu3g01900	conserved hypothetical protein
0.00920730044273105	0.000873311608119402	8.46156684648827	-0.00125486055493873	2.2541563725	Afu5g08920	hypothetical protein
0.00921869835465945	0.000875276817024346	8.45680314760614	-0.00381791292607225	2.2501386375	Afu6g04820	para-aminobenzoate synthase PabaA
0.00922070688144105	0.000877287696306583	8.45194231302435	-0.00643475169324148	1.527603425	Afu2g12410	conserved hypothetical protein
0.00922070688144105	0.000877346959557083	8.45179926536078	-0.00651178497880611	1.5327979275	Afu6g03890	catalase A
0.00922070688144105	0.000878120450107505	8.44993332644891	-0.00751674293474558	1.5425896475	Afu5g03130	chromatin assembly factor 1 subunit C, putative
0.0092219602500986	0.000879124243655702	8.44751481900099	-0.00881964134122093	1.6854455975	Afu1g06600	SURF6 domain nucleolar protein
0.00922448126641985	0.000882745598797741	-8.43881773326947	-0.0135080908216043	-3.03459975	Afu4g14300	dynamin GTPase, putative
0.00922448126641985	0.000883930028839614	8.43598269244885	-0.0150374805974218	1.544280195	Afu1g04110	C2H2 transcription factor, putative
0.00922448126641985	0.000884685160923274	8.43417764803963	-0.0160115028204633	1.5863368	Afu8g04040	CPSF A subunit, putative
0.00922448126641985	0.000884732920491831	-8.43406354862887	-0.0160730793041726	-1.6214321775	Afu7g08240	hypothetical protein
0.00922448126641985	0.000885419883122337	8.43242320490685	-0.0169584242733736	2.1625962925	Afu8g06040	hypothetical protein
0.00922448126641985	0.000886025534584344	8.4309783128055	-0.0177384237155094	1.74343658	Afu3g13320	40S ribosomal protein S0, putative
0.00922448126641985	0.000886494209813885	-8.42986103423583	-0.01834166046826	-1.74743574	Afu2g03350	MIZ zinc finger domain protein
0.00922448126641985	0.000886873367229093	-8.42895768825172	-0.0188294513079361	-2.35075993	Afu2g00520	hypothetical protein
0.00922448126641985	0.000887504888131537	8.42745413570061	-0.019641461548443	2.644127845	Afu3g02250	conserved hypothetical protein
0.00922448126641985	0.000889452494782594	8.42282544532605	-0.0221421668366304	2.829506225	Afu8g05090	conserved hypothetical protein
0.00922448126641985	0.00088994565146548	-8.42165538045268	-0.022774530698225	-1.9580552475	Afu2g01080	hypothetical protein
0.00922448126641985	0.000891542066967816	-8.41787317137569	-0.0248192471679376	-1.51417959	Afu5g03690	CRAL/TRIO domain protein
0.00922448126641985	0.000891748451760749	8.41738481370752	-0.0250833287317862	1.62653908	Afu4g13440	chromatin reCDSing factor (Chd3), putative
0.00922448126641985	0.000893184720689869	8.41399008201936	-0.0269194774364898	1.8115131225	Afu4g10480	mitochondrial large ribosomal subunit protein L30
0.00922448126641985	0.00089359247793027	8.41302753738634	-0.0274402380128684	1.53134566	Afu8g07130	antioxidant protein LsfA
0.00922448126641985	0.000893939443118385	8.41220892181232	-0.0278831772666885	2.29384485		Obsolete
0.00922448126641985	0.000894651526287631	8.41053008242917	-0.0287917069995247	1.643587805	Afu5g12830	lipoprotein, putative
0.00922448126641985	0.000895288677627015	-8.4090292953054	-0.0296040377765667	-1.513144865	Afu1g07690	protein O-mannosyl transferase
0.00922589752305279	0.000896717876703428	-8.40566763085216	-0.031424142482499	-1.743683785	Afu3g15330	hypothetical protein
0.00922589752305279	0.000898176884467212	8.40224262841678	-0.0332793045423116	1.699304535	Afu4g08030	conserved hypothetical protein
0.00922589752305279	0.000898961937272916	8.40040255100393	-0.0342763062980076	2.02017611	Afu3g08670	related to L-fucose permease
0.00922589752305279	0.00089896536716425	8.40039451604337	-0.034280660337112	1.50858112	Afu6g04500	FOG1 protein
0.00924998685384378	0.000902199734377973	-8.39283429707631	-0.0383793273366839	-5.207431325	Afu7g04950	lipase, putative
0.00925196923874965	0.000903280395612079	8.3903156999482	-0.0397455859553828	1.6418578475	Afu3g05370	2-oxoglutarate dehydrogenase, E2 component, dihydrolipoamide succinyltransferase
0.00926269334769636	0.000905738228993435	8.38460119897355	-0.0428470722186525	1.7520149975	Afu5g08480	serine/threonine protein kinase, putative
0.00926269334769636	0.000906479136668117	8.38288230914552	-0.0437804035604419	1.584173095	Afu1g05080	ribosomal protein P0
0.00926269334769636	0.000906992414692431	-8.38169252583981	-0.0444265522854161	-2.385255325	Afu6g07610	hypothetical protein
0.00926927922223755	0.000908526264997293	8.37814196468573	-0.0463553506214298	2.949372925	Afu3g07710	nucleolin protein (Nsr1), putative
0.0093016149931829	0.000912587718234018	8.3687759189301	-0.0514473387044418	1.5498677325	Afu5g14180	hypothetical protein
0.00930303406452587	0.000913619150481874	8.36640549396012	-0.0527369756823415	1.863898485	Afu1g13800	mfs-multidrug-resistance transporter
0.00934916618475086	0.000919046258690863	-8.35398685067838	-0.0594994639134159	-2.2495301075	Afu6g07770	alanine aminotransferase, putative
0.00937010193027126	0.000923199014598131	-8.34454487758454	-0.0646478780793576	-2.1013757675	Afu2g13160	hypothetical protein
0.00937010193027126	0.000923410457101294	8.3440655232722	-0.0649094131594934	2.000292	Afu2g08370	glutathione S-transferase, putative
0.00937010193027126	0.000924079254362133	-8.34255020143961	-0.0657362712960312	-3.0015655525	Afu2g10480	conserved hypothetical protein
0.00937010193027126	0.00092521476388205	-8.33998050983211	-0.0671388114350826	-2.1830292275	Afu3g12400	G protein complex alpha subunit (GanA), putative
0.00937010193027126	0.000925959436855269	8.33829739314928	-0.0680576963924997	1.6135443875	Afu6g12620	related to ribosomal protein MRP49
0.00937010193027126	0.000926496124495029	-8.3370853963994	-0.0687194937845943	-2.0726929625	Afu5g07780	squalene monooxygenase Erg1
0.00937137252964289	0.000927576360280527	8.33464851993559	-0.0700504193436329	1.5709957175	Afu3g05420	mitochondrial tricarboxylate transporter (Ctp), putative
0.00937137252964289	0.000928419279094765	-8.33274941839625	-0.0710879078787503	-1.5075438625	Afu3g00900	alpha-amylase AmyA
0.00939109891630541	0.00093195445869037	8.3248076176533	-0.0754291589088716	2.1148867975	Afu6g01940	conserved hypothetical protein
0.00939109891630541	0.00093217487085222	8.32431368512096	-0.0756992978035687	2.033446795	Afu1g13880	NAF1 domain family
0.00940661942460672	0.000935147141067913	8.31766694122432	-0.0793360840220103	1.60284105	Afu8g01530	HHE domain protein
0.00940661942460672	0.000935519741375004	-8.31683554191604	-0.0797911944481253	-2.376069416	Afu2g17970	conserved hypothetical protein
0.00941834258729207	0.000937588913935856	8.31222588862036	-0.082315370962994	1.533658705	Afu3g11100	conserved hypothetical protein
0.00943678261692934	0.000940389721390479	8.30600616172944	-0.0857234535513127	2.6797012375	Afu6g12250	succinyl-CoA:3-ketoacid-coenzyme A transferase, putative
0.00943678261692934	0.000941234671679918	8.30413425018815	-0.0867496697357151	1.48248188	Afu5g02530	ribokinase
0.00947329679810935	0.000946180604788215	8.29321818163564	-0.0927387393066459	1.48210737	Afu3g02070	C2H2 transcription factor, putative
0.00947329679810935	0.000946693705152963	-8.29208973772691	-0.0933583129594426	-2.2626418175	Afu2g11830	hypothetical protein
0.00947990218619322	0.000949223664417515	8.28653663698368	-0.0964084970432229	1.9907740925	Afu4g11960	Iron only hydrogenase large subunit, C-terminal domain containing protein
0.00947990218619322	0.000949781303503755	8.28531509665713	-0.0970797378170447	3.4058632	Afu4g10620	4-hydroxyphenylpyruvate dioxygenase
0.00947990218619322	0.000950081306662694	8.28465828656324	-0.0974406988014946	2.10430029	Afu1g00530	thermoresistant gluconokinase family protein
0.00949120310736822	0.000952124144078562	-8.28019256826638	-0.099895678704689	-1.6647372425	Afu1g06210	N-acetylglucosamine-phosphate mutase
0.00950690829921428	0.000956875802921395	8.2698505840265	-0.105586229035605	1.811134935	Afu4g12610	hypothetical protein
0.00950690829921428	0.000957031728128168	8.26951228116734	-0.105772497843103	1.8562197675	Afu5g07300	electron transfer flavoprotein, beta subunit [imported]
0.00950690829921428	0.000957263619416478	-8.26900928367963	-0.106049461424376	-1.58545643	Afu5g04180	hypothetical protein
0.00950690829921428	0.000957346668665483	8.26882917716001	-0.106148636938342	4.880172375	Afu2g17480	neutral amino acid permease
0.00953227810793502	0.000960815602900135	-8.26132327606247	-0.110283702694272	-4.1936331975	Afu2g04480	xylosidase/arabinosidase, putative
0.00955448490663023	0.000963995199151203	-8.25447257530992	-0.1140611356118	-1.6027385575	Afu2g11840	transcriptional corepressor (Cyc8), putative
0.00955448490663023	0.000964886602731527	8.25255694737615	-0.115117968604207	1.9329222025	Afu7g00660	hypothetical protein
0.00956939327389433	0.000967309917587477	-8.24736019457372	-0.117986216806251	-2.2525645375	Afu1g12840	nitrite reductase
0.00959603871970833	0.000970923645275946	-8.239640219974	-0.122250487315899	-2.05440158	Afu4g14280	brown 2
0.00960410951186843	0.000972661325839941	8.23594056832945	-0.124295491072218	1.691585035	Afu1g15020	40S ribosomal protein S5
0.00962836227202241	0.000976040943850359	8.22876827607275	-0.128262664611043	1.8231922825	Afu1g01600	deoxyribodipyrimidine photolyase
0.00963435747740808	0.00097757266817855	8.22552764650857	-0.130056284364936	1.9694946225	Afu3g08650	C1-THFS protein
0.00963706146766532	0.000978910737324503	-8.22270182166891	-0.131620901581758	-2.9715174875	Afu3g13670	siderochrome-iron transporter, putative
0.00963706146766532	0.000980213224395949	-8.21995568897897	-0.133141915179902	-3.0821050625	Afu4g14180	hypothetical protein
0.00963706146766532	0.000980619758050533	8.21909947963843	-0.133616252937707	1.52136426	Afu2g11380	rRNA assembly protein Mis3, putative
0.00964233938854263	0.000982081560432749	-8.21602434013642	-0.135320284032626	-2.036449245	Afu7g00300	Prenyltransferase and squalene oxidase repeat domain protein
0.00967554616799968	0.000986417051345811	-8.20693685012951	-0.140359714548063	-1.6078718	Afu6g08650	hypothetical protein
0.00967554616799968	0.000987319566773919	8.20505127593475	-0.141406057962875	2.00986881	Afu3g11430	arginase
0.00968688300601384	0.000989569715843977	-8.20035936026274	-0.144010751242377	-2.0516683025	Afu1g16190	cell wall glucanase Crf1
0.00968688300601384	0.000991926429075647	8.19545925273748	-0.146732627582428	1.6643005475	Afu2g05060	alternative oxidase
0.00968688300601384	0.000991930896750094	-8.19544997705965	-0.146737781526272	-1.89026789	Afu4g03740	major facilitator superfamily protein superfamily
0.00968688300601384	0.00099219248589458	8.19490696132332	-0.147039513413534	1.55724377	Afu6g13500	hypothetical protein
0.00972784915539965	0.000997321448846478	8.18429542762679	-0.152939965789813	1.6830657475	Afu1g02410	AAA family ATPase Reptin, putative
0.00973865598690616	0.00099936337450749	8.18008941368765	-0.155280819441371	2.158103195	Afu3g09810	conserved hypothetical protein
0.00975580121726312	0.00100205841600545	-8.17455420451918	-0.158363285695036	-1.9313574075	Afu2g05410	hypothetical protein
0.00976033726024108	0.00100346039541368	8.17168196562972	-0.159963617159032	1.6755573875	Afu2g10120	YjeF domain protein
0.00976506541477013	0.00100488301429446	-8.16877246981096	-0.161585285209572	-2.636644565	Afu1g11220	GPI anchored protein, putative
0.00979730773980029	0.00100914054977899	-8.16009518797687	-0.166425206996042	-1.6291184025	Afu1g15440	alpha-1,3-glucan synthase, putative
0.00980330948705302	0.00101069892572955	8.15693028192925	-0.168191784881054	3.2385727	Afu4g06930	methionine aminopeptidase, type II, putative
0.00983205373742247	0.00101498028820826	8.14826598258658	-0.173031530947284	1.9618595775	Afu5g01030	glyceraldehyde 3-phosphate dehydrogenase (Ccg-7), putative
0.00983205373742247	0.00101554827612966	-8.14711989982468	-0.173672103285428	-2.23896565	Afu3g10100	Sfrs4 protein
0.00984104425911029	0.00101858645675727	-8.14100279808955	-0.17709262826028	-2.875165	Afu5g14390	C6 transcription factor, putative
0.00984104425911029	0.00101926246446538	8.13964476111649	-0.177852358168166	2.050154565	Afu6g07360	ribosomal protein S8
0.00984104425911029	0.00101930831493614	8.13955269176813	-0.177903869361951	1.9319684875	Afu6g11360	ABC transporter, putative
0.00984217998604569	0.0010204994478847	8.13716263369992	-0.179241270284474	1.5104468825	Afu1g11460	1,3-beta-glucanosyltransferase Bgt1
0.00984217998604569	0.00102215413485904	8.13384810723767	-0.181096628558102	1.6104136075	Afu1g05340	ribosomal protein S19
0.00984217998604569	0.00102225768916155	-8.13364089502118	-0.181212644105572	-2.0068602875	Afu1g04880	conserved hypothetical protein
0.00984218433053916	0.00102320205373592	-8.13175240813095	-0.182270121473887	-2.436070895	Afu5g00580	conserved hypothetical protein
0.00984623808055224	0.00102456778722539	8.1290250695798	-0.183797758254242	1.5631666425	Afu4g08600	aldehyde dehydrogenase, putative
0.00985145760172648	0.00102626439570958	8.12564318485868	-0.185692735209843	1.584229315	Afu1g04530	Ribosomal L18ae protein family
0.00985145760172648	0.00102700051914037	-8.1241779871752	-0.186513977973458	-2.4574144075	Afu1g01400	hypothetical protein
0.00985498773845898	0.00102917503295652	8.11985729415238	-0.188936591848722	1.732125885	Afu5g01160	monosaccharide transporter
0.00985498773845898	0.00102963432894258	8.11894611908281	-0.18944765338945	1.4928950225	Afu3g13380	ribose-phosphate pyrophosphokinase
0.00985498773845898	0.00103020395462936	-8.11781675852463	-0.190081171197928	-2.392367175	Afu2g14590	MFS monosaccharide transporter, putative
0.0098797406345964	0.00103373904597148	8.11082504071958	-0.194005165928802	2.3698445	Afu2g10070	carbamoyl-phosphate synthase, large subunit
0.00988111006235131	0.00103482997871752	8.1086733085824	-0.195213476448641	1.46470694	Afu4g04280	AN1 zinc finger protein
0.00988474306344349	0.00103615845097763	8.1060568122065	-0.196683210393203	1.65389591	Afu2g12920	mitochondrial AAA ATPase, putative
0.00988641987019428	0.00103768592699279	-8.10305344755075	-0.198370842656918	-1.6575857	Afu2g09910	Fum16p
0.00988641987019428	0.00103823053206701	8.10198394125409	-0.198971964720149	1.50294455	Afu3g10770	RTA1 domain protein, putative
0.00989200497540834	0.00103994305618715	-8.09862533049532	-0.20086020887017	-2.3413728	Afu6g09140	oxidoreductase, short-chain dehydrogenase/reductase family
0.00989200497540834	0.00104071443924647	8.09711470525079	-0.201709753585974	1.5092420475	Afu3g11690	fructose-bisphosphate aldolase, class II
0.00990072420359822	0.00104258129620704	8.09346445288145	-0.203763237515989	1.9806234425	Afu3g05490	Nrap protein superfamily
0.00990590885762654	0.0010450533880024	8.0886431055516	-0.206476956730681	1.6708271575		Obsolete
0.00990590885762654	0.00104530303922527	8.0881569857488	-0.206750661718925	1.79744121	Afu2g04060	NADH:flavin oxidoreductase/NADH oxidase family protein
0.00990590885762654	0.00104637562279764	-8.08607007432558	-0.207925864235733	-1.8678222525	Afu8g07230	C6 finger domain protein, putative
0.00990590885762654	0.00104692735792696	8.08499759227487	-0.208529929444051	1.8266124	Afu2g09210	ribosomal protein L10.e
0.0099119990458183	0.00104852162151506	-8.08190249792302	-0.210273662297772	-1.5908291025	Afu8g05020	beta-N-acetylhexosaminidase NagA, putative
0.00991950394725059	0.0010502668416385	8.07852094740816	-0.21217954615912	1.5473540225	Afu5g06510	GTP binding protein, putative
0.0099311519267161	0.00105331713931123	8.07262718487208	-0.215503256437897	2.765629975	Afu2g16340	hypothetical protein
0.0099311519267161	0.00105341107123613	-8.07244602260433	-0.21560545905506	-2.440381575	Afu1g10010	hypothetical protein
0.0099311519267161	0.00105497763844747	8.06942757213116	-0.217308654904208	1.633095695	Afu3g08390	tRNA dihydrouridine synthase (Smm1), putative
0.0099311519267161	0.00105574586221792	8.06794937201406	-0.218142979434411	1.629848075	Afu6g10880	acyl-CoA dehydrogenase, putative
0.0099311519267161	0.0010562623464782	8.06695630511404	-0.21870357147767	1.4648277725	Afu4g13140	hypothetical protein
0.0100048621780922	0.00106506157261746	8.05012858197339	-0.22821344283664	2.6383531445	Afu5g02270	C6 transcription factor, putative
0.0100054795730705	0.0010660868711692	8.04817888513581	-0.229316563728037	2.0265342625	Afu5g02500	hypothetical protein
0.0100240110044155	0.00106915289393809	-8.04236225995848	-0.232609147581169	-1.5197819275	Afu1g04970	Patatin-like serine hydrolase, putative
0.0100240110044155	0.00106998410356905	8.04078887580897	-0.233500193614351	1.7786997025	Afu2g10910	maltose permease
0.0100339725555934	0.00107246033341711	-8.03611052664143	-0.236150688200195	-2.173235325	Afu7g04190	cyclopropane-fatty-acyl-phospholipid synthase, putative
0.0100339725555934	0.0010729720340929	8.03514542015951	-0.236697656326462	1.93209386	Afu2g15590	sulfite reductase [NADPH], putative
0.0100364338032942	0.0010741977677641	-8.03283588636403	-0.238006837092618	-1.82618155		Obsolete
0.0100566577623257	0.00107790740856709	-8.02586580352062	-0.241960176602789	-3.217688375	Afu6g00620	GPI anchored hypothetical protein
0.0100566577623257	0.00107905620515406	8.02371328030139	-0.243181753162061	1.6747897325	Afu4g07730	cytosolic large ribosomal subunit L11, putative
0.0100566577623257	0.0010802529056076	-8.0214739847645	-0.24445292145056	-2.7177977325	Afu1g14570	histidine-3 protein
0.0100566577623257	0.00108125053962688	8.01960951086665	-0.245511587430331	2.125724175	Afu1g15610	oxidoreductase, zinc-binding dehydrogenase family, putative
0.0100566577623257	0.00108215023129095	8.01792988900704	-0.246465503256648	1.5105613625	Afu5g09450	isoflavone reductase family protein
0.0100566577623257	0.00108228856835146	-8.0176717813523	-0.246612109292329	-2.9710649625	Afu3g08610	DUF124 domain protein
0.0100566577623257	0.00108339571384436	8.0156075386751	-0.247784775910495	1.50846194	Afu3g09720	cleavage and polyadenylylation specificity factor, putative
0.0100566577623257	0.00108407819361792	8.01433636190886	-0.248507063278539	1.65229733	Afu5g13490	mitochondrial ribosomal protein L43, putative
0.0100648803276007	0.00108592983298656	8.01089246241511	-0.250464474910385	4.0843671	Afu5g12270	rRNA processing protein (Ebp2), putative
0.0100778475562762	0.00108896980062965	-8.00525395375488	-0.253671053136332	-4.922662375	Afu1g13970	MFS transporter, putative
0.0100778475562762	0.00108926193496915	-8.00471312183645	-0.253978738771566	-2.3607531575	Afu2g03640	Ras GTPase activating protein, putative
0.0101137731364268	0.00109599775261138	7.99229212049797	-0.261050908811406	1.608979466	Afu6g07150	actin binding protein, putative
0.0101137731364268	0.00109647604881808	7.99141369207712	-0.261551476502172	1.7105548925		Obsolete
0.0101137731364268	0.00109695209955238	-7.99053985402475	-0.262049482860315	-1.508273075	Afu5g12470	oxidoreductase, 2OG-Fe(II) oxygenase family
0.0101137731364268	0.00109709714501469	-7.99027370119058	-0.262201175997482	-1.4591347165	Afu6g03440	fructosyl amine
0.0101137731364268	0.00109884765624191	7.98706497885135	-0.264030375969183	1.4293345075	Afu4g03990	membrane-spanning ATPase, putative
0.0101137731364268	0.00109896470351698	-7.98685065240389	-0.264152583401887	-1.741044565	Afu5g09730	hypothetical protein
0.0101173077137314	0.00110031907042978	7.98437269120122	-0.265565736990613	3.237397375	Afu2g05930	small nucleolar ribonucleoprotein complex subunit, putative
0.0101300059607822	0.00110267159926036	-7.98007736104456	-0.268016352159776	-1.82965058	Afu1g06090	conserved hypothetical protein
0.0101467483444194	0.00110546716402229	-7.974987705368	-0.270921856783743	-1.5416987425	Afu1g14830	hypothetical protein
0.0101563003969226	0.00110748187890103	-7.97132945330547	-0.273011365455376	-2.739656775	Afu5g06480	conserved hypothetical protein
0.0102027195762722	0.00111352209435099	7.96041054506192	-0.27925367852608	1.8026807825	Afu2g07460	RNA polymerase II transcriptional coactivator, putative
0.0102037611837439	0.0011168088410648	7.95449954815547	-0.282636539549456	1.98924426	Afu1g02610	conserved hypothetical protein
0.0102037611837439	0.00111819558857704	7.95201196826662	-0.284060928733436	1.9834768925	Afu4g10540	bdf1 protein
0.0102037611837439	0.0011188549145014	-7.95083058030798	-0.284737547263182	-2.294493785	Afu5g05600	forkhead transcription factor (Sep1), putative
0.0102037611837439	0.00111920665556184	-7.95020067558896	-0.285098354668416	-1.48649495	Afu3g15140	hypothetical protein
0.0102037611837439	0.00111969866473236	-7.94931998306426	-0.285602860224535	-2.1796332525	Afu2g01960	UbiA prenyltransferase family protein
0.0102037611837439	0.00112042966160576	-7.94801238012867	-0.286352024430405	-2.053774435	Afu6g06840	hypothetical protein
0.0102037611837439	0.00112048590729709	7.9479118114992	-0.286409648237301	1.5119282825	Afu1g09350	FUN81 peptide
0.010259181291454	0.00112766427272426	7.93512728152991	-0.293740840978189	1.478715085	Afu1g14200	mitochondrial processing peptidase beta subunit, putative
0.010259181291454	0.00112961441027697	7.9316713498249	-0.295724636036294	1.9417322625	Afu6g04910	leucyl-tRNA synthetase
0.010259181291454	0.00112993718260305	7.931100055066	-0.296052656918257	1.415884325	Afu7g02210	conserved hypothetical protein
0.010259181291454	0.00113050726996075	7.93009151064241	-0.29663179121616	1.496232525	Afu6g05310	hypothetical protein
0.010265182273998	0.00113221187514449	-7.92707960025169	-0.298361749954958	-2.391172601	Afu7g06140	beta-D-glucoside glucohydrolase
0.010265182273998	0.00113354671144595	7.92472492215844	-0.299714667559098	1.5007454075	Afu6g14370	conserved hypothetical protein
0.010265182273998	0.00113427944518693	-7.92343380967701	-0.300456666278782	-3.180868375	Afu4g13320	conserved hypothetical protein
0.010265182273998	0.00113510646992612	7.92197777955559	-0.301293586859782	1.5864162375	Afu4g08120	protease inhibitor (Tfs1), putative
0.0102742778044845	0.00113737932426042	-7.91798296228038	-0.303590577762852	-2.429896665	Afu4g00610	aryl-alcohol dehydrogenase, putative
0.0102742778044845	0.00113883213446303	7.91543459524402	-0.305056471805097	1.8879641505	Afu8g01860	hypothetical protein
0.0102742778044845	0.00113906829787897	-7.91502071875159	-0.305294589718615	-1.509285486	Afu3g15090	adenosine deaminase family protein
0.0102822663494968	0.0011409400754165	7.91174414402312	-0.307180156651547	1.6494435925	Afu2g15540	DDHD domain protein
0.0102950036988948	0.00114334077714781	7.90755131191972	-0.309594132535384	1.6937733055	Afu4g02650	maltose permease
0.010317238770424	0.00114687482563579	7.90139868338132	-0.313138740483982	2.346477425	Afu1g06880	60Kd inner membrane protein family
0.010317238770424	0.00114778910268456	7.89981074893976	-0.314054014555814	1.90850009	Afu4g04490	conserved hypothetical protein
0.0103209276842821	0.00114918932017373	-7.89738182671351	-0.315454381235623	-4.389295075		Obsolete
0.0103528937577383	0.0011548558309467	7.88758918898817	-0.32110454902276	2.13068995	Afu5g10420	nitrate reductase, putative
0.0103528937577383	0.00115491112286925	-7.88749392602021	-0.321159548126064	-1.4581352575	Afu4g09990	Nucleoside transporter family
0.0103528937577383	0.00115572727860433	-7.88608841364803	-0.321971082921992	-1.8808261	Afu2g16990	hypothetical protein
0.0103537437798381	0.00115681514371453	7.8842168774573	-0.32305191984805	1.9483071	Afu2g02140	CUE domain protein, putative
0.0103591391741567	0.00115868157198404	7.88101094071923	-0.324903981932754	1.4427996595	Afu5g06530	CDP-diacylglycerol-glycerol-3-phosphate 3-phosphatidyltransferase
0.0103591391741567	0.00115940495024848	7.87977010600811	-0.325621009686844	1.68756981	Afu2g12530	carnitine acetyl transferase
0.0103776047471585	0.00116246689792665	-7.87452833528594	-0.328651250482631	-1.7572127475	Afu1g01760	integral membrane protein
0.0104132765838059	0.00116746142960286	-7.86601437241835	-0.33357739067826	-2.06037815	Afu3g06300	Rho GTPase Rac, putative
0.0104211812236046	0.0011693470827292	7.86281158257401	-0.335431877412225	1.986700015	Afu2g15680	transcription initiation factor iia small chain
0.010432387015792	0.00117160498662055	7.8589848410973	-0.337648627023952	1.8400265775	Afu4g06830	SUMO conjugating enzyme (UbcI), putative
0.0104346321197494	0.00117285785406601	-7.85686535303955	-0.338876861055915	-2.44853395	Afu4g09670	hypothetical protein
0.0104785290636944	0.00117879683434483	-7.84685594033906	-0.34468170622673	-1.877909795	Afu6g02010	hypothetical protein
0.0104844541465301	0.00118050152049464	7.84399431543926	-0.346342619724786	2.213407525	Afu2g12440	Dph2l1 protein
0.0104844541465301	0.00118147440511872	7.84236342116311	-0.347289473946563	1.5914084475	Afu2g16600	DNA polymerase delta large chain
0.0104866621336121	0.00118272894112667	-7.84026280883258	-0.348509321068385	-2.363401575	Afu1g10790	alpha-1,2-mannosidase family protein, putative
0.0104947173746921	0.00118575407041722	-7.83520870274739	-0.351445616969244	-1.5187228975	Afu5g06240	alcohol dehydrogenase, putative
0.0104947173746921	0.0011862965259969	7.83430408906431	-0.351971370075107	1.586974235	Afu2g08160	hypothetical protein
0.0104947173746921	0.00118687867783092	7.83333384061947	-0.352535336200361	1.96542715	Afu4g07060	acyl-CoA thioester hydrolase, putative
0.0104947173746921	0.00118766342209041	7.83202686236311	-0.35329513888557	1.4400512275	Afu3g13160	hypothetical protein
0.010500488360085	0.00118932355934213	7.82926541642567	-0.354900898383472	1.5275493875	Afu2g02700	mitochondrial DnaJ chaperone (Tim14), putative
0.0105030427761868	0.00119232461254487	-7.82428548044724	-0.35779810792858	-3.7961935375	Afu3g02010	cytochrome P450 monooxygenase, putative
0.0105030427761868	0.00119257319004849	7.82387368091474	-0.35803776475446	1.70280756	Afu2g08910	MSF transporter, putative
0.0105030427761868	0.00119263476043015	-7.82377169817883	-0.358097118031091	-4.1037479	Afu1g13940	SUN domain protein (Adg3), putative
0.0105094638168756	0.00119446937321936	7.82073587554465	-0.359864296770299	1.5129214	Afu6g10010	C6 transcription factor, putative
0.0105094638168756	0.00119537969567607	-7.81923164128892	-0.360740175660393	-1.9786852225	Afu6g12900	mitochondrial carrier protein, putative
0.0105510171126815	0.00120300612829714	7.80668446984721	-0.368052575805763	1.7257328425	Afu6g09170	3-methyl-2-oxobutanoate hydroxymethyltransferase
0.0105510171126815	0.00120390473650396	7.80521248148846	-0.368911200126476	1.6022486225	Afu6g13530	UPF0023 family protein
0.0105510171126815	0.00120464932070524	7.80399381579891	-0.369622179926258	1.4925566625	Afu6g05070	tRNA isopentenyltransferase, putative
0.0105510171126815	0.00120479170110266	7.80376088603078	-0.369758085580464	1.5026380375	Afu6g04730	Ade1p protein
0.0105510171126815	0.00120516556835175	7.80314941174298	-0.370114876600682	1.406351775	Afu5g03900	At4g21090
0.0105531919252708	0.00120876292003596	7.79727765800482	-0.373542409186747	1.9596408475	Afu6g03830	ribosomal protein L14
0.0105531919252708	0.0012095332299288	-7.79602310819389	-0.374275060592471	-3.0088504475	Afu4g00210	polyketide synthase, putative
0.0105531919252708	0.00120966859139313	-7.79580275559291	-0.374403757518717	-3.5022518625	Afu6g14480	mannosyltransferase, putative
0.0105531919252708	0.00120997756716023	-7.79529989243558	-0.374697468158297	-1.630205485	Afu2g09890	conserved hypothetical protein
0.0105531919252708	0.00121047449339444	-7.79449146675674	-0.375169689907402	-2.0545959125	Afu1g17430	tyrosinase
0.0105579942876309	0.00121203789798544	-7.79195068825168	-0.376654136962907	-2.0147210825	Afu6g00160	Ser/Thr protein phosphatase family protein
0.0105645096121433	0.0012137990328328	7.78909337276382	-0.378324090678648	1.4291149	Afu6g05180	splicing factor 3b subunit 4
0.0105843879480719	0.0012179743845301	7.7823394149547	-0.382273833081903	1.47861359	Afu3g09290	phosphoglycerate mutase, 2,3-bisphosphoglycerate-independent
0.0105843879480719	0.00121851714038481	7.78146354892442	-0.382786290596142	2.099084175	Afu6g05110	mitochondrial import receptor subunit (tom40), putative
0.0105843879480719	0.00121912821766898	7.78047800191057	-0.383362988954389	1.52166867	Afu5g13920	p21 protein
0.0106109250860026	0.00122320245069292	-7.77392250358695	-0.387200808039983	-1.8773645775	Afu8g04730	oligopeptidase family protein
0.0106116225477076	0.00122430055863548	7.7721602089036	-0.388233060974198	1.7318490125	Afu3g06760	ribosomal protein L37
0.0106449039808752	0.00122916125376175	7.76438273510884	-0.392791421805224	1.4800754425	Afu5g03860	alkaline phosphatase family protein
0.0106762856536672	0.00123383827588496	-7.75693464688176	-0.39716094572842	-1.446799635	Afu3g06000	conserved hypothetical protein
0.0106762856536672	0.00123483269380671	7.75535551025954	-0.398087898524077	2.8618369	Afu2g02390	hypothetical protein
0.0106811450343877	0.00123641910966778	7.75283950337142	-0.399565177627149	2.68093579	Afu2g08480	ATP-dependent RNA helicase, putative
0.0106879907032802	0.0012382365751954	7.74996191592566	-0.401255337816753	1.6335077525	Afu1g05690	conserved hypothetical protein
0.0106954506565239	0.00124012657943199	7.74697496217219	-0.403010387649285	1.6302079375	Afu2g09250	mitochondrial carrier protein, putative
0.0106973951072631	0.00124137796871471	7.74500033993388	-0.404170985420437	2.0023953375	Afu2g14180	conserved hypothetical protein
0.0107294368214846	0.00124612525086966	7.73753151079197	-0.408563473715528	2.52658365	Afu6g10260	aldehyde reductase (AKR1), putative
0.0107474557283053	0.00124924871417532	-7.73263640080048	-0.411444594937213	-2.55518754	Afu8g00930	chitosanase, putative
0.0107689654017229	0.00125281388619889	7.72706733609512	-0.414724566388992	1.6322891	Afu4g04520	succinyl-CoA synthetase beta subunit, putative
0.0107689654017229	0.00125381451977477	-7.72550776071451	-0.415643514323142	-1.662413965	Afu5g11420	related to ser/arg-related nuclear matrix protein
0.0107992485820375	0.00125837604557165	7.71841749270134	-0.419823607919235	1.424048195	Afu2g01070	GPI-anchor biosynthesis protein (Pig-F), putative
0.0108071119804583	0.001260328778003	-7.71539185607282	-0.421608530841027	-2.778813325	Afu5g01340	lysophospholipase, putative
0.0108162558340913	0.00126344874802114	-7.71056955756087	-0.424454784431015	-1.5001612825	Afu8g07170	conserved hypothetical protein
0.0108162558340913	0.00126346980012691	-7.71053706850329	-0.424473966292269	-2.23905595	Afu2g05150	antigenic cell wall galactomannoprotein, putative
0.0108238662501894	0.00126640563668294	-7.70601276777102	-0.427145932944675	-1.872585855	Afu3g14090	C2H2 finger domain protein, putative
0.0108238662501894	0.00126659414751009	7.7057227003637	-0.427317293775955	2.764304775	Afu6g04420	maintaining mitochondrial morphology protein MMM1
0.0108238662501894	0.0012674729731928	7.70437112195518	-0.428115838515068	3.572498575	Afu2g04200	4-hydroxyphenylpyruvate dioxygenase
0.0108322574713762	0.00126949444998769	-7.70126657128298	-0.429950601443662	-1.3852099325	Afu5g08620	Ser/Thr protein phosphatase family
0.0108800966231516	0.00127614444903754	-7.69109618854166	-0.435966294247574	-1.6703153225	Afu1g09030	hypothetical protein
0.0108801255512217	0.00127719129900214	7.68950107136542	-0.436910499485499	1.679438165	Afu2g10010	nonsense-mediated mRNA decay protein (Nmd5), putative
0.0108823250400332	0.00127875921507527	7.68711498347361	-0.438323266110599	1.737624115	Afu8g04740	pre-mRNA splicing helicase, putative
0.0108823250400332	0.00128176753792019	7.68254687361729	-0.441029174073736	1.62727285	Afu2g11010	dihydroorotate reductase PyrE, putative
0.0135189642497763	0.00199406991619411	-9.39001462643083	-0.441193779650722	-2.3901477575	Afu4g09440	sodium P-type ATPase, putative
0.0108823250400332	0.00128215145816134	7.68196483948526	-0.441374053673366	1.44860338	Afu1g07280	conserved hypothetical protein
0.0108823250400332	0.00128259119615891	7.68129844629291	-0.441768950978584	1.585171095		Obsolete
0.0108823250400332	0.00128266783103489	-7.68118233996101	-0.441837757751451	-4.224554525	Afu8g00630	conserved hypothetical protein, putative
0.0108956877490821	0.00128528780391013	7.67721803122997	-0.44418769222098	1.4755964625	Afu1g16780	protein kinase (Lkh1), putative
0.0109308472133788	0.00129048364051686	7.66938535898811	-0.448834182341495	1.6285035325	Afu2g09130	NADH-ubiquinone dehydrogenase 24 kDa subunit, putative
0.0109310495206665	0.00129155586548971	7.66777379874662	-0.449790766690365	2.53937445	Afu7g05220	mitochondrial carrier protein, putative
0.0109373586526203	0.00129361108165202	7.66468937365403	-0.451622157833014	1.4032629	Afu2g04650	PAB-dependent poly(A)-specific ribonuclease subunit (Pan2), putative
0.0109373586526203	0.0012951660925378	-7.66235963254077	-0.453005930115328	-2.8116746	Afu1g04300	hypothetical protein
0.0109373586526203	0.00129605890373268	-7.66102355700767	-0.453799690841565	-1.829893355	Afu4g11150	meltrin alpha
0.0109373586526203	0.00129649710315899	7.66036821203394	-0.454189079937268	2.3127101625	Afu6g08320	conserved hypothetical protein
0.0109454879219143	0.00129851045932751	7.65736063981861	-0.455976519862704	1.3743480675	Afu8g04180	C2H2 zinc finger protein
0.0109567125110505	0.00130089288277361	7.65380912155047	-0.458088118449155	3.13584555	Afu7g06090	palmitoyl-CoA oxidase 1
0.010964302412888	0.00130284556339965	-7.65090416403924	-0.45981600889997	-1.7552102875	Afu3g09620	RNA recognition motif. (a.k.a. RRM, RBD, or RNP domain) protein
0.0109689907462511	0.00130445463943141	-7.64851438432047	-0.461237948677467	-2.5136838625	Afu1g12210	NADH oxidase
0.0109800965480425	0.00130682840856629	7.64499547681222	-0.463332520071873	1.4405273025	Afu6g03590	methylcitrate synthase
0.0109950304736645	0.00130966029042787	7.64080768460848	-0.465826462210444	1.574940065	Afu4g10950	3-ketoacyl-coA thiolase peroxisomal A precursor
0.0110263469824438	0.00131472610009027	7.63334395194926	-0.470274627181681	1.552593625	Afu2g04790	hypothetical protein
0.0110263469824438	0.00131550548059462	7.63219877517895	-0.470957494699642	1.8311776125	Afu2g04920	conserved hypothetical protein
0.0110390116508663	0.00131849812283457	-7.62780926864173	-0.473575879157901	-1.3647205525	Afu1g14150	hypothetical protein
0.0110390116508663	0.00132056631828518	7.62478283424934	-0.475382034380666	1.909903435	Afu2g16890	conserved hypothetical protein
0.0110390116508663	0.00132125890133296	7.62377066008711	-0.475986249113845	1.6341228575	Afu1g11870	mitochondrial processing peptidase alpha subunit, putative
0.0110390116508663	0.00132143435650235	7.62351434463383	-0.476139268380872	1.991226775	Afu4g01510	C6 transcription factor, putative
0.0110390116508663	0.00132245724213669	-7.62202088126876	-0.477030959716254	-3.873707725	Afu6g11700	hypothetical protein
0.0110390116508663	0.00132336861643645	-7.62069142136681	-0.477824874156559	-1.5878127075	Afu4g10100	FAD binding domain protein
0.0111083837819442	0.00133275037030903	7.60707071704579	-0.485966551643154	3.37934975	Afu3g06950	mitochondrial carrier protein (Rim2), putative
0.0111092739705513	0.0013339226058435	7.60537708679448	-0.486979900512777	1.4071373125	Afu4g14450	D-mannonate oxidoreductase
0.0111747526182609	0.00134285652926833	-7.59252907018441	-0.494674418109079	-2.566991565	Afu4g09590	hypothetical protein
0.0111928548426788	0.00134610530092253	-7.58788289230722	-0.497460079948836	-1.632395385	Afu8g00780	conserved hypothetical protein
0.0112358279931118	0.00135342140112922	7.57746999013852	-0.503709275510239	1.70419667	Afu2g12150	midasin, putative
0.0112358279931118	0.00135342859493128	-7.57745978525018	-0.503715403967693	-1.44558826	Afu2g15130	ABC multidrug transporter, putative
0.0112413958957033	0.00135535052356877	7.57473577829269	-0.505351570078914	1.7317319	Afu5g08090	pyridoxine biosynthesis protein
0.0112413958957033	0.00135671961348646	7.57279820971848	-0.506515712974376	1.514299585	Afu1g09840	mitochondrial inner membrane translocase subunit TIM44, putative
0.0112413958957033	0.00135780650593546	7.57126171794533	-0.507439084267951	1.77160976	Afu7g03830	related to nucleotide exsicion repair protein RAD7
0.0112413958957033	0.00135841170313476	-7.5704068301331	-0.507952917248697	-1.4410624025	Afu6g04310	Pumilio 2
0.0112418665929805	0.00136007965010252	-7.56805313827779	-0.509367902747039	-3.77728085	Afu1g10150	hypothetical protein
0.0112418665929805	0.00136062488159024	-7.56728451167677	-0.509830076126282	-2.657069225	Afu1g07480	coproporphyrinogen III oxidase, putative
0.0112434990242841	0.00136190076413838	-7.56548734095204	-0.510910888886371	-1.974790885	Afu6g06530	hypothetical protein
0.0112535981932265	0.00136556691299532	7.56033476397166	-0.514011016878127	1.4590786425	Afu1g02620	hypothetical protein
0.0112535981932265	0.00136556877573579	7.56033215029643	-0.514012589957653	1.4891593265	Afu2g07510	hypothetical protein
0.0112535981932265	0.0013668918054059	7.55847686388562	-0.515129355232027	1.5823062275	Afu5g12640	DNA polymerase gamma
0.0112535981932265	0.00136744115381394	7.55770715783397	-0.515592747883291	1.511807123	Afu3g07800	hypothetical protein
0.0112612909962478	0.00136945593010858	7.55488744121026	-0.517290717666353	1.4815209125	Afu4g03950	trans-sulfuration enzyme family protein
0.0112871700354759	0.00137368550637949	-7.54898456278659	-0.52084729295782	-2.6307228625	Afu6g14060	hypothetical protein
0.0113190699438612	0.00137865338339922	7.54207965595008	-0.525011035944991	1.898233895	Afu6g04090	DUF28 domain protein
0.0113206202805071	0.00137992791565402	-7.54031307963133	-0.526076897731562	-1.45421307	Afu1g17660	histidinol dehydrogenase
0.011330556492275	0.00138222574644421	-7.53713319426132	-0.52799608904939	-2.7722977125	Afu8g00180	hypothetical protein
0.0113443921955356	0.00138580437460465	-7.53219372848283	-0.530978818628567	-1.5770200475	Afu4g09080	C2H2 transcription factor (Seb1), putative, putative
0.0113443921955356	0.00138608954225687	7.53180079274001	-0.531216177025377	3.23261424		Obsolete
0.0113448339916402	0.00138723154688225	-7.53022820301774	-0.53216624240262	-2.8585123	Afu1g11380	integral membrane protein, putative
0.0113597591190048	0.00139014602818165	-7.52622201108957	-0.534587415975612	-1.918309965	Afu2g16500	conserved hypothetical protein
0.0113610229690974	0.00139139026868106	7.52451483251046	-0.53561954270717	1.558795335	Afu6g12660	40s ribosomal protein
0.0113650615121114	0.0013929862892134	7.52232772372963	-0.536942157787874	1.3978831575	Afu1g14930	hypothetical protein
0.0113650615121114	0.00139406480042106	7.52085152108204	-0.537835075883817	1.5669024625	Afu7g05810	29kD B ribonucleoprotein, putative
0.0113677950764775	0.00139605549613921	7.51813044316216	-0.539481433398685	1.54199187	Afu6g03540	malate synthase A
0.0113677950764775	0.00139658055940996	7.51741352699578	-0.539915291608921	1.5736966925	Afu3g05600	ribosomal protein L27a
0.011381163697561	0.00139994534227293	-7.51282710648912	-0.542691818372679	-3.23879885	Afu6g07370	hypothetical protein
0.011381163697561	0.00140106669896502	-7.51130162134168	-0.543615680548126	-1.50212043	Afu5g07120	RNP domain protein
0.011381163697561	0.00140338824780222	-7.50814814984663	-0.545526058146371	-1.5092605325	Afu7g05920	stearic acid desaturase (SdeA), putative
0.011381163697561	0.00140377212368551	7.50762732817409	-0.545841647479869	1.370541205	Afu2g10510	ribosomal protein L13
0.011381163697561	0.00140432293380676	7.50688032386353	-0.54629432810613	1.4255466925	Afu6g12290	PH domain protein
0.011381163697561	0.00140477200333375	7.50627156475816	-0.546663265153812	1.4430943575	Afu5g08490	hypothetical protein
0.0113913615082019	0.00140843775191835	7.50131116659937	-0.549670583836934	1.35590669	Afu3g12530	sensor histidine kinase/response regulator, putative
0.0113913615082019	0.0014092108988614	7.50026698217109	-0.550303882339106	1.5620566625	Afu8g04150	MFS transporter, putative
0.0113913615082019	0.00140930817546567	7.50013565357072	-0.550383539261788	1.5597562875	Afu2g03340	DUF652 domain protein
0.0114345496368191	0.00141613038585187	-7.49095289122501	-0.555956664514452	-1.73020099	Afu4g08390	hypothetical protein
0.0114345496368191	0.00141787001148002	-7.48862000209772	-0.557373575579824	-1.6326448175	Afu4g08970	PAP2 domain protein
0.0114345496368191	0.00141794117966885	7.48852463808854	-0.557431505260197	2.047102395	Afu2g11260	3-isopropylmalate dehydratase, putative
0.011445796257273	0.00142122200058521	7.48413475213265	-0.560098952005101	1.6290521825	Afu6g06890	KOW motif domain protein
0.011445796257273	0.00142234773423245	7.48263132804305	-0.561012832573564	1.6224686525	Afu5g13600	vacuolar protein sorting vps16, putative
0.011445796257273	0.00142307354987696	-7.48166276909513	-0.561601680831856	-1.878201015	Afu3g10500	hypothetical protein
0.011445796257273	0.001423726646752	-7.48079176594551	-0.562131281727591	-2.112396335		Obsolete
0.0114504745632332	0.00142540673089831	7.47855336639985	-0.563492581917648	1.43544627	Afu5g09230	transaldolase
0.0114548866378269	0.00142705454517475	7.47636109590622	-0.564826210391835	1.5243793865	Afu2g04520	Fe-containing alcohol dehydrogenase, putative
0.011459028694068	0.00142917276025663	7.47354754717259	-0.566538336556096	1.3570913025	Afu6g13230	Nit protein 2
0.011459028694068	0.00142976851740505	7.47275714419567	-0.56701943186965	3.52115125	Afu3g06310	RNA binding protein
0.0115172287245321	0.00143851681118976	7.4611968322095	-0.574061483795904	1.5428350825	Afu1g12940	MAP kinase (Osm1), putative
0.0115172287245321	0.00143923938122809	7.46024585167798	-0.574641250065361	1.58065571	Afu8g05360	conserved hypothetical protein
0.0115378032997464	0.0014429169946168	7.45541475502612	-0.577587636122374	1.6667381975	Afu4g06560	conserved hypothetical protein
0.0116049502541788	0.0014524273599025	7.44299104116268	-0.585173077176977	2.177893995	Afu8g04330	conserved hypothetical protein
0.0116063754728991	0.00145392072962638	7.44104924882125	-0.586359764941986	1.4216652175	Afu3g07280	hypothetical protein
0.0116063754728991	0.00145483195004116	-7.43986561008731	-0.587083268795777	-2.183902905	Afu1g14820	hypothetical protein
0.0116160162982653	0.00145715443733874	7.43685289215938	-0.588925305688227	2.08617045	Afu3g12760	hypothetical protein
0.0116417933148808	0.00146150450265455	7.4312257950986	-0.592367755516805	1.3286603975	Afu7g01330	RNA binding complex component (TraX), putative
0.0117025478360803	0.00147035269422118	7.41984307945272	-0.599338970284601	2.946088035	Afu2g07570	glutamate 5-kinase, putative
0.0117025478360803	0.00147137625521255	-7.41853173633178	-0.600142749456842	-1.379663594	Afu7g06510	acyl-CoA dehydrogenase, putative
0.0117072732365437	0.00147309317026425	-7.41633460277111	-0.60148977493403	-1.800652045	Afu3g11980	oxidoreductase, 2OG-Fe(II) oxygenase family family
0.0117089636309124	0.00147442881436539	-7.41462754767528	-0.602536606977713	-1.38548698	Afu3g12940	C6 transcription factor, putative
0.0117157066051948	0.001476401503714	7.41210975947994	-0.604081035608175	1.57965947	Afu2g01480	conserved hypothetical protein
0.0117437927796106	0.00148106718185364	7.40617120011004	-0.607725790835775	1.3562869685	Afu3g08980	threonine synthase
0.0117481548563417	0.001482744009873	7.40404249448488	-0.609032956243983	1.4518559675	Afu7g02550	xylitol dehydrogenase
0.0117878980279305	0.00148942427587265	-7.39559116610294	-0.614226199346357	-2.016032385	Afu6g02100	integral membrane protein
0.0117878980279305	0.00149002106078569	-7.39483842062909	-0.614689029605097	-1.3383360275	Afu4g11630	hypothetical protein
0.011826063501977	0.0014959794532567	7.3873430697177	-0.619300066621589	1.88100469	Afu2g03610	IMP dehydrogenase, putative
0.0118855356892371	0.00150464247720274	7.37651036889279	-0.625972149816176	1.3430469225	Afu1g16210	threonyl-tRNA synthetase
0.0119605254753639	0.00151528283810834	-7.36330909302979	-0.634115825244945	-2.9212806125	At1g01030	At1g01030
0.0119668598399843	0.0015172330208554	7.36090184353592	-0.635602333690661	1.7068409325	Afu8g04230	hypothetical protein
0.0119678074110418	0.00151850093073831	-7.35933880244475	-0.636567782142739	-2.0422281	Afu1g09420	conserved hypothetical protein
0.0119773249931779	0.00152085722556512	-7.35643827110984	-0.638359883899095	-1.5943305975	Afu2g13850	protein phosphatase regulatory subunit (Gac1), putative
0.0119819213374279	0.00152591820785949	7.35022689718696	-0.642199881017768	1.7050519625	Afu3g00850	hypothetical protein
0.0119819213374279	0.0015277301774287	7.34800918246169	-0.643571671313522	1.5530922325	Afu3g05390	protein-L-isoaspartate O-methyltransferase
0.0119819213374279	0.00152805065434316	7.3476172777909	-0.643814129270461	1.3551816125	Afu4g04620	outer membrane protein, OMP85 family
0.0119819213374279	0.00152820164017257	-7.34743267516191	-0.643928340872344	-4.54627599	Afu8g00920	UDP-glucose dehydrogenase Uxs2p
0.0119819213374279	0.00152874802696976	7.34676482254105	-0.644341556879531	1.795910395	Afu1g06640	zinc-binding oxidoreductase, putative
0.0119819213374279	0.00152897086492697	-7.34649252991561	-0.64451004102078	-2.1340004925	Afu8g02500	glutathione S-transferase
0.0119819213374279	0.00152948473195708	7.34586480490533	-0.644898475785903	1.97206795	Afu5g14770	pyrroline-5-carboxylate reductase
0.0119830121866604	0.00153077320731099	7.34429197516355	-0.645871878944848	2.0712102925	Afu4g04410	3-hydroxybutyryl-CoA dehydrogenase
0.0119977135990385	0.00153462723030171	7.33959705925861	-0.648778688360532	1.47537138	Afu4g13460	SNF2 family helicase/ATPase, putative
0.0119977135990385	0.00153495252144599	7.33920145465641	-0.649023704341978	1.3253335	Afu3g11120	glutamic acid decarboxylase isoform 67
0.0120049917954292	0.00153788169028165	-7.33564374507566	-0.651227725173393	-1.9389451425	Afu7g01600	hypothetical protein
0.0120049917954292	0.00153818634685848	7.33527419146493	-0.651456724413148	1.440524825	Afu2g10330	conserved hypothetical protein
0.012020557632659	0.00154248464362885	7.33006981150233	-0.654682868262174	1.7790311585	Afu1g02420	conserved hypothetical protein
0.012020557632659	0.00154273974867183	7.32976148822556	-0.654874063668617	1.359345155	Afu6g11400	F-box and WD domain protein
0.012020557632659	0.00154415939811479	7.3280468203425	-0.655937492829918	1.70651221	Afu7g01490	MFS peptide transporter, putative
0.012020557632659	0.00154479210010195	7.32728325740967	-0.656411127758863	1.3781686315	Afu4g07210	mitochondrial acetolactate synthase small subunit, putative
0.0120429894372403	0.00154882984898237	7.3224193832129	-0.659429278758308	1.3105006	Afu2g01200	SH3 domain protein
0.0120436044676791	0.00155006398730463	-7.32093583492116	-0.660350238226449	-2.83948995	Afu5g08180	hypothetical protein
0.012077968327568	0.0015556451005969	-7.31424482291792	-0.664506116333843	-1.9571437775	Afu2g08800	amino acid permease (Dip5), putative
0.0120899108147031	0.0015593386720582	7.30983285391978	-0.667248440835007	1.64082328	Afu4g04130	mitochondrial ATPase (Afg1), putative
0.0120899108147031	0.00155950225815438	-7.30963774621305	-0.667369749471189	-1.401323439	Afu2g16980	hypothetical protein
0.0121103802531658	0.00156404650254594	7.30422785451509	-0.670734595370467	1.3941960225	Afu7g02140	RPS24
0.0121103802531658	0.001565370448894	-7.3026553226023	-0.671713126292071	-6.5618645	Afu7g00820	hypothetical protein
0.0121103802531658	0.0015665144490326	7.30129783387874	-0.672558005501567	1.5809694225	Afu1g04400	ribosomal protein S37, mitochondrial
0.0121103802531658	0.00156744461686876	7.30019497576665	-0.67324451728168	3.5033131125	Afu4g04560	GTP binding protein, putative
0.0121103802531658	0.00156794987453475	7.29959625009054	-0.673617256098533	2.1022852725	Afu7g03820	DNA excision repair protein (Rad16), putative
0.0121622728148536	0.00157583490676775	7.29028303658375	-0.67941899610332	1.8795632725	Afu4g10500	conserved hypothetical protein
0.0121752877145936	0.00157868888367992	7.28692617562085	-0.681511915661999	1.529565515	Afu1g08810	glycerol-3-phosphate dehydrogenase, mitochondrial
0.0121875492257326	0.00158144759781493	7.28368841328792	-0.683531452859503	1.50679313	Afu6g07500	DNA excision repair protein Rad2
0.0121958723970741	0.00158369724998929	-7.28105322226152	-0.685175772313604	-1.40704084	Afu7g06130	integral membrane protein
0.012198355444117	0.00158633814201113	7.27796557977119	-0.687103137743	1.40075034	Afu6g11460	related to nucleolar phosphoprotein [imported]
0.012198355444117	0.00158635944971926	7.27794069309418	-0.687118675653255	3.917899035	Afu4g06250	ribosome biogenesis (Nop4), putative
0.0122177381681673	0.00159035740618167	7.27327844022214	-0.690030432079958	1.6405121175	Afu7g01270	carbamoyl-phosphate synthase, large subunit
0.0122177381681673	0.0015912235957007	7.27227021535602	-0.690660341583865	2.590228325	Afu3g09340	PDCD2_C domain protein, putative
0.0122259784161653	0.00159346932651469	-7.26965936010214	-0.692291915212513	-3.047778875		Obsolete
0.0122288287195229	0.0015963273351934	-7.26634318198727	-0.694365064836052	-3.91240365	Afu5g02770	hypothetical protein
0.0122288287195229	0.00159713463139715	7.26540778306246	-0.694950004198207	2.068495105	Afu2g16410	hypothetical protein
0.0122288287195229	0.00159827228742381	7.2640905839515	-0.695773819066352	1.3430970475	Afu2g07430	DDHD domain protein
0.0122288287195229	0.00159853203651191	7.26379000251792	-0.695961831456003	1.377407085	Afu1g07620	hypothetical protein
0.0122318192219992	0.00160048636842751	7.26153036569725	-0.697375462125176	1.5701259175	Afu4g08810	DUF757 domain protein
0.0122318192219992	0.00160193022131223	-7.25986312188959	-0.69841876018952	-1.44159985	Afu1g16460	bZIP transcription factor (LziP), putative
0.0122318192219992	0.00160244222281106	7.25927234573691	-0.698788500360245	1.34176598	Afu2g08410	peroxisomal membrane protein pex17 (peroxin-17), putative
0.0122916693241319	0.00161146177866005	7.24890278610201	-0.705283014763046	1.2960989675	Afu5g05610	cell cycle control protein Cwf14, putative
0.0123043311795899	0.00161538569779961	-7.2444136946045	-0.708097304553688	-1.4661359275	Afu5g01880	conserved hypothetical protein
0.0123043311795899	0.00161548186293839	7.24430384606782	-0.708166191337946	1.8049543425	Afu2g13560	hypothetical protein
0.0123137506091749	0.00161789952379108	7.24154480049702	-0.709896734450544	1.4827787	Afu4g00290	succinyl-CoA synthetase beta subunit, putative
0.0123244154788724	0.00162048274878047	7.2386023806052	-0.711742986565625	1.5778559075	Afu4g12400	PHD finger domain protein, putative
0.0123950558193401	0.00163153231563386	-7.22608083567093	-0.719607757747169	-1.8865157225	Afu7g01610	integral membrane protein
0.0123950558193401	0.0016321484261968	7.22538570468169	-0.720044748746008	3.023278625	Afu6g08170	DNA polymerase V, putative
0.0124013435250018	0.00163416572392371	7.22311191881244	-0.721474433496444	1.94996874	Afu5g02640	o-methyltransferase, putative
0.0124038529860359	0.00163568599365104	-7.2214006229337	-0.722550724643467	-1.3447994775	Afu4g09810	hypothetical protein
0.0124171191538391	0.00163921188050027	-7.21743917654737	-0.725043141485825	-2.2232219325	Afu1g02530	putative sugar transporter
0.0124171191538391	0.00163981711660463	7.21676022265269	-0.725470448378518	2.0515855175	Afu4g11170	hypothetical protein
0.0124244003487973	0.00164197023886475	7.21434733269111	-0.726989335781119	2.76510906	Afu7g00650	hypothetical protein
0.0124447528892638	0.00164625187919159	7.20956060600151	-0.730003956610935	1.568600445	Afu7g04700	conserved hypothetical portein
0.0124447528892638	0.00164704699215346	-7.2086733735991	-0.730562933466588	-1.29596325	Afu4g12350	hypothetical protein
0.0124460922905787	0.00164874503761207	-7.20678035057062	-0.731755800148398	-3.2896217675	Afu2g15140	MSF drug transporter, putative
0.0124460922905787	0.00164961154172626	7.20581526912707	-0.732364049688484	1.86468139	Afu6g10470	zinc finger protein ZPR1
0.0124797816523364	0.00165527361898736	-7.19952427555717	-0.736330891011552	-2.439701075	Afu1g02840	hypothetical protein
0.0124892870648095	0.0016577321662699	7.19680083536363	-0.738049201243375	3.6478697	Afu1g04160	aspartate aminotransferase, putative
0.0125336362486961	0.00166583917462914	7.18785523373669	-0.743697629686907	1.50602491	Afu5g02570	histone acetylase complex subunit Paf400, putative
0.0125336362486961	0.00166602281007891	7.18765322002841	-0.743825262119937	1.3161787725	Afu6g08250	CwfJ domain protein
0.0125691179929512	0.00167194462992456	-7.181153305757	-0.747933730853549	-1.462660825	Afu2g02860	F-box domain protein
0.0125706105736641	0.00167353645276363	7.17941088817687	-0.749035678432974	1.5219269875	Afu5g03230	stress response RCI peptide, putative
0.0125706105736641	0.00167525242642735	7.17753484342	-0.750222418674418	1.3966336025	Afu6g02420	ubiquitin conjugating enzyme (UbcM), putative
0.0125706105736641	0.00167593859019255	-7.17678532998033	-0.750696624855477	-2.0538114275	Afu3g00180	short chain dehydrogenase, putative
0.0125706105736641	0.00167776786029935	-7.1747890062321	-0.751959898779012	-1.2815099925	Afu7g00710	oxalate/formate antiporter, putative
0.0125706105736641	0.00167817108646211	7.17434931449338	-0.752238180545605	1.83478639	Afu2g11510	nucleolar GTP-binding protein (Nog1), putative
0.0125792323807265	0.00168052850353428	7.17178128889364	-0.753863812013724	2.6868439725	Afu6g04260	mak16 protein
0.012581348799079	0.00168201785997085	7.17016114532687	-0.754889691706604	1.45656219	Afu3g06780	DNA polymerase zeta catalytic subunit, putative
0.012581414482662	0.00168418011408915	7.16781213399393	-0.75637748282946	1.37924826		Obsolete
0.012581414482662	0.00168443987894852	7.16753018103499	-0.756556094167586	2.46545975	Afu4g08740	MFS multidrug transporter, putative
0.0126003404659643	0.00169036873001348	7.16110933160675	-0.760625371620452	1.465698985	Afu6g08020	ABC transporter, putative
0.0126003404659643	0.00169039370853408	7.16108233856587	-0.760642486023729	1.4898752825	Afu1g12070	glycine cleavage system H protein
0.0126003404659643	0.00169114982775528	-7.16026546906062	-0.761160434867469	-2.042138475		Obsolete
0.0126003404659643	0.00169262632353221	7.15867163143884	-0.762171193587033	4.35953125	Afu1g04170	fungal specific transcription factor, putative
0.0126003404659643	0.00169301591951817	7.1582513565269	-0.762437753439159	1.90150629	Afu2g02060	D-tyrosyl-tRNA(Tyr) deacylase
0.0126092139452309	0.00169609096624449	-7.15493830942252	-0.764539576400929	-2.09143767	Afu2g05320	ion transporter
0.0126092139452309	0.00169752586356047	-7.15339486761979	-0.76551906256285	-1.30699432	Afu2g14720	HAPB
0.0126092139452309	0.00169783603904327	7.15306143827732	-0.76573068698765	1.358191429	Afu3g09470	3-hydroxyisobutyrate dehydrogenase
0.0126162323126167	0.00170233700696423	-7.14823140036943	-0.768797313668652	-1.3719921915	Afu5g00250	hypothetical protein
0.0126162323126167	0.00170260585766016	-7.14794338816801	-0.768980236684231	-1.38108786	Afu8g06450	iron-sulfur cluster-binding protein, rieske family domain protein
0.0126162323126167	0.00170282850079527	7.14770491892727	-0.769131699131105	3.069867375	Afu5g11300	OTU-like cysteine protease, putative
0.0126162323126167	0.00170566160459689	-7.14467375579758	-0.77105734271679	-2.1428541925	Afu1g07110	related to export control protein CHS7
0.0126162323126167	0.00170651793742724	-7.14375876925957	-0.77163876912635	-1.291154279	Afu3g12770	putative nucleoside-diphosphate-sugar epimerase
0.0159715160704615	0.00267958102023642	-8.53294129779237	-0.771668115817756	-2.1570320775	Afu3g07410	isoamyl alcohol oxidase
0.0126162323126167	0.00170755153029055	7.1426551290252	-0.772340168895994	1.3395836775	Afu3g14370	DNA-directed RNA polymerase III largest subunit, putative
0.0126162323126167	0.00170823764895285	-7.1419229626474	-0.772805541342343	-2.184779015	Afu3g01150	GPI anchored cell wall protein, putative
0.0126162323126167	0.00170846072939625	7.14168498800106	-0.772956810181229	1.79274054	Afu5g11500	conserved hypothetical protein
0.0126319099203603	0.00171240771696387	-7.13748074911602	-0.775630025469622	-2.12845581	Afu3g07610	hypothetical protein
0.0126319099203603	0.00171309635584084	-7.13674844126717	-0.776095806966929	-2.2601018475	Afu7g04600	Rho guanyl nucleotide exchange factor, putative
0.0126319099203603	0.00171421813918767	7.13555629228697	-0.776854165259	1.79042613	Afu6g04170	killer toxin sensitivity protein (Iki1), putative
0.0126547341072309	0.0017185291546791	-7.13098372391359	-0.779764011169621	-1.8424545465	Afu3g09900	GTPase-activating protein, putative
0.0126886391517741	0.00172435040549188	7.12483150338898	-0.783681884192219	2.205521265	Afu1g06980	mitochondrial small ribosomal subunit protein S4, putative
0.0127159659909323	0.00172964137230404	-7.11926170908056	-0.787231612567505	-1.373002755	Afu6g13660	conserved hypothetical protein
0.0127159659909323	0.00173050309208141	7.11835655074908	-0.787808733722314	1.2776694175	Afu1g13500	transketolase TktA
0.0127172395892473	0.00173189605991475	-7.11689452958913	-0.788741052195383	-1.61910955	Afu6g07930	hypothetical protein
0.0127247729127286	0.00173414235244915	-7.11453990847911	-0.790242954285918	-1.345747805	Afu1g15200	Hsp70 family protein
0.0127529709210036	0.00173920827176246	7.10924334555137	-0.793623098328119	1.94165939	Afu6g10730	putative nucleoporin c22g709c
0.0127568880074637	0.00174146490635933	-7.10689003969191	-0.795125686377413	-1.32234911	Afu5g12920	transporter, putative
0.0127568880074637	0.00174235694110621	7.10596081946011	-0.795719123677904	1.3745545775	Afu3g05760	C6 transcription factor (Fcr1), putative
0.0127568880074637	0.00174341281390963	7.10486168290161	-0.796421170887331	1.705552855	Afu6g02240	protein kinase, putative
0.0127869625912103	0.00174984112781788	7.09818748910235	-0.80068635374296	1.3131720625	Afu4g08650	hypothetical protein
0.0127869625912103	0.00175057557179154	7.09742686164195	-0.801172677262438	1.861866205	Afu1g03700	conserved hypothetical protein
0.0127869625912103	0.00175308297091907	7.09483300890514	-0.802831482386684	1.2697431625	Afu6g10760	HAD superfamily hydrolase, putative
0.0127869625912103	0.00175389889685554	-7.09398992841851	-0.803370767279272	-1.39521922	Afu1g09670	HLH transcription factor (GlcD gamma), putative
0.0127869625912103	0.00175542237688047	-7.09241702890852	-0.80437704975875	-2.7723775525	Afu2g17590	hypothetical protein
0.0127869625912103	0.00175621567009619	7.09159866310563	-0.804900692895328	1.28750364	Afu2g15430	L-xylulose reductase
0.0127869625912103	0.00175638662747744	-7.09142236169439	-0.805013509347374	-1.76807124	Afu7g05760	hypothetical protein
0.0127869625912103	0.00175733359482155	-7.09044617255207	-0.805638227153951	-1.3659377525	Afu2g12360	WD repeat protein
0.0127895011247402	0.00175916968740027	7.08855525254695	-0.806848562804038	1.505185425	Afu1g04470	mitochondrial intermembrane space translocase subunit Tim10, putative
0.0127895011247402	0.00176013562040876	-7.0875614443043	-0.807484799237377	-1.6375588075	Afu1g10430	hypothetical protein
0.0128023463355174	0.00176313123024868	7.08448362186604	-0.809455755809735	1.289828605	Afu1g12370	DUF255 domain protein
0.0128576972508767	0.00177198723981105	7.07542182576107	-0.815263378470804	1.5107487975	Afu4g12590	conserved hypothetical protein
0.0128619138335449	0.00177432522825712	7.07303874543269	-0.816791836086988	2.184841265	Afu5g06590	SNF2 family helicase, putative
0.0128619138335449	0.00177503538951483	7.07231564766667	-0.817255711654807	1.61829855	Afu3g10760	D-xylulose 5-phosphate/D-fructose 6-phosphate phosphoketolase
0.0128682051803959	0.00177713776347656	7.07017704803637	-0.818627909317907	1.488601106	Afu1g06540	C6 transcription factor, putative
0.0128682166033849	0.00177837346556801	-7.06892149658769	-0.81943369548259	-1.3056677175	Afu6g04760	UPF0220 domain protein
0.0128924842547617	0.00178296368038423	7.06426687129478	-0.822422110340429	1.36943897	Afu5g11290	D-amino acid oxidase
0.0128982419671275	0.00178499694625155	7.06220975413019	-0.823743434137493	1.62911835	Afu5g05660	conserved hypothetical protein
0.0129280394388521	0.00179091219447008	-7.05624136987912	-0.82757908566927	-1.3728034075	Afu4g01395	hypothetical protein
0.0129280394388521	0.00179184270778821	-7.05530469175594	-0.82818132969422	-1.70292538	Afu5g12460	2-amino-3-carboxymuconate-6-semialdehyde decarboxylase, putative
0.0129280394388521	0.00179326360712983	7.05387552548132	-0.829100367422484	1.54779976	Afu5g07140	translation elongation factor G2, putative
0.0129280394388521	0.00179408008708343	7.05305492134118	-0.829628143120332	1.2917353925	Afu4g04480	hypothetical protein
0.0129436827079275	0.00179804657760322	7.04907488169619	-0.832188744824023	1.5657909825	Afu6g02860	isocitrate lyase
0.0129436827079275	0.00179873369557753	7.04838650736718	-0.83263175573847	1.2924991275	Afu5g08100	hypothetical protein
0.0129640203632971	0.00180365044266342	7.0434701321261	-0.835796925904208	1.2979073595	Afu6g10790	MFS amine transporter, putative
0.0129640203632971	0.00180404656633203	7.0430747517285	-0.836051562593278	1.429054785	Afu1g07720	transcription elongation complex subunit
0.0129897164232094	0.00180886815445478	7.03827070200359	-0.839146586028733	1.6380967375	Afu3g10190	peroxisomal membrane anchor protein (Pex14), putative
0.012991256666875	0.00181032856401356	-7.03681869271261	-0.84008243779573	-2.38040135	Afu7g05370	septin B
0.0130209637966567	0.00181622007367965	7.03097557776663	-0.843850286873465	1.4333091525	Afu1g05900	DnaJ and TPR domain protein
0.0130209637966567	0.0018169657930503	7.03023763617877	-0.844326346968012	1.2544787725	Afu4g07770	cation-chloride cotransporter 6
0.0130402217448409	0.00182090369813833	-7.026346933211	-0.846837088780984	-1.551967963	Afu5g09720	flavin containing polyamine oxidase, putative
0.0130481698454229	0.00182619252672758	7.02113765310871	-0.850200775640132	1.3722382	Afu5g07750	ferrochelatase precursor
0.0130481698454229	0.00182661417957243	-7.02072313619826	-0.850468534098245	-1.7055542575	Afu2g07870	Patatin-like serine hydrolase, putative
0.0130481698454229	0.00182710470479703	7.02024105964535	-0.85077995156128	1.64296514	Afu2g15980	3' exoribonuclease family protein
0.0130481698454229	0.00182784162926165	-7.01951712505884	-0.851247644985338	-1.449075555	Afu1g14920	peptidase D, putative
0.0130481698454229	0.00182827046553783	-7.01909601214186	-0.851519723167688	-1.6860659675	Afu1g16700	beta galactosidase, putative
0.0130821595625747	0.00183460050587419	-7.01289398570423	-0.855528583689311	-1.395284885	Afu1g14500	conserved hypothetical protein
0.0130821595625747	0.00183663118749643	7.01090991068786	-0.856811750072982	1.729980715	Afu5g06070	ABC multidrug transporter Mdr1
0.0130821595625747	0.001838545006035	-7.00904246951515	-0.858019796467257	-1.47224064	Afu7g04410	hypothetical protein
0.0130821595625747	0.00183858997263072	-7.00899862116385	-0.858048165559252	-1.5860576675	Afu8g01930	methyltransferase
0.0130821595625747	0.00183954203526555	-7.00807054231731	-0.8586486548386	-1.6624632025	Afu4g03500	GPI anchored protein, putative
0.0130821595625747	0.00184154603056321	7.00611894762985	-0.859911626542416	1.4210563875	Afu7g00920	hypothetical protein
0.0130821595625747	0.00184223554107536	7.00544806665146	-0.86034586233472	1.5412385175	Afu2g12260	cytochrome c oxidase assembly protein cox11
0.0130821595625747	0.00184307014456913	7.0046364233637	-0.860871260305845	1.29900256	Afu1g05560	GTP binding protein, putative
0.0130917859396601	0.00184574369417717	7.00203944546818	-0.862552735390779	1.67832547	Afu5g09250	transcription factor (Snd1/p100), putative
0.0130917859396601	0.00184693748127362	-7.00088133347404	-0.863302770868443	-3.3454378375	Afu4g14190	hypothetical protein
0.0131032686887494	0.00185225388299337	-6.99573489470514	-0.866637197897113	-1.9587633175	Afu3g00130	conserved hypothetical protein
0.0131032686887494	0.00185357433488941	6.99445945571881	-0.867463922156957	1.94582596	Afu2g02950	aldehyde reductase, putative
0.0131032686887494	0.00185405621273759	6.99399428117774	-0.867765477838332	2.2414479215	Afu5g03420	1-aminocyclopropane-1-carboxylate deaminase
0.0131032686887494	0.0018559582126228	6.99215965191456	-0.868954984105518	1.3889892175	Afu7g03690	G-patch RNA maturation protein (Gno1), putative
0.0131032686887494	0.00185651617196627	-6.99162189192663	-0.86930370330303	-1.7628923525	Afu7g02590	hypothetical protein
0.0131032686887494	0.00185733989561776	-6.99082834986639	-0.869818334393257	-2.3154045825	Afu2g09650	aspartate transaminase, putative
0.0131032686887494	0.00185836773290535	6.98983877601461	-0.870460173409502	2.1641131875	Afu5g11730	RIO1 family protein kinase, putative
0.0131032686887494	0.00185920056739096	-6.98903743607127	-0.870979985954802	-1.4534570375	Afu6g02620	conserved hypothetical protein
0.0131032686887494	0.00185986742681011	-6.98839611090185	-0.871396040424528	-1.9901670925	Afu6g12310	conserved hypothetical protein
0.013121388396962	0.00186369772857971	6.98471790781274	-0.873782934856468	1.4903404075	Afu7g01460	ribosomal protein S5
0.0131302679823503	0.00186908328266282	-6.97956180968783	-0.877130858997923	-2.2771067125	Afu5g10590	stress response RCI peptide, putative
0.0131302679823503	0.00186924925863234	-6.97940319377867	-0.877233887116766	-1.4599193325	Afu2g06240	deoxycytidylate deaminase, putative
0.0131302679823503	0.00186990575520067	-6.9787759776347	-0.87764131346921	-1.5729506375	Afu4g00970	IMP-specific 5'-nucleotidase (Isn1), putative
0.0131302679823503	0.00186999596756404	-6.97868980986884	-0.877697288903945	-1.3819450475	Afu3g06260	translation initiation factor SUI1
0.0131333882703244	0.0018716999107799	-6.97706321517603	-0.878754062192507	-1.6232413175	Afu6g04670	DER1 protein, putative
0.0131386499109616	0.0018737098319363	-6.97514685699021	-0.879999385895943	-2.0100336025	Afu7g06760	CRAL/TRIO domain protein
0.0132152489465399	0.00188590106765622	-6.96357671520868	-0.88752491185811	-1.56818534	Afu6g12400	1,3-beta-glucan synthase catalytic subunit FksP
0.0132194077758494	0.00188776236484509	6.9618182877867	-0.888669661966031	1.630306925	Afu7g04170	C6 transcription factor, putative
0.0132422580244593	0.00189229543075136	6.95754460389851	-0.891452989824845	1.36812254	Afu2g09840	folic acid synthesis protein
0.0168948136621516	0.00298782357274457	8.23598988684896	-0.895417973410218	2.163709335	Afu1g02220	hypothetical protein
0.0132695922450625	0.00189988010227063	-6.95042183375903	-0.896095394593186	-1.7689878045	Afu2g00220	hydrolase
0.0132695922450625	0.00190245739691537	6.94800940116845	-0.897668751292398	1.2796534875	Afu1g09630	PAB1 binding protein (Pbp1), putative
0.0132695922450625	0.00190449386846525	6.9461060197587	-0.89891047126798	1.25952804	Afu2g10500	ribosomal protein S9
0.0132695922450625	0.00190468117819838	6.94593107624888	-0.899024616108026	2.062317575	Afu6g02800	GPI anchored protein, putative
0.0132695922450625	0.00190586499164962	6.94482590449747	-0.899745766022507	1.3854154925	Afu8g03950	hypothetical protein
0.0132695922450625	0.00190753032348663	6.94327262134685	-0.900759499865902	1.251032715	Afu2g07480	C6 finger domain protein, putative
0.0132695922450625	0.00190845638663413	6.94240958340362	-0.90132284387616	1.4856352	Afu1g04210	IQ and HECT domain protein
0.0132695922450625	0.00190977995608579	-6.9411769803182	-0.90212753307406	-1.3834916235	Afu3g10470	PQ loop repeat protein
0.0132695922450625	0.00191055157874968	-6.94045887138302	-0.902596402761917	-1.53808894		Obsolete
0.0132695922450625	0.00191138476302013	6.9396838681282	-0.90310247080339	1.4923950225	Afu5g13610	conserved hypothetical protein
0.0132695922450625	0.00191146165956258	6.93961236205852	-0.903149166084039	1.6350981125	Afu6g02600	phosphoglycerate mutase family protein
0.0132695922450625	0.00191263693458543	6.93851991144674	-0.903862619882498	1.70169353	Afu5g07110	integral membrane protein
0.0132695922450625	0.00191274548233709	6.93841905469475	-0.903928492335591	1.5195892235	Afu1g11440	RNA export mediator (Gle1), putative
0.0132720377927082	0.00191437084878039	6.93690968728006	-0.904914410377291	1.25415731	Afu1g06150	L-serine dehydratase, putative
0.0132846794679319	0.00191857165858539	-6.93301592358332	-0.907458738496253	-3.3646308	Afu5g06660	UPF0187 domain membrane protein
0.0132846794679319	0.00191874242626887	6.93285785808569	-0.9075620524216	2.0735461825	Afu3g06190	Cytochrome c oxidase subunit VIa family
0.0132853356939847	0.00192011133507575	-6.93159139352278	-0.908389911479208	-1.65759204	Afu3g00650	aminopeptidase Y, putative
0.0133222257704418	0.00192672067342728	6.92549215994691	-0.912378816396115	1.87679456	Afu6g09430	hypothetical protein
0.0133611687431034	0.00193363418369071	6.91913952832532	-0.91653692423206	1.4819727025	Afu2g16710	hypothetical protein
0.0134273125559918	0.00194449428978111	6.90921631446648	-0.923039269626339	1.37421026	Afu5g12910	small nuclear ribonucleoprotein SmD2, putative
0.0134278236762293	0.00194616457011717	-6.9076961368852	-0.924036157926982	-1.3479240975	Afu2g16510	hypothetical protein
0.0134278236762293	0.00194996046614165	-6.90424728614428	-0.926298570933491	-2.5751977	Afu4g02750	related to monocarboxylate transporter , putative
0.0134278236762293	0.00195033354715334	6.90390875740268	-0.926520699186892	1.8866068		Obsolete
0.0134278236762293	0.00195080541150432	6.90348070728016	-0.926801582088578	1.639463885	Afu6g13220	hypothetical protein
0.0134278236762293	0.00195100727625275	-6.90329762500291	-0.926921724089008	-1.7345355175	Afu5g02600	conserved hypothetical protein
0.013441228815462	0.00195424406677284	-6.90036515821378	-0.928846467305084	-1.3571440125	Afu4g12470	bZIP transcription factor CpcA
0.0134611129304328	0.00195939516341011	6.89571058453848	-0.931903088311792	1.5700441525	Afu1g12740	hypothetical protein
0.0134611129304328	0.00196223916640389	6.89314712115742	-0.933587313030618	1.9762872725	Afu8g02700	repressor protein
0.0134611129304328	0.00196437624861973	6.89122383144486	-0.934851318527242	1.2490548725	Afu7g05270	Dpy-30 motif family
0.0134611129304328	0.00196439423915713	6.89120765152326	-0.934861953526003	1.3276005475	Afu2g01500	ABC bile acid transporter, putative
0.0134611129304328	0.00196685546992044	6.88899583064936	-0.936315993063817	1.33507386	Afu6g04750	conserved hypothetical protein
0.0134611129304328	0.00196730667070945	6.88859071927408	-0.936582358164793	1.2768323675		Obsolete
0.0134611129304328	0.00196748455048213	6.88843104082271	-0.93668735246784	1.7831363825	Afu1g17350	LBP-32, putative
0.0134611129304328	0.00196802229838008	-6.88794842453321	-0.937004703713547	-1.43818372	Afu1g15670	laccase
0.0134611129304328	0.00196875392911768	6.8872920615464	-0.937436337733355	2.4933410575	Afu8g00600	conserved hypothetical protein
0.0134673076523544	0.00197095151793352	6.88532234392911	-0.938731882608574	2.3472600675	Afu6g07400	conserved hypothetical protein
0.0134697833539977	0.00197266099254538	-6.88379198178089	-0.939738687270871	-1.921816835	Afu4g11740	hypothetical protein
0.0134697833539977	0.00197389747433667	-6.88268606347969	-0.940466385416395	-1.520237175	Afu1g06590	phosphoglycerate mutase family protein, putative
0.0134946647354343	0.00197999439867826	6.87724527872464	-0.944048022498313	2.0527519775	Afu3g08710	protein kinase domain-containing protein
0.0134946647354343	0.00198013206533178	6.87712266388457	-0.944128769439067	1.44597166	Afu8g01260	hypothetical protein
0.0135002845797414	0.00198225143297057	6.87523633107526	-0.945371165990976	1.8637300625	Afu4g05860	mitochondrial NADH-ubiquinone oxidoreductase 20 kD subunit, putative
0.0135006423936279	0.00198359874815747	6.87403844039337	-0.946160297712153	2.6346390625	Afu5g08380	hypothetical protein
0.0135016237873504	0.00198503781202726	6.87276007383238	-0.947002585107739	3.0430202425	Afu4g08110	translation elongation factor G1, putative
0.013503137750779	0.00198655541475928	-6.8714131647036	-0.947890190958461	-2.2190629	Afu5g14850	conserved hypothetical protein
0.0135044653917309	0.00198804587861389	6.8700915649774	-0.948761274954331	1.24509466	Afu6g10630	ATP binding protein, putative
0.0135121996914715	0.00199048036118732	6.86793550160516	-0.950182698766182	1.4038838125	Afu6g02390	thioesterase family protein
0.0135155287953566	0.00199226697597229	-6.8663552613481	-0.95122476362709	-1.7839858175	Afu4g12090	DNA repair protein (Rad1), putative
0.0135645505896106	0.00200209488418632	6.85769343514938	-0.956940623240949	1.254737325	Afu1g04040	ubiquitin (UbiA), putative
0.0135802928593055	0.00200572082126503	6.85451082382338	-0.959042480501468	1.359058645	Afu6g02660	conserved hypothetical protein
0.0135886225534717	0.00200825427782679	6.8522912888825	-0.960508839021065	1.44396843	Afu1g02580	lipase, putative
0.0135999859751641	0.0020112379758035	6.8496816843356	-0.962233463937736	2.430129765	Afu6g07330	methionine aminopeptidase, type I, putative
0.0136015441619435	0.00201333198425385	6.84785304341334	-0.963442331456672	1.628428511	Afu2g12750	hypothetical protein
0.0136015441619435	0.00201465735083227	-6.84669683685127	-0.96420682418488	-1.3315653625	Afu3g13460	F-box domain protein
0.0136015441619435	0.00201538177138225	6.84606526865231	-0.964624472456358	1.8863635925	Afu8g04910	GABA permease
0.0136285038430249	0.00202068350832612	-6.84145150544312	-0.967676579898867	-1.4741233475	Afu3g04210	fatty acid synthase alpha subunit, putative
0.0136398067066464	0.00202366749546197	6.83886123056792	-0.969390939854368	1.68357429	Afu5g04050	Scramblase family
0.0136818652864068	0.0020312196665731	6.83232629885933	-0.973718722146903	1.8355833075	Afu5g11470	MYB DNA binding protein (Tbf1), putative
0.0136961999019988	0.00203574254717969	6.8284268206042	-0.976302990424865	1.4247721125	Afu3g12790	hypothetical protein
0.0136961999019988	0.00203597485835793	6.82822681537625	-0.97643557499463	1.3371691025	Afu2g16810	PHD finger domain protein, putative
0.013764480297445	0.00204744499293538	-6.8183862771183	-0.982963360366776	-2.4905611625	Afu6g11170	C2H2 finger domain protein (Ezf), putative
0.0137802239960833	0.00205308204742802	-6.81357474172099	-0.986158293841497	-2.82368545	Afu4g03360	GPI anchored protein, putative
0.0137802239960833	0.00205356710681974	-6.81316147101931	-0.986432809134006	-1.2837880675	Afu2g05400	alpha-xylosidase
0.0137802239960833	0.00205412191726288	6.81268891856208	-0.986746721214905	1.3432067425	Afu5g06460	C6 finger domain protein, putative
0.0137802239960833	0.00205507320551544	6.81187903406961	-0.9872847665175	1.649778885	Afu7g06020	non-repetitive nucleoporin, putative
0.0137899935278147	0.00205785268334897	6.809515331297	-0.988855426106388	1.513345785	Afu3g06230	hypothetical protein
0.013793298694483	0.00205975739554858	6.80789779070312	-0.989930557714001	1.222631015	Afu4g12070	conserved hypothetical protein
0.013793298694483	0.00206198620930375	6.80600733112293	-0.991187389492928	1.3128302775	Afu4g10800	40S ribosomal protein S6
0.013793298694483	0.0020635196011294	-6.80470817069406	-0.992051295492328	-1.4659907525	Afu5g11810	cytoplasmic dynein heavy chain
0.013793298694483	0.00206363728429975	-6.80460851279456	-0.99211757154583	-2.819235275	Afu2g17620	cellobiose dehydrogenase
0.0137976496212227	0.00206561149503488	6.80293772175985	-0.993228840557172	1.775395435	Afu6g13860	conserved hypothetical protein
0.0138029663529668	0.00206773122118865	-6.801145949705	-0.994420855884727	-1.870837055	Afu5g00720	acetyltransferase, GNAT family family
0.0138062297629137	0.00206954417564343	-6.79961526604934	-0.995439406047608	-2.89711316	Afu6g10650	ATP citrate lyase, subunit 1, putative
0.0138171301753812	0.00207250326980879	-6.79712040738065	-0.997099992755514	-1.272365645	Afu1g06280	short-chain dehydrogenase/reductase family protein, putative
0.0138250357935415	0.00207501496277859	6.79500617083813	-0.998507676288225	1.54187095	Afu4g01010	C6 transcription factor, putative
0.0138362640939914	0.002078027195856	-6.79247471903712	-1.00019367821824	-2.7208779825	Afu6g07200	conserved hypothetical protein
0.013841180719552	0.00208100931167766	6.78997298823473	-1.00186045475083	1.310184505	Afu5g05760	NTP binding protein, putative
0.013841180719552	0.00208175866341837	-6.78934503683467	-1.00227891587699	-3.48118525	Afu8g00170	nonribosomal peptide synthase (NRPS), putative
0.013841180719552	0.00208274791876638	6.78851647057316	-1.00283111954245	1.3869686735	Afu5g09600	2-nitropropane dioxygenase family oxidoreductase, putative
0.0138459010874663	0.00208478610408767	-6.78681087089851	-1.00396802377795	-1.3665212675	Afu7g05750	AAA family ATPase, putative
0.0138510272980795	0.00208688634173616	6.78505547350753	-1.00513839682849	1.819064775	Afu6g13560	hypothetical protein
0.0138651198660391	0.00209033935258593	6.78217410064779	-1.007060094716	3.2367560775	Afu2g04870	dehydrogenase complex alpha subunit, putative
0.0138676756707183	0.00209205464947155	-6.78074492733638	-1.0080135442858	-3.347090175	Afu3g11010	suppressor of meiotic silencing
0.0138723473365552	0.00209578442473704	6.77764223772938	-1.01008409034891	1.23233157	Afu4g07580	translation initiation factor EF-2 gamma subunit, putative
0.0138723473365552	0.00209596282559327	6.77749400035371	-1.01018303680059	2.66647604	Afu1g15030	SDA1 domain protein
0.0138723473365552	0.00209675068595099	6.77683953329261	-1.01061990858144	1.3759198375	Afu3g05440	DNA repair protein Rad18, putative
0.0138747568026288	0.00209844552390387	6.77543266712562	-1.01155915561096	1.24070421	Afu7g05720	pyruvate dehydrogenase complex, dihydrolipoamide acetyltransferase component, putative
0.0138911915123053	0.00210226337454856	-6.77226858900582	-1.01367220273769	-1.986112646	Afu4g11720	phosphatidyl synthase
0.0139066658741416	0.00210593894842904	6.76922904690578	-1.01570293803695	1.2634303325	Afu4g08490	acyl-CoA dehydrogenase, putative
0.0139227994725983	0.00210971738435843	6.76611118780503	-1.01778686975821	1.239525945	Afu2g09760	hypothetical protein
0.013947421781933	0.00211478602064219	6.76193938434105	-1.02057662550239	1.3474488	Afu3g06380	hypothetical protein
0.0139651128970114	0.00211880776858848	-6.75863791337872	-1.02278549794227	-4.500679375	Afu4g10880	hypothetical protein
0.0139677928960392	0.00212055396129568	6.75720683766313	-1.02374327764345	1.634379625	Afu1g14410	60s ribosomal protein yl17-b
0.0139907592859975	0.00212538244068476	-6.75325718217749	-1.02638764197309	-1.446794485	Afu1g13250	1-phosphatidylinositol-4,5-bisphosphate phosphodiesterase 1, putative
0.0140105446121772	0.00212973177426881	-6.74970883240628	-1.02876453799828	-2.365567465	Afu2g14490	endoglucanase, putative
0.0140144724679555	0.00213167290056368	6.74812804330789	-1.02982381458281	1.3851760975	Afu5g11540	related to ribosomal protein S5
0.0140265392131682	0.00213524840733873	6.74522086432066	-1.03177249203147	1.244487225	Afu1g10030	hypothetical protein
0.0140265392131682	0.00213619874081817	-6.74444916542093	-1.03228989020963	-1.78297195	Afu7g06620	related to L-fucose permease, putative
0.0140275386477422	0.00213833402498638	6.74271677956429	-1.03345159486487	1.50506375	Afu7g01880	nicotinate phosphoribosyltransferase
0.0140275386477422	0.00213904156995398	6.74214320433411	-1.03383628381884	1.2189688625	Afu3g12330	phosphatidyl synthase
0.0140279764469529	0.00214045368055069	6.74099916133868	-1.0346036673945	3.008788375	Afu2g04220	homogentisate 1,2-dioxygenase
0.0140388002317591	0.0021434516130201	6.73857339275769	-1.03623118300959	1.3163325025	Afu3g07070	MYB DNA-binding domain protein
0.0140473258875662	0.00214610052161629	6.73643348067334	-1.03766735634832	1.403686035	Afu4g11730	glycerol dehydrogenase (GldB), putative
0.0141121168804878	0.00215844695494194	6.72650182828587	-1.04433834006776	1.53708624	Afu2g07710	mRNA splicing factor RNA helicase (Cdc28), putative
0.0141121168804878	0.00215969550227707	6.72550134160561	-1.04501085730962	1.241958145	Afu2g13070	arginine-tRNA-protein transferase 1
0.0141121168804878	0.00216005932111428	6.72520993894882	-1.04520675255289	1.76138628	Afu6g04000	GTPase activating protein (Tsc2), putative
0.0141514557283506	0.0021674378822457	-6.71931294013874	-1.0491726802869	-1.8608791825	Afu2g09350	endo-beta-1,6-glucanase, putative
0.014185795530074	0.00217491655467318	-6.71336089036288	-1.05317886986796	-3.161525125	Afu3g14680	lysophospholipase Plb3
0.014185795530074	0.00217541834205317	6.71296242771648	-1.05344718231457	1.5134684075	Afu4g05900	conserved hypothetical protein
0.0141904202347899	0.00217748847949207	6.71131974487125	-1.05455346840611	1.7897202375	Afu2g16280	glutamyl-tRNA synthetase
0.0142216352820573	0.00218364228316618	-6.70644785214345	-1.05783596784939	-1.3077460875	Afu3g07120	MFS transporter, putative
0.0142374076275467	0.00218742946382754	6.70345791106462	-1.05985156058426	1.265527085	Afu5g05560	non-canonical purine NTP pyrophosphatase, rdgB/HAM1 family
0.0142458060550403	0.00219008603684949	6.70136434225519	-1.06126337699717	1.2662367975	Afu6g13140	3,4-dihydroxy-2-butanone 4-phosphate synthase
0.0142463933806967	0.00219154262804618	6.70021776015265	-1.06203675585971	1.35132976	Afu6g12770	proteasome regulatory particle subunit (RpnI), putative
0.0183002749550146	0.00346453848290005	-7.84762294079069	-1.06519728862415	-1.9739691825	Afu6g09600	amidohydrolase, putative
0.014310271664145	0.00220274153840536	6.69143329479243	-1.067965972175	1.7827151725	Afu1g13910	DNA repair helicase, putative
0.0143330340780103	0.00220761990306748	-6.68762371957899	-1.07053952127097	-1.708297075	Afu1g02970	salicylate hydroxylase, putative
0.0143545487937209	0.00221231033964798	-6.68397057793194	-1.07300865208764	-1.7847666425	Afu3g09980	hypothetical protein
0.014371367528025	0.00221691107244923	6.68039647586324	-1.07542555543501	1.9610459325	Afu4g13130	RNA polymerase II mediator complex protein (pmc2) releated protein
0.014371367528025	0.0022176589961247	6.67981630329743	-1.07581799517263	1.3036269275	Afu2g10380	eukaryotic translation initiation factor 3 subunit EifCl, putative
0.0144357812287682	0.00222950453055518	6.6706593173037	-1.08201608454051	2.0582039325	Afu6g02160	3' exoribonuclease family protein
0.0144357812287682	0.00223303764152411	6.66793959979741	-1.08385847735859	1.58055341	Afu6g04400	transcription factor TFIIIB component, putative
0.0144357812287682	0.00223345324847529	6.66762001926409	-1.08407501288283	1.7182705375	Afu1g03440	peroxisomal carrier protein, putative
0.0144357812287682	0.00223411809568371	-6.66710893660802	-1.08442132261178	-5.678424325	Afu8g05410	hypothetical protein
0.0144357812287682	0.00223452104183676	-6.66679927339593	-1.08463116227469	-1.20949656	Afu7g01340	RPEL repeat protein
0.0144394998545273	0.00223721838193936	6.66472812740155	-1.08603487911984	1.247177425	Afu1g00540	beta-N-acetylglucosaminidase, putative
0.0144394998545273	0.00223814945160842	6.66401391539195	-1.08651902787443	1.5025566225	Afu5g13450	triosephosphate isomerase
0.0144394998545273	0.00224108078613413	-6.66176769112741	-1.0880420032421	-1.20929135	Afu4g09910	conserved hypothetical protein
0.0144394998545273	0.00224133116548808	6.66157599658846	-1.08817199686686	1.2150158275	Afu2g12370	conserved hypothetical protein
0.0144394998545273	0.00224333313326068	6.66004419667876	-1.08921087749415	1.2778773475	Afu5g03320	DNA repair helicase (Rad25), putative
0.0144394998545273	0.0022434055590615	-6.65998881156186	-1.08924844427	-1.9896001425	Afu5g12560	hypothetical protein
0.0144882703400339	0.00225237232388942	6.6531486016245	-1.09389023512975	2.332483855	Afu1g07360	conserved hypothetical protein
0.0144966038301209	0.00225505815790314	6.651106205737	-1.09527705652605	1.6381746425	Afu1g06830	60s Acidic ribosomal protein superfamily
0.0145217590301271	0.00226036394992771	6.64708022054523	-1.09801190662579	1.2409579625	Afu8g05320	mitochondrial F1 ATPase subunit alpha, putative
0.0185425654275981	0.00356669819349102	7.77339550743812	-1.09872334325162	2.591313435	Afu5g15090	hypothetical protein
0.0145256437486185	0.00226236170017805	6.64556733450978	-1.09904000001311	2.1227396275	Afu8g05370	dna repair/transcription protein , putative
0.0145455576851326	0.00226685827547142	6.64216805842204	-1.10135078298124	1.310537011	Afu6g14230	hypothetical protein
0.0145545984462801	0.002269663093282	6.64005186534784	-1.10278988761841	2.095383825	Afu4g06350	rna binding protein
0.0145553838780644	0.00227118150662806	6.63890757643814	-1.10356822869969	1.4879384	Afu4g07050	L-lactate dehydrogenase
0.014566443505886	0.00227469738914139	6.63626155846326	-1.10536850865543	1.3297609825	Afu7g02280	small nucleolar ribonucleoprotein complex subunit, putative
0.014566443505886	0.0022757012056285	-6.63550701213483	-1.10588200167742	-1.3774753775	Afu3g10960	cell wall protein, putative
0.014579393529246	0.00228021795323922	-6.63211689330342	-1.10818974311116	-2.5295062415	Afu4g01590	hypothetical protein
0.014579393529246	0.00228052084455742	6.63188984654917	-1.10834433809154	1.275251025	Afu4g06550	RING finger domain protein (Znf1), putative
0.014579595578244	0.00228195070333694	6.6308185238741	-1.10907386129781	1.1968470225	Afu2g05530	histone acetyltransferase (Esa1), putative
0.0145854367140112	0.00228477802232597	-6.62870256280583	-1.11051505234479	-1.2100302	Afu6g13520	tryptophan synthase
0.0145854367140112	0.00228594264679004	-6.62783188878657	-1.11110819418177	-1.19768158	Afu1g13140	G protein complex alpha subunit GpaA
0.0145854367140112	0.00228779231269121	6.62645018943094	-1.1120496148376	1.6549063575	Afu4g06110	hypothetical protein
0.0145854367140112	0.00228940631308971	-6.62524564546718	-1.11287047652334	-3.3163585	Afu1g12560	endo-1,4-beta-glucanase, putative
0.0145854367140112	0.00228985901034203	6.62490797926851	-1.11310061060149	1.22616101	Afu7g01480	cap binding protein
0.0146310845922207	0.00230075966435193	-6.61680171173001	-1.11862858858081	-1.57234486	Afu1g01880	hypothetical protein
0.0146310845922207	0.00230163703372142	6.61615129509143	-1.11907239991177	1.20817304	Afu4g11330	Aha1 domain family
0.0146310845922207	0.002302128837066	6.6157868408592	-1.1193211023497	1.204512215	Afu4g07820	methionyl-trna synthetase
0.0146310845922207	0.00230263832510157	6.61540938145587	-1.11957869261477	1.381252805	Afu3g10410	hypothetical protein
0.0147085688096462	0.00231624340514424	-6.605367456124	-1.12643653349832	-1.517105885	Afu4g08920	protein kinase, putative
0.0147167278746362	0.00231893966606188	6.60338588812852	-1.1277909073549	1.39545605	Afu4g03880	60S ribosomal protein L7
0.0147440438545637	0.00232605325350364	6.59817135199032	-1.13135673495819	3.34674014	Afu7g05520	hypothetical protein
0.0147440438545637	0.00232679409337861	6.59762940662115	-1.13172747734136	3.2738616025	Afu4g10610	hypothetical protein
0.0147440438545637	0.00232748596764284	6.59712347109859	-1.13207361051878	1.4354397625	Afu2g02400	hypothetical protein
0.0148119759230657	0.00233965872494699	-6.58825200316469	-1.13814690014552	-1.582306045	Afu4g01350	hypothetical protein
0.0148119759230657	0.00234105076447802	6.58724107861351	-1.13883943688707	1.928816515	Afu2g02210	hypothetical protein
0.0148176682882638	0.00234381876842837	-6.58523308119196	-1.1402153073679	-2.168098135	Afu8g01780	nitrilase, putative
0.0148176682882638	0.0023448194476195	6.58450786895163	-1.1407123130012	1.2170504025	Afu7g02410	hypothetical protein
0.0148176682882638	0.00234621370901732	-6.58349804922639	-1.14140444982673	-3.040640795	Afu6g00410	amino acid permease, putative
0.0148226101981967	0.00234955996416708	6.58107744642429	-1.14306393855425	2.4286904775	Afu5g05930	RNA processing factor 1
0.0148226101981967	0.00234983932651953	6.58087555249543	-1.14320237566471	1.47083991	Afu8g04320	NADH-ubiquinone oxidoreductase 178 kDa subunit, putative
0.0148305280900947	0.00235251687551709	6.57894198408721	-1.14452840377977	1.2610885525	Afu2g07720	cytochrome b5, putative
0.0148329252754523	0.00235547080492062	-6.5768119429303	-1.14598958081628	-1.2699830875	Afu2g01890	CAT5 protein
0.0148329252754523	0.00235574223229587	6.5766163835998	-1.14612375316189	1.58338951	Afu5g13740	protein phosphatase 2C, putative
0.0148462481624387	0.0023602777695419	6.57335265973741	-1.14836351306678	1.4360462575	Afu6g08810	NADH-ubiquinone oxidoreductase 304 kDa subunit precursor
0.0148462481624387	0.00236070580735815	-6.57304504354159	-1.14857466944411	-6.083354725	Afu3g12190	RING finger domain protein, putative
0.0148973784181347	0.00237026477373026	6.56619301764633	-1.15328041540558	1.3568320525	Afu6g11580	carboxy-cis,cis-muconate cyclase muconate lactonizing enzyme)
0.0149519491671427	0.00238242563373229	6.5575244829528	-1.15924005867022	1.4491149135	Afu8g04160	folylpolyglutamate synthetase
0.0149519491671427	0.00238256687913958	-6.55742411740256	-1.15930910205563	-1.19921947	Afu2g10620	serine/threonine protein kinase, putative
0.0149519491671427	0.00238454907170703	-6.55601638490025	-1.16027760905845	-1.2460947	Afu1g17170	alpha-ketoglutarate-dependent taurine dioxygenase
0.0149519491671427	0.00238468317492646	6.55592119775758	-1.16034310373203	1.476740555	Afu1g07430	hypothetical protein
0.0149751529062792	0.00239002666386107	6.55213366816661	-1.16294985845354	1.3702926725	Afu1g06250	CAIB/BAIF family enzyme
0.0149751529062792	0.00239125631427591	6.55126353921928	-1.16354891447727	1.1916925065	Afu8g04530	conserved hypothetical protein
0.0150095621913737	0.00239819033382839	6.54636706458162	-1.16692132419258	1.417900325	Afu2g09490	eukaryotic initiation factor 4F subunit (eIF4F p130), putative
0.015027450401255	0.00240248967285816	6.54333974251364	-1.16900751102072	1.3818310425		Obsolete
0.0150574533980128	0.0024093398557078	6.5385299068996	-1.17232385856606	1.3490101225	Afu3g11710	saccharopine dehydrogenase, putative
0.0150574533980128	0.00241017452011925	6.53794499012286	-1.1727273049485	1.446982765	Afu1g13530	hypothetical protein
0.0150741954848333	0.00241430003449425	-6.53505753381487	-1.17471940631663	-1.60648861	Afu8g00950	hypothetical protein
0.0150761150564901	0.00241605334798072	6.53383220805798	-1.17556501820014	1.1965921225	Afu1g12110	NADH:ubiquinone oxidoreductase (NADH dehydrogenase),14 kDa
0.0150828257230626	0.00241859196227925	6.53205998577022	-1.1767883034439	1.22973778	Afu1g01610	hypothetical protein
0.0150828257230626	0.00242002181209205	6.53106279752623	-1.17747674943554	1.343022335	Afu4g11650	2-oxoglutarate dehydrogenase complex alpha subunit, putative
0.015116033441851	0.00242679965298347	-6.52634563839263	-1.18073470330319	-1.2017915475	Afu5g08810	epoxide hydrolase, putative
0.0151425761683938	0.0024325131947885	6.52238166427319	-1.18347410719724	1.52855031	Afu5g10760	alpha-1,2-mannosyltransferase (Kre2), putative
0.0151444155360381	0.00243426109508006	6.5211712641706	-1.18431088418012	1.2939941425	Afu7g02360	hypothetical protein
0.0151580478987034	0.0024379060445119	6.5186505873484	-1.18605393522185	1.350233245	Afu8g04880	COP9 signalosome subunit 1 (CsnA), putative
0.0151593779945913	0.00243957382515817	-6.51749876065684	-1.1868506272774	-3.212369525	Afu6g00260	phosphatidylserine decarboxylase family potein
0.0151727505045177	0.00244318098178624	6.51501081630438	-1.18857191494541	1.2541429425	Afu5g07360	peroxisomal copper amine oxidase
0.0151744278363618	0.0024449063743251	6.51382235446097	-1.18939436322335	1.4138608175	Afu3g08300	DNA replication factor C subunit Rfc2, putative
0.01518057758478	0.00244735311403234	-6.51213877683047	-1.19055967699995	-1.248409475	Afu3g00800	oxidoreductase, 2OG-Fe(II) oxygenase family, putative
0.0151901272975535	0.00245034948829816	-6.51007979563603	-1.19198520151678	-1.52930882	Afu1g17400	hypothetical protein
0.0152710482173339	0.00246712110323062	-6.49861148181673	-1.19993267288247	-1.1766820175	Afu4g13270	orm1 protein
0.0152710482173339	0.00247024068000956	6.49648882534134	-1.20140504705344	1.738334175	Afu3g07240	multidomain presynaptic cytomatrix related protein
0.0152710482173339	0.0024703614790002	6.49640669573846	-1.20146202471048	1.210506285	Afu3g14110	conserved hypothetical protein
0.0152710482173339	0.00247092540747132	6.49602335318485	-1.2017279783345	2.54187846	Afu7g01920	DNA-dependent RNA polymerase II RPB140
0.0152710482173339	0.00247177342165338	-6.4954470980788	-1.20212779653985	-1.165055135	Afu2g15160	alpha-L-arabinofuranosidase A
0.0152710482173339	0.00247219040863715	-6.495163829365	-1.20232434618957	-1.9032615975	Afu3g12080	ADP-ribosylation factor 6, putative
0.0152877341178888	0.00247713206719205	6.4918112798023	-1.20465114256794	1.32019732	Afu6g04040	peroxisomal D3,D2-enoyl-CoA isomerase
0.0152877341178888	0.00247900807654618	6.49054068189894	-1.20553326844197	1.4623448825	Afu5g07160	DUF636 domain protein
0.0152877341178888	0.00247929014993286	6.49034973851391	-1.20566584632272	1.8110624	Afu2g08600	1-acylglycerol-3-phosphate acyltransferase (AtaAp), putative
0.0152948924504642	0.00248191790794911	6.48857220761959	-1.20690020939091	1.188080255	Afu2g14940	hypothetical protein
0.0153208300406135	0.00248759616944075	6.48473900918655	-1.2095631171825	1.384398415	Afu7g08590	hypothetical protein
0.0153553747745937	0.00249467774701849	6.4799734071752	-1.21287573825315	2.112362145	Afu8g07080	elastinolytic metalloproteinase Mep
0.015364100207532	0.00249756879752246	6.4780325930674	-1.21422544711512	1.7139264925	Afu4g09140	ornithine aminotransferase
0.0153734762369478	0.00250056734418946	6.47602250740667	-1.21562371330192	1.225950965	Afu5g04150	conserved hypothetical protein
0.0154456613967282	0.00251378990987318	6.4671936485025	-1.22176991511888	1.24274853	Afu3g14130	hypothetical protein
0.015478843919026	0.00252067488007156	6.46261886795255	-1.22495761124697	1.4142165825	Afu3g06440	pre-mrna splicing factor
0.0154798778969608	0.00252232785527346	6.46152280186142	-1.22572164852678	1.5139734	Afu2g03140	peptide methionine sulfoxide reductase
0.0155081740297447	0.00252910676181243	6.4570369432297	-1.22884982985264	1.316741215	Afu5g01580	oxidoreductase, short chain dehydrogenase/reductase family
0.0155081740297447	0.00252991311255354	-6.45650432639603	-1.22922137598997	-2.16421407	Afu4g10320	hypothetical protein
0.015532420674687	0.00253535820354054	6.45291310469619	-1.23172728113653	1.3286821525	Afu1g00440	DUF895 domain membrane protein
0.0155428094810446	0.00253996963649845	-6.44987905654181	-1.23384537403668	-1.4385800325	Afu2g12540	hypothetical protein
0.0155428094810446	0.00254003523119785	6.44983594760261	-1.23387547516896	1.71868831	Afu6g12650	conserved hypothetical protein
0.0155548972955841	0.00254350243492576	6.44755922631389	-1.23546546907538	1.236339855	Afu5g09130	polysaccharide deacetylase family protein
0.015572205655728	0.00254782610997142	6.44472540422485	-1.23744522935694	2.243926115	Afu2g11810	conserved hypothetical protein
0.015575724172965	0.00254989557526146	6.44337111012513	-1.23839163994082	1.305227445	Afu5g05500	D-3-phosphoglycerate dehydrogenase
0.0155959273695812	0.00255469875776779	6.44023298269849	-1.24058531843892	1.814186835	Afu2g03200	hypothetical protein
0.0156470376073383	0.00256661883771976	6.43247606063893	-1.2460118369066	1.2482857	Afu4g03390	aquaporin
0.0156470376073383	0.00256744852598019	-6.43193778167324	-1.24638861889834	-1.198215385	Afu7g02110	RanBPM
0.0156470376073383	0.00256757277703615	6.43185718925977	-1.24644503403073	1.1749932425	Afu5g11830	mitochondrial ribosomal protein L11, putative
0.0156511686174886	0.00256975167096388	6.43044467534334	-1.24743390438378	1.7923339825	Afu1g07630	zinc knuckle domain protein (Byr3), putative
0.0156765029801046	0.00257541475063961	-6.42678028447685	-1.25000017249265	-1.4085129675	Afu6g03690	Sodium transport ATPase, putative
0.0156946776169844	0.00257990576728792	-6.42388127484671	-1.25203135297411	-2.0303126	Afu5g07010	HPP family protein
0.0156993540192053	0.00258334320466533	6.42166651843706	-1.25358366709716	1.1736445025	Afu1g05910	hypothetical protein
0.0156993540192053	0.00258483095723958	6.42070906660312	-1.25425488975376	1.19891983	Afu6g12340	GTPase activating protein, putative
0.0156993540192053	0.00258519141181313	6.42047719507873	-1.25441745701753	1.168171925	Afu3g08600	translational initiation factor 2 beta
0.0157123920801199	0.00258994081770062	6.41742569615049	-1.25655738086659	3.1660733075	Afu6g08900	ATP dependent RNA helicase, putative
0.0157123920801199	0.00259035216128571	6.41716172849649	-1.25674253618951	1.2350721	Afu1g05540	PXA domain protein
0.0157405156820813	0.00259649822318786	6.41322375009358	-1.2595055692736	1.252109475	Afu6g07580	hypothetical protein
0.0157603963927988	0.00260128917157445	-6.41016191052105	-1.26165491965209	-1.1479414275	Afu1g06020	DnaJ domain protein
0.0158143226536674	0.00261480519230252	6.40156090376649	-1.26769757063856	1.24824217	Afu2g05950	snRNP and snoRNP protein (Snu13), putative
0.0158143226536674	0.00261498268593521	6.40144831535472	-1.26777671792062	1.38988947	Afu1g15860	Coatomer subunit delta, putative
0.0158143226536674	0.00261552644099163	-6.40110345663711	-1.2680191540772	-1.88361701	At1g03560	At1g03560
0.0158143226536674	0.00261749086596342	-6.39985831277182	-1.26889458910956	-1.22743064	Afu1g03040	conserved hypothetical protein
0.0158143226536674	0.00261924714165414	6.39874606781351	-1.26967671436821	1.38880084	Afu7g04100	conserved hypothetical protein
0.0158143226536674	0.00261998436687649	6.39827945584806	-1.27000486981091	2.133492465	Afu7g03850	oxidoreductase, 2-nitropropane dioxygenase family, putative
0.0158143226536674	0.00262134724437424	-6.39741727112146	-1.27061127702691	-3.20788997	Afu7g06380	maltase
0.0158143226536674	0.00262232318674507	6.39680020534434	-1.27104532762143	1.24681887	Afu5g10160	actVA 4 protein
0.0158369574644956	0.00262759532114486	6.3934715912741	-1.27338735523919	1.2808305625	Afu1g03560	peroxisomal protein car1
0.0158959353035042	0.00263890515108523	6.38635840645359	-1.27839587564922	1.180886455	Afu3g13310	conserved hypothetical protein
0.0159067367832855	0.0026422238523689	6.38427819837128	-1.27986152844538	1.1519884225	Afu1g04680	NifU-related protein
0.0159389781205966	0.00264983619915399	6.37951868221763	-1.28321654571428	1.17717129	Afu1g09330	eukaryotic translation initiation factor 3 subunit EifCf, putative
0.0159389781205966	0.00265093007936083	6.37883611828015	-1.28369787303696	2.0231746775	Afu4g12800	puatative oxidoreductase
0.0159389781205966	0.00265341838467152	-6.37728473315753	-1.28479204261655	-2.2206202	Afu6g00770	extracellular arabinanase, putative
0.0159389781205966	0.00265423733191906	6.37677453150958	-1.28515193236615	1.7548894175	Afu2g08640	conserved hypothetical protein
0.0159389781205966	0.00265522249884687	6.3761610297201	-1.2855847227287	1.39663743	Afu5g13350	peptidyl-prolyl cis-trans isomerase, putative
0.0159488155874766	0.00265839085940676	-6.37418984792303	-1.28697552993427	-1.5265070525	Afu3g09740	integral plasma membrane protein, putative
0.01596870252356	0.00266372452552768	6.37087799047273	-1.2893131416306	1.2938214725	Afu1g02860	C2H2 transcription factor, putative
0.01596870252356	0.00266476861906534	-6.37023062281462	-1.28977020036866	-3.7322220325	Afu8g05470	hypothetical protein
0.0159715160704615	0.00266710338729743	-6.36878411825965	-1.29079162057655	-2.4097194975	Afu4g11400	cell surface receptor/MFS transporter (FLVCR), putative
0.0159715160704615	0.00266917070464888	-6.36750460062779	-1.29169529866348	-1.9198793225	Afu5g05900	protein kinase (Chm1), putative
0.0159715160704615	0.00267606651516775	6.36324531961258	-1.29470464459359	1.3519929775	Afu2g03420	mitochondrial translocase complex component (Tim50), putative
0.0159715160704615	0.00267623834749508	-6.36313935618048	-1.29477953471187	-1.4839836275	Afu1g01980	IgE binding protein, putative
0.0159715160704615	0.00267664684757942	-6.36288748069538	-1.29495755326961	-1.70251021	At1g05530	At1g05530
0.0159715160704615	0.00267732484659559	-6.36246953931229	-1.29525295641582	-1.898178205	Afu1g03720	UPF0136 domain protein
0.0159715160704615	0.0026773506324006	6.36245364662199	-1.29526418979322	1.1591007225	Afu1g03590	importin 11, putative
0.0159715160704615	0.00267918313771585	-6.36132468726206	-1.29606223233696	-5.7428376	Afu4g10090	GABA permease, putative
0.0159715160704615	0.00268055558869355	6.36047977181124	-1.29665957151463	1.6727293625	Afu2g04880	DUF77 domain protein
0.01597175749475	0.00268212787698353	6.35951247929446	-1.29734351572339	1.1909248	Afu2g02920	alpha/beta hydrolase, putative
0.0159772136664522	0.00268570809002059	-6.35731246141082	-1.2988994289525	-1.13822862	Afu7g05960	C2H2 finger domain protein, putative
0.0159772136664522	0.00268610871365596	-6.3570665031656	-1.29907340719135	-1.4514325075	Afu5g13540	vacuolar armadillo repeat protein Vac8, putative
0.0159882968321766	0.00269081359684773	-6.35418133631339	-1.30111467371239	-1.4239713225	Afu2g01430	hypothetical protein
0.0159882968321766	0.00269103873985517	-6.35404342647078	-1.30121226611077	-4.26760045	Afu5g05860	hypothetical protein
0.0160291537274847	0.00269953948446477	6.34884661831775	-1.30489118081722	1.24834852	Afu4g10010	cdc37 protein
0.0160291537274847	0.00270099003540717	-6.34796183702963	-1.30551780045345	-1.2764894625	Afu7g00350	conserved hypothetical protein
0.0160584414123935	0.00270746523477394	-6.34401926100777	-1.30831095566756	-2.68831358	Afu6g14360	cytochrome P450, putative
0.0160758539681613	0.00271194275726439	-6.34129973201899	-1.31023853151621	-1.2731924525	Afu4g03660	acid phosphatase, putative
0.0161065806526947	0.00271867094550136	6.3372234814683	-1.31312911536526	1.2481108425	Afu7g01230	DnaJ domain protein
0.0161131626719848	0.00272132727202121	6.33561753879866	-1.31426838828995	1.2913061075	Afu1g09100	60S ribosomal protein L9 b
0.0161277692156902	0.00272586993006861	6.33287559388891	-1.31621414662779	1.3874428575	Afu2g01660	mitochondrial outer membrane translocase receptor (TOM70), putative
0.0161277692156902	0.00272688761170632	-6.33226208555272	-1.31664961123031	-1.216893645	Afu4g03730	dienelactone hydrolase
0.016158347836968	0.0027336075174462	6.32821798959739	-1.31952102485864	1.7204079925	Afu3g10920	ribosome associated protein (Stm1), putative
0.0161694246404405	0.00273884447763417	6.32507473391534	-1.32175394422231	1.290449725	Afu1g01330	oxidoreductase, short-chain dehydrogenase/reductase family
0.0161694246404405	0.00273923623714418	-6.32483989195806	-1.32192081180726	-1.8655873375	Afu3g07750	acetyltransferase, GNAT family family
0.0161694246404405	0.00274384372554086	6.32208098065259	-1.32388157565741	1.128123185	Afu6g07880	DUF500 and SH3 domain protein
0.0161694246404405	0.00274456101742923	6.32165198239276	-1.32418653382371	1.2297345825	Afu3g05560	RSC complex subunit (RSC1), putative
0.0161694246404405	0.00274516047452146	-6.32129356362005	-1.32444133386423	-1.5338524575	Afu7g00340	metallo-beta-lactamase domain protein, putative
0.0161694246404405	0.00274624485004688	6.32064545164908	-1.32490210946758	1.151360355	Afu3g11590	Taz1-interacting factor 1 (TAF1), putative
0.0161694246404405	0.00274633653382758	6.32059066818317	-1.32494105972834	1.6817129025		Obsolete
0.0161751279725769	0.00274885650401902	6.31908579176591	-1.32601112251097	1.1822966625	Afu2g04010	alpha,alpha-trehalose-phosphate synthase subunit, putative
0.016198745077312	0.00275442361389413	-6.3157671753057	-1.32837166914225	-1.8198109725	Afu1g08850	septin
0.02083951179701	0.0043489764716883	-7.28382590825813	-1.32908493532458	-1.8279700675	Afu2g08470	GTP binding protein (Bud4), putative
0.0162301600888688	0.00276306912507554	-6.31062965966255	-1.33202817790807	-1.68103239	Afu6g12300	RNP domain protein
0.0162301600888688	0.00276339707681912	6.31043516311392	-1.33216665821749	1.3514948925	Afu1g10820	adenylylsulfate kinase
0.0162301600888688	0.00276493168971728	6.30952541225136	-1.3328144453198	1.16235485	Afu3g10030	forkhead domain protein
0.0162301600888688	0.00276652613616383	-6.30858084234635	-1.3334871129194	-2.90347659	Afu4g07300	hypothetical protein
0.0162301600888688	0.00276754815747662	-6.30797573303887	-1.33391808340486	-1.132267	Afu7g04690	FAD dependent sulfhydryl oxidase Erv2, putative
0.0162403578155273	0.00277084459133241	6.30602586379019	-1.3353070671488	1.816864705	Afu1g05420	transcription factor SipA3, putative
0.0162442379960304	0.00277306450876897	6.30471435547271	-1.33624153048146	1.2663187125	Afu6g08760	proline oxidase
0.0163054914820301	0.00278619904204282	-6.29698067486167	-1.34175536358597	-1.984598615	Afu3g14030	alkaline phosphatase
0.0163054914820301	0.00278676153916495	6.29665046614939	-1.34199092390474	1.2082156775	Afu1g02490	hypothetical protein
0.0163054914820301	0.00278977049613662	-6.29488546406258	-1.34325020541068	-1.2050446	Afu3g15180	hypothetical protein
0.0163054914820301	0.00278977623515312	6.29488209987152	-1.34325260596904	1.1619917465	Afu6g04700	imidazoleglycerol-phosphate dehydratase
0.0163115564974024	0.00279469225450003	6.29200344026778	-1.34530712407701	1.813857945	Afu2g01360	GAF domain-containing proteins
0.0163115564974024	0.0027956258929652	6.29145742939792	-1.34569690948098	1.34505641		Obsolete
0.0163115564974024	0.00279634762199537	6.29103549974507	-1.34599813648757	1.359290884	Afu1g09240	ATP dependent RNA helicase, putative
0.0163115564974024	0.00279707135488209	6.2906125318437	-1.34630012267816	1.7681007675	Afu7g05390	mitochondrial carrier protein, putative
0.0163249755787577	0.00280093807522754	-6.28835497944424	-1.34791225031305	-2.777904125	Afu5g03010	conserved hypothetical protein
0.0163576528952092	0.00280910172836486	-6.28360114629174	-1.35130865794178	-2.764769555	Afu4g00750	hypothetical protein
0.0163576528952092	0.00281034016115116	6.2828814565501	-1.35182304317218	1.4515660625	Afu1g16280	mitochondrial F1F0-ATP synthase g subunit, putative
0.0163576528952092	0.00281125098189459	-6.28235239837425	-1.35220121117906	-1.585497205	Afu7g04210	tropomyosin 1
0.0163613466901913	0.00281380626660681	6.28086925312837	-1.35326150580495	1.33233557	Afu8g04550	ComA domain protein
0.0163613466901913	0.00281502406849556	6.28016299058041	-1.3537664879184	1.134774485	Afu5g06000	SET and WW domain protein
0.0163638952362496	0.00281703193143455	6.2789993457072	-1.35459861078806	1.2969405	Afu4g04640	ubiquitin fusion degradation protein (Ufd1), putative
0.0163796148310657	0.00282130893225223	-6.2765240011446	-1.35636918422841	-1.2387196325	Afu3g05900	MAP kinase kinase (Ste7), putative
0.0163846249227592	0.00282374326135977	-6.27511715672921	-1.35737575216309	-2.0726763275	Afu2g07630	vacuolar H \/Ca2 exchanger
0.0163962297711816	0.00282731573113883	6.27305523283135	-1.35885137633485	1.7362963775	Afu1g09970	eukaryotic translation initiation factor 3 subunit EifCh, putative
0.0164198062871706	0.00283316945985183	-6.26968348641461	-1.36126530412548	-1.1676839285	Afu7g05900	MOSC domain protein
0.0164198062871706	0.00283453067199646	-6.26890064476869	-1.36182592648179	-2.3437414825	Afu3g03720	hypothetical protein
0.0164572806640817	0.00284257816016219	6.26428182315858	-1.36513489781961	1.4468666775	Afu3g04200	N2,N2-dimethylguanosine tRNA methyltransferase
0.0164579787033679	0.00284533835262189	6.26270129032183	-1.36626770265633	1.50087723	Afu7g04140	L-galactose dehydrogenase (L-GalDH), putative
0.0164579787033679	0.00284585552912365	-6.26240535410834	-1.36647983511758	-1.18630587	Afu1g10250	hypothetical protein
0.0164631086568471	0.00284941008229001	-6.26037315616978	-1.36793679068579	-1.3786974375		Obsolete
0.0164631086568471	0.00285093034397492	-6.25950493968595	-1.36855937351231	-1.7547089875	Afu1g11800	HLH transcription factor, putative
0.0164631086568471	0.00285147925906453	-6.25919159465653	-1.36878408646239	-1.549325539	Afu3g07840	hypothetical protein
0.0165503076690249	0.0028681697475715	-6.24969886249729	-1.37559643576315	-1.4535991675	Afu3g08010	C2H2 transcription factor (Ace1), putative
0.0165579019844681	0.00287107382640436	6.24805403817434	-1.37677775261743	1.755506435	Afu8g05200	cysteine synthase, putative
0.0166361923322576	0.00288624455059499	6.23949440484178	-1.38292973176441	1.4513491025		Obsolete
0.0166396062913374	0.00288843266398012	-6.23826434964251	-1.38381440812476	-1.40069077	Afu8g07090	serine-threonine rich protein, putative
0.0166674938390759	0.00289592292232065	6.23406225387108	-1.38683778564122	2.190082	Afu2g00200	catalase, putative
0.0166674938390759	0.00289647058947018	6.23375552766619	-1.38705854321523	1.3422914725	Afu3g10730	Ribosomal protein S7e
0.0166693068611893	0.00289906082053749	6.23230580067974	-1.38810207298056	1.99287357	Afu5g02420	splicing factor 3a subunit 3, putative
0.0166693068611893	0.00289998299090796	6.23179005176321	-1.3884733663921	4.02390599	Afu1g10990	ribosomal RNA processing protein, putative
0.0166888736508179	0.00290498759722207	-6.22899456897991	-1.3904863365844	-2.1438421825	Afu1g04340	SH3 and Ded_cyto domain protein, putative
0.0167051110333511	0.00290941609634272	6.22652577712024	-1.39226472469938	1.1741877975	Afu6g10240	sensor histidine kinase/response regulator Fos-1
0.0167307203241295	0.00291548085057479	6.22315222536034	-1.39469585801764	2.5064317175	Afu7g05500	theta class glutathione S-transferase
0.0167351938237478	0.0029210913444409	6.22003896113095	-1.3969404454483	2.3312191325	Afu4g13860	monooxygenase, putative
0.0167351938237478	0.00292115782758977	6.22000211329297	-1.39696701775625	1.3583358525	Afu6g12630	leucyl-tRNA synthetase
0.0167351938237478	0.00292240340054502	-6.21931195164619	-1.39746474385299	-2.23532055	Afu7g04790	hypothetical protein
0.0167351938237478	0.00292341189979814	6.21875341301245	-1.39786758252471	1.16826576	Afu4g09170	anion exchange family protein
0.0167351938237478	0.00292428533105097	-6.21826986890503	-1.39821635807656	-2.50133196	Afu6g00760	glutathione transferase, putative
0.0167363750820002	0.00292609684228315	6.21726755077109	-1.39893939613919	2.650946745	Afu6g09820	AATF-like transcription factor (Bfr2), putative
0.0167676859242697	0.00293317916235426	6.2133561094401	-1.40176195707205	1.193883315	Afu7g01940	conserved hypothetical protein
0.0167677223384877	0.0029378786286569	6.21076701994775	-1.40363114628374	1.2003677225	Afu6g14180	beta-1,4-mannosyltransferase (Alg1), putative
0.0167677223384877	0.00294040812810688	-6.20937552346376	-1.40463601800399	-1.4406239675	Afu2g00740	conserved hypothetical protein
0.0167677223384877	0.00294210061559987	6.20844528736207	-1.40530790006731	1.691124294	Afu3g10200	conserved hypothetical protein
0.0167677223384877	0.00294253439291728	-6.20820697674842	-1.40548003901879	-2.47164465		Obsolete
0.0167677223384877	0.0029425863686646	6.20817842493965	-1.40550066324179	1.274624975		Obsolete
0.0167677223384877	0.00294283416892993	6.20804230940048	-1.40559898660787	1.176652595	Afu1g16830	C6 transcription factor, putative
0.0215918121282472	0.00464832711344993	7.12589400972496	-1.40699899210786	1.814908261	Afu8g00270	hypothetical protein
0.0167916984269883	0.00295182128661012	6.20311514010586	-1.40915941414776	1.9022696675	Afu1g00410	C6 transcription factor, putative
0.0167916984269883	0.00295185345008406	-6.20309753936946	-1.40917213708837	-1.4835502225	Afu4g13750	Deuterolysin metalloprotease, putative
0.0167916984269883	0.00295187333045646	-6.20308666040042	-1.40918000112048	-1.36550373	Afu3g11830	phosphoglucomutase
0.0167918998424257	0.00295351916284729	-6.20218633474035	-1.40983085752047	-1.12785154	Afu2g12910	PTAB
0.0168240292825947	0.00296102029032712	6.19809069053471	-1.41279269616469	1.2705523775	Afu3g08230	Mrs7p
0.0168240292825947	0.00296375762605133	6.19659924072297	-1.41387169165513	1.788162755	Afu5g00930	amino acid permease, putative
0.0168240292825947	0.00296401091321823	6.19646132086318	-1.41397148185815	2.016289525	Afu6g05250	conserved hypothetical protein
0.0168389317774451	0.0029693701230988	6.19354648575886	-1.41608093069449	1.6446753775	Afu4g03840	DNA repair protein (Rhp26), putative
0.0168389317774451	0.00296986626438301	-6.19327696220256	-1.41627602728905	-3.007541525		Obsolete
0.0168461938062901	0.00297378979077672	-6.19114747722446	-1.41781773253827	-1.109503185	Afu8g05310	DUF962 domain protein
0.0168461938062901	0.00297674994718357	-6.18954312242382	-1.41897956116869	-1.15106569	Afu1g03730	MFS transporter, putative
0.0168461938062901	0.0029774603767749	6.18915837067559	-1.41925822683648	1.1270769575	Afu7g01900	TOM core complex subunit Tom6, putative
0.0168461938062901	0.00297760958904696	6.18907757506922	-1.41931674691974	1.6634109625	Afu4g12530	ccc1 protein
0.0169054864500666	0.00299133235833632	6.18166796428486	-1.42468636199883	1.37518109	Afu3g07180	pantothenate kinase
0.0169244140949468	0.00299630463405312	6.17899339394386	-1.42662596220325	1.883518415	Afu4g12500	conserved hypothetical protein
0.0169301761709646	0.00299894844037323	6.17757349944888	-1.42765596963444	1.53486472	Afu4g08800	ABC a-pheromone efflux pump (AtrD), putative
0.0169332322877102	0.00300205471268804	6.1759071772509	-1.42886500307845	1.20706573	Afu7g01420	isoleucyl-tRNA synthetase, putative
0.0169332322877102	0.00300273774815155	6.17554105273416	-1.42913069034879	1.111512895	Afu2g00170	glutathione-dependent formaldehyde dehydrogenase
0.0169456669918737	0.00300656794235796	-6.17348984765396	-1.43061945306567	-1.3730664675	Afu3g08740	TLD domain containing protein
0.0169694234516282	0.00301241035858481	6.17036714725622	-1.43288673809119	3.4813188575	Afu7g05490	hypothetical protein
0.0169753747817378	0.00301587900878946	-6.16851668285045	-1.43423077060037	-1.7711270825	Afu2g12180	lectin family integral membrane protein, putative
0.0169753747817378	0.00301672288007674	6.16806688415832	-1.43455752249328	1.772355135	Afu1g06530	mitochondrial carrier protein (Ymc1), putative
0.0169780786484857	0.00302028505832053	6.16616986560667	-1.43593582273452	2.08653765	Afu3g12740	copper resistance-associated P-type ATPase, putative
0.0169780786484857	0.00302078427353135	-6.16590422894292	-1.43612885367522	-1.36640456	Afu1g12530	oleate delta-12 desaturase
0.0169780786484857	0.00302208822974867	-6.16521063483029	-1.4366329039729	-1.2544530015	Afu2g00370	conserved hypothetical protein
0.0169979257805003	0.00302725119155933	6.16246795069702	-1.43862655987585	1.1255478025	Afu1g02160	hypothetical protein
0.0170102326400369	0.00303107434978311	6.16044066893841	-1.4401006891841	1.2412026475	Afu4g06900	asparagine synthetase (glutamine-hydrolyzing) 2
0.0170330227552399	0.00303676889824407	6.15742682266889	-1.44229297924403	1.3405634375	Afu6g12520	response regulator, putative
0.017036618189933	0.0030390438125324	6.1562247447746	-1.44316763981268	1.40722627	Afu4g06630	MFS monosaccharide transporter, putative
0.0170655755443933	0.00304584598524177	-6.15263696307113	-1.44577908371576	-1.65440232	Afu2g10050	hypothetical protein
0.0170823604815394	0.00305048002461172	6.15019833804629	-1.4475548493076	1.1132326575	Afu5g04190	HLH transcription factor (PalcA), putative
0.0171214732731983	0.00305910661819971	-6.1456706556445	-1.45085346365427	-2.26598727	Afu8g05850	FAD dependent oxidoreductase superfamily
0.0171226131869214	0.00306095242931058	-6.14470389737779	-1.45155806433588	-1.6864605025	Afu4g12940	hypothetical protein
0.0171668972094081	0.00307051532516986	6.13970659384081	-1.45520178458104	1.2066351375	Afu7g06360	hypothetical protein
0.0171827952751252	0.00307500680765164	-6.13736600564342	-1.45690928523774	-1.1636117975	Afu7g06540	low-specificity L-threonine aldolase, putative
0.0171837441418557	0.00307795699795214	6.13583087484766	-1.45802949912065	1.7617060475	Afu3g10880	anion exchange family protein
0.0171837441418557	0.00307948517256575	-6.13503639370108	-1.45860934305437	-1.1927448575	Afu4g03830	hypothetical protein
0.0171837441418557	0.00308012062924411	6.13470616806022	-1.45885037413925	1.82450248	Afu2g16620	protein kinase, putative
0.0171883767564797	0.00308348593287461	6.1329587137211	-1.46012602634523	1.867182885	Afu6g04390	conserved hypothetical protein
0.0171883767564797	0.00308429512697442	6.13253888103445	-1.4604325539912	1.6486743975	Afu3g05880	oxysterol binding protein (Osh3), putative
0.0171883767564797	0.00308635945392203	-6.13146845722014	-1.46121417317012	-1.1768069175	Afu3g00890	hypothetical protein
0.0171883767564797	0.00308754480338414	6.13085420703673	-1.46166274995222	1.2255591625	Afu2g01040	formaldehyde dehydrogenase
0.0172271601290368	0.00309616362154167	6.1263965359861	-1.46491928870957	1.363928635	Afu3g08030	Met-10 like-protein, putative
0.0172413922017813	0.00310111515492821	-6.12384241936296	-1.46678612255983	-2.599045225	Afu5g05640	RTA1 domain protein, putative
0.0172413922017813	0.00310206925793909	-6.12335084122283	-1.46714550069703	-2.68566994	Afu4g09280	conserved hypothetical protein
0.0172413922017813	0.00310494233922661	6.121871667624	-1.46822703217906	1.16473378	Afu8g03880	alanyl-tRNA synthetase
0.0172413922017813	0.00310533562433541	6.12166931886734	-1.46837500179498	1.59598284	Afu3g05380	hypothetical protein
0.017262784776307	0.00311159287420789	-6.11845409772615	-1.47072673760824	-1.391711027	Afu2g17980	cytochrome p450, putative
0.017262784776307	0.00311249979662964	6.11798873843555	-1.47106720841957	1.0957799	Afu5g13930	CCCH finger DNA binding protein, putative
0.0172699112475355	0.00311544097598679	-6.11648069785766	-1.47217069119124	-2.18561736	Afu2g13880	SH3 domain protein
0.0172921256349493	0.00312110678478706	-6.11358052820003	-1.47429350686456	-1.218580965	Afu5g12150	PH domain protein
0.0173004949895372	0.00312499308771562	6.11159494120412	-1.47574738813425	1.1877942125	Afu2g09740	DUF185 domain protein
0.0173004949895372	0.00312593579747656	6.1111137456296	-1.47609978981011	1.1077458375	Afu3g05980	hypothetical protein
0.017318823645833	0.0031319181717363	6.10806422197932	-1.47833365829415	1.1634915725	Afu2g09160	sua5 protein
0.017318823645833	0.00313256942515019	-6.10773267265854	-1.47857658673598	-1.66537633	Afu8g02460	hypothetical protein
0.0173424878607886	0.00313882138777739	6.10455409777177	-1.48090613286003	1.453106795	Afu6g10510	ubiquitin-like activating enzyme (UbaB), putative
0.0173424878607886	0.00314017618501668	6.10386631807363	-1.48141033872361	1.159888795	Afu5g01730	MYB DNA-binding domain protein
0.0173609310182709	0.00314518065536719	-6.10132886428026	-1.48327095378269	-2.13819333	Afu7g06640	hypothetical protein
0.017375050074677	0.0031494048759125	-6.09919084837176	-1.48483919939966	-1.27755472	Afu2g07850	hypothetical protein
0.0173757268642034	0.00315154882752343	-6.0981070594481	-1.48563434676377	-1.29763943	Afu6g07710	mitochondrial dicarboxylate carrier protein, putative
0.0173757268642034	0.00315426298156419	6.09673631402229	-1.48664020259109	1.279757285	Afu6g05040	DNA replication factor C subunit Rfc4, putative
0.0173757268642034	0.00315567309776948	-6.09602472120989	-1.48716244841585	-1.1258212975	Afu4g09250	hypothetical protein
0.0173757268642034	0.00315700637828618	6.09535225820827	-1.48765602515877	1.2279557275	Afu1g01300	GPI anchored protein, putative
0.0173757268642034	0.00315785963437857	6.0949220851736	-1.48797178989688	2.709448755	Afu1g16290	ATP dependent RNA helicase (Rok1), putative
0.0173902677016177	0.00316217009324514	-6.09275110783098	-1.48956567244668	-1.1989434325	Afu6g08510	cell wall glucanase, putative
0.0174222549913386	0.00317005335514125	6.08878997847971	-1.4924751166838	2.4236207875	Afu1g14360	C6 transcription factor, putative
0.0174222549913386	0.00317132827980826	6.08815048911785	-1.49294497496971	1.7020527125	Afu7g05740	malate dehydrogenase, NAD-dependent
0.0174391729040068	0.00317608030542906	6.08576967485012	-1.49469463104308	1.4889496275	Afu5g12590	aos23
0.0174841550443993	0.0031859494182755	6.08083897009847	-1.49832008851454	1.3944893525	Afu2g08980	hypothetical protein
0.0174857369165735	0.00318791463301105	-6.07985934907506	-1.49904068998656	-1.2909444	Afu6g14320	hypothetical protein
0.0175774856442361	0.00320703551371481	6.07036616401428	-1.50602902690822	1.23422164	Afu1g03460	conserved hypothetical protein
0.0175774856442361	0.00320801334813286	-6.06988253871958	-1.50638529781897	-1.31303159	Afu6g14050	FAD binding domain protein
0.0176468154355621	0.00322235893251274	-6.06280793890497	-1.51159973953603	-3.260202175	Afu1g11640	cytosolic Cu/Zn superoxide dismutase, putative
0.0176527953576958	0.00322514387229409	6.06143897389106	-1.51260936516049	1.3169965575	Afu2g10020	hypothetical protein
0.0176584130092252	0.00322786373794795	6.06010338459066	-1.51359456632503	1.129815606	Afu8g00890	glucose transporter
0.0176794178163291	0.00323667233851081	6.055787305981	-1.51677962059604	1.388092505	Afu8g03940	ribosome recycling factor, putative
0.0176794178163291	0.00323725668004931	6.05550149332693	-1.51699060573061	1.1187386325	Afu6g08050	6-phosphogluconate dehydrogenase, decarboxylating
0.0176794178163291	0.00323839223380011	6.05494625171615	-1.51740050631125	2.011786945	Afu2g07650	RNA binding protein, putative
0.0176794178163291	0.00323848547321268	-6.05490067179668	-1.517434156596	-1.186794611	Afu6g09760	cytochrome P450, putative
0.0177313629395039	0.00324970121582354	6.04942949625166	-1.52147495544386	1.26307826	Afu6g08930	conserved hypothetical protein
0.0177411274902098	0.00325319226635476	-6.04773120711076	-1.52272988967218	-1.3621578375	Afu6g13540	carboxypeptidase Y (CpyA), putative
0.0177440618136939	0.00325543207534253	6.04664277610014	-1.52353433556745	1.2678387125	Afu2g10720	hypothetical protein
0.0177884410648222	0.00326586094319503	-6.04158685945212	-1.52727274468537	-3.21118095	Afu8g04370	GPI anchored protein, putative
0.0177884410648222	0.00326698615509106	6.04104253095832	-1.52767538946749	1.5892597725	Afu1g04540	NADH-cytochrome b5 reductase precursor
0.0178267320711613	0.00327572826779946	6.03682123405764	-1.53079898716445	1.87095495	Afu3g06770	zinc knuckle domain protein
0.0178624253061305	0.003284000125813	6.03283961143396	-1.53374696627419	3.5409454125	Afu1g04170	fungal specific transcription factor, putative
0.0178914131698593	0.00329104540709601	-6.02945800715763	-1.53625201482107	-1.552756845	Afu2g13500	hypothetical protein
0.0179087382159103	0.00329594980687943	-6.027109182071	-1.53799270845618	-1.59137789	Afu6g13430	endosomal integral membrane protein, putative
0.017919367595575	0.00329962460760564	-6.02535202428936	-1.53929530584903	-1.3775518025	Afu1g16850	sur2 protein
0.0179426739633357	0.00330668441782659	-6.02198294812627	-1.54179375109054	-1.232295335	Afu2g03270	glycosyl hydrolase, putative
0.0179426739633357	0.00331150977636934	6.01968522613053	-1.54349839197465	1.095621664	Afu3g05460	60S ribosomal protein L20, putative
0.0179426739633357	0.00331172038433758	6.01958503237322	-1.54357273679901	3.99822545	Afu6g04330	DEAH-box RNA helicase (Dhr1), putative
0.0179426739633357	0.00331239338733112	6.01926491269431	-1.54381027613421	1.7962043325	Afu1g09370	pentatricopeptide repeat protein
0.0179426739633357	0.003312520128457	6.01920463603921	-1.54385500461556	2.0219883575	Afu1g04380	F-box domain protein
0.0179498276076403	0.00331577346489191	6.01765834555589	-1.54500256651181	1.34001151	Afu8g00700	class III chitinase ChiA2
0.0179498276076403	0.00331753196444621	-6.0168233100335	-1.54562238445252	-1.25218128	Afu5g11070	C6 transcription factor (ArcA), putative
0.0179498276076403	0.00331900523904579	6.01612413000837	-1.54614141866351	1.091174825	Afu1g04280	Ribosomal protein S7p/S5e, putative
0.0179530981517784	0.00332133176702604	6.01502078544987	-1.54696058909721	1.3424646925	Afu3g13250	actin-related protein RO7, putative
0.0179618520928997	0.00332467387928421	6.01343744954119	-1.54813635227731	1.40434246	Afu7g05470	electron transfer flavoprotein alpha subunit, putative
0.0180035484849505	0.00333411835853453	6.00897354614993	-1.55145262297315	1.2855914475	Afu6g03730	prpd protein
0.0180287621712687	0.00334313125054278	6.00472795323798	-1.55460868056579	1.090051475	Afu6g13020	AP-3 adaptor complex subunit sigma, putative
0.0180287621712687	0.00334457029463344	-6.00405136952688	-1.55511181206463	-1.197483675	Afu4g03110	monosaccharide transporter
0.0180287621712687	0.00334563331121825	6.00355180701796	-1.55548333571758	1.13531532	Afu3g10310	acetolactate synthase, large subunit, putative
0.0180287621712687	0.00334570392264362	-6.00351863016015	-1.55550801022478	-1.717127775	Afu7g06900	PUTATIVE BRANCHED-CHAIN AMINO ACID AMINOTRANSFERASE PROTEIN
0.0180599421117022	0.00335322220468548	-5.9999910227001	-1.55813225593874	-1.3005287325	Afu1g01910	integral membrane protein
0.018096675230999	0.00336177806871056	-5.99598826462929	-1.56111158435363	-1.0916371175	Afu1g04700	related to aimless RasGEF, putative
0.0181095911567298	0.00336591422861249	5.99405765313106	-1.56254918731452	1.8043875575	Afu3g02130	oxidoreductase, zinc-binding, putative
0.0181102191175787	0.00336776780176322	-5.99319340773186	-1.56319286480075	-1.14220008		Obsolete
0.0181110235234295	0.0033696543239142	-5.99231439353036	-1.56384762385515	-3.1636591175	Afu7g06890	peroxidase, putative
0.0181116166247821	0.00337270256740063	-5.99089534632666	-1.56490481654975	-1.56691285	Afu7g05350	delta-9 fatty acid desaturase
0.0181116166247821	0.0033732386578428	-5.99064594174435	-1.56509064567839	-2.6024398	Afu3g01100	C2H2 finger domain protein, putative
0.0181413271940651	0.00338051201093972	-5.98726692754222	-1.56760897541598	-1.1062054075	Afu7g05910	purine permease, putative
0.0181465485926757	0.00338322532503708	-5.98600865533593	-1.56854705974518	-1.0680881225	Afu3g06070	histone H1
0.01816372494478	0.00338910200815732	5.98328760605903	-1.57057627388548	1.2690184475	Afu7g02300	conserved hypothetical protein
0.01816372494478	0.00338991164693027	5.98291317319356	-1.5708555681716	1.077749555	Afu2g02100	dihydrolipoamide dehydrogenase
0.0181822212586094	0.00339667225815309	-5.9797908403351	-1.57318514185679	-1.19086295	Afu2g03360	polarized growth protein (Boi2), putative
0.0181822212586094	0.00339778516659383	5.97927757734452	-1.57356818765493	2.6872176625	Afu7g05230	conserved hypothetical protein
0.0181822212586094	0.00339859492021	5.97890425503887	-1.57384681412554	1.2913981475	Afu6g02970	UPF0041 domain protein
0.0181862389743176	0.00340109005465804	5.97775459828197	-1.57470494629903	1.360312035	Afu5g09850	tRNA exportin, putative
0.0181972989873983	0.00340681327317814	5.97512144232798	-1.57667093356295	1.27272005	Afu6g07870	mitochondrial GTPase (Miro-2), putative
0.0181972989873983	0.00340816766042839	5.97449909895147	-1.57713570117747	1.5437955875	Afu3g10620	transcription initiation protein
0.0181972989873983	0.00340839406563621	5.97439509469845	-1.57721337587513	1.2451823275	Afu1g02710	hypothetical protein
0.0182105629161802	0.00341262491015786	5.97245310680066	-1.57866394656842	1.531304873	Afu6g02670	G2-specific protein kinase (NimA), putative
0.0182189599186557	0.00341734552802961	5.97028976309512	-1.58028033653408	1.3364869075	Afu3g12300	Ribosomal L22e protein family
0.0182189599186557	0.00341858356987038	5.96972300040373	-1.58070388895182	1.380579495	Afu5g14960	hypothetical protein
0.0182189599186557	0.00341974606350652	-5.9691910501186	-1.58110145682698	-1.3450006285	Afu1g04890	translocon subunit
0.0182189599186557	0.00342118763985115	-5.9685316986284	-1.58159428378102	-1.5687114025	Afu2g14360	GPI anchored glucanase, putative
0.0182335721274733	0.00342669002938612	5.96601810614149	-1.58347347717906	1.633341155	Afu2g16630	acyl-CoA dehydrogenase
0.0182335721274733	0.00342904452655844	5.96494402798507	-1.58427667885593	1.22151413	Afu5g10220	alcohol dehydrogenase, zinc-containing, putative
0.0182335721274733	0.00342917761024026	-5.96488334445133	-1.58432206204903	-1.841659139	Afu2g11050	hypothetical protein
0.0182337633857322	0.00343096228664108	5.96406984388177	-1.58493049029774	1.8817640275	Afu4g04790	hypothetical protein
0.0182342719683248	0.0034346621170823	5.96238500603701	-1.58619083025857	2.20760351	Afu4g06490	DNA mismatch repair protein (Mlh3), putative
0.0182342719683248	0.00343580843901563	5.9618634390211	-1.58658104950257	1.4133232675	Afu3g10080	serine/threonine protein kinase, putative
0.0182342719683248	0.0034363042502885	-5.9616379145506	-1.58674978854892	-1.1961227175	Afu3g10910	glutaminase A
0.018268302930578	0.00344510910762679	5.95763952121541	-1.58974232530079	1.3481630945	Afu6g02570	conserved hypothetical protein
0.018268302930578	0.00344622152723189	-5.9571352422931	-1.59011986756087	-1.19209519	Afu2g02760	protein-tyrosine phosphatase, putative
0.01829023921562	0.00345314274322298	-5.95400217750992	-1.59246613698446	-1.0839960625	Afu5g02850	conserved hypothetical protein
0.01829023921562	0.00345429433159682	5.95348162280187	-1.59285606922745	1.16723716	Afu5g02720	phosphoribosylformylglycinamidine synthase
0.01829023921562	0.00345653039260205	5.95247145438008	-1.59361284014869	1.288711865	Afu8g03990	U5 snRNP component (116 kDa), putative
0.01829023921562	0.00345871800899881	-5.95148394025356	-1.59435274598402	-1.1740440325	Afu2g08090	hypothetical protein
0.01829023921562	0.00345969807469257	-5.95104177417153	-1.59468407790884	-1.1700031925	Afu2g05940	conserved hypothetical protein
0.01829023921562	0.00346088443199561	5.95050674140762	-1.59508502660526	1.063227695	Afu6g11060	DnaJ domain protein
0.0183536261600914	0.00347639893221257	-5.94353035455687	-1.60031589777956	-1.9084026075	Afu8g05710	MFS sugar transporter Stl1, putative
0.0183574538066172	0.00347888450387221	5.94241618973469	-1.60115178192337	1.776323865	Afu5g12800	50S ribosomal protein L4
0.018409346378399	0.00349048410761435	-5.93722940369396	-1.60504485212038	-1.1492692075		Obsolete
0.0184758112480062	0.00350653358427306	5.93008731189111	-1.61041029286359	1.095858695	Afu5g06010	translation initiation factor eIF-6, putative
0.0184758112480062	0.00350678458151131	5.92997593282909	-1.61049400929536	1.4038935	Afu2g08970	hydroxyethylthiazole kinase
0.0184758112480062	0.0035084018673686	5.92925850082769	-1.61103328873533	1.1197641475	Afu3g03230	hypothetical protein
0.0184775074371614	0.00351187894174757	5.92771742290132	-1.61219187527327	2.2867219875	Afu1g04120	coenzyme A transferase, putative
0.0184775074371614	0.00351514980837721	5.92626943121866	-1.6132807141037	1.439137815	Afu5g11280	conserved hypothetical protein
0.0184775074371614	0.00351823815065887	-5.92490374492523	-1.61430787068243	-1.402508695	Afu5g09980	acyl-CoA dehydrogenase, putative
0.0184775074371614	0.00351903884093945	5.92454991210341	-1.61457402756599	1.1242605125	Afu4g04340	hypothetical protein
0.0184775074371614	0.00352020117112928	-5.92403644125934	-1.61496029007408	-5.800681875	Afu5g00710	GABA permease, putative
0.0184775074371614	0.00352035053667224	5.9239704725041	-1.61500991766763	1.7700542975	Afu7g02130	conserved hypothetical protein
0.0184775074371614	0.00352112853914258	5.92362691511787	-1.61526837987682	1.547440405	Afu2g08260	FMN binding oxidoreductase, putative
0.018480947486118	0.00352476749124523	5.92202121831402	-1.61647653416532	1.06811193	Afu2g01050	mitochondrial intermembrane space translocase subunit Tim9, putative
0.018480947486118	0.00352532891051009	5.92177367013486	-1.61666281864787	1.2637159625	Afu3g05890	transcription elongation factor SPT6, putative
0.0184900124568298	0.00352883137902476	5.92023039843947	-1.61782430863629	1.7261749075	Afu2g13290	GYF domain protein
0.0184915077771314	0.00353191789674305	-5.91887194774664	-1.61884691366323	-1.330831165	Afu2g08000	conserved hypothetical protein
0.0184915077771314	0.00353425820365102	5.91784288423649	-1.61962169842997	1.0796243125	Afu6g00510	NADP-dependent alcohol dehydrogenase
0.0184915077771314	0.00353443703844087	-5.91776428232275	-1.61968088276096	-1.4226575525	Afu5g02780	nicotinamide nucleotide transhydrogenase
0.0184959100333909	0.0035370523263241	-5.91661535663171	-1.62054605794191	-1.06421175	Afu5g11310	Bacterial signalling protein N terminal repeat family
0.0184967109242915	0.00353897940864692	5.91576942825667	-1.62118315889492	1.073178699	Afu4g10160	C6 transcription factor (AmyR), putative
0.018512510953956	0.00354545834795143	-5.91292947998154	-1.62332260170393	-1.19640697	At1g04445	At1g04445
[truncated: 1,484 more rows]
