# Supplementary material for: Systematic Identification of Anti-Fungal Drug Targets by a Metabolic Network Approach
Source: Front Mol Biosci. 2016 Jun 17;3:22. doi: 10.3389/fmolb.2016.00022 (PMC4911368; doi:10.3389/fmolb.2016.00022)
Supplement: Supplementary file 1 [file DataSheet1.ZIP › supplementary_table_8_Iron_Schrettl2010.csv]

ID	adj.P.Val	P.Value	t	B	logFC	ORGANISM	LOCUS_TAG	ORF	Name	SEQUENCE
18087	6.03625154072958e-08	9.15693498290288e-12	48.0096358052318	16.8274172289197	5.579473185	Aspergillus fumigatus	Afu5g06270	AFUA_5G06270	5-aminolevulinic acid synthase HemA	GCTATGGTGGATACCATCCGTTCCCTCGCTCCCGGTTTCATCTTCACCACCTCGCTGCCTCCGGCGACAATGGCCGGAGCCAACACAGCCATCCTGTACCAGGCACGCCACAAGGGCGACCGTGTGCTGCAGCAGTTGCACACTCGGGCCGTGAAGAAGGCATTGAAGGAACTGGATATCCCCGTGATTCCGAACCCTTCTCACATCGTACCTCTTCTGGTTGGTGATGCCGAGCTTGCCAAGAAGGCCTCGGACAAGCTGCTGGAGGAGCACGGAATCTACGTCCAGGCGATTAACTACCCGACCGTGCCTCGCGGGGAGGAGCGCCTGCGCATCACCCCCACTCCGGGACACGTCAAGGAACACCGCGACCACCTGGTTCACGCCGTCCAGGCGGTC…
7514	2.14967527013291e-07	6.52207302831588e-11	-38.1861612555306	15.4038599297737	-4.413175415	Aspergillus fumigatus	Afu1g03350	AFUA_1G03352	alpha-1,3-glucanase/mutanase, putative	AATAGCACCTTCACCGCATTCTACCAAGGCGACGGCGACGACGCCGGCTTGTGCAAATTTGCCTGTCAGCACGGCTATTGCCCCGATGCCTGCGCCAGTACAGAAGGTGAAGTTCCGTCCTGCGACGAGGATGACGACGACAGCCCCGATTGCGCGTTAGAAGACACCCCGGACCTCTGCGATCTCAGTCTTCACTTCTCTTCGTGGGAAGCTCTCCAGGCAGCCACAGACATCCCCGAGCTCTGCATGCCCATGTACGCCATGCAGGTTCTGATGGACACACTCAACACCGCCCTGCGGAACTACACGGACGTCAACAACGGCTATGACGAAAAATTCGGCTACTACGTCAAATATCTCCGCGGCATGGTGCCAGAGGTCATCAATAAGGTTATCGCA…
28089	7.02345201642516e-07	4.52621382175394e-10	-30.4479579958472	13.7950378946233	-3.715302875	Aspergillus fumigatus	Afu5g00710	AFUA_5G00710	GABA permease, putative	CTCGTCAGTTTTGGTCATTCTCGCGTGATCGTGGTGTTCCCGGTTGGAGACTATGGAGTCGGGTGCGTTATACTTCTTTACAGGGCCATTACTCGCGCTGATCTGCTCGTCTAGGTCTCTCCAACTACGGCTATTCCCGTATGGTCTGTCGCAGTCACCACCGTGGTGGCGGTCCTGTTGGCGTTGATCCCCATTGGGTCCGCTGTCGCCTTCAACGACCTCTGTGCCATGTCCATTACCGGCTTGTTCCTCTCCTACATCATGGTCGCCGTCCTTCTCCTCTGGAGACGTACGACTGGCGCCATCTCACTGACTGCTGGTGCTGACGAGACTGTGAACACGATCGGGGCCAAACTAGTCTGGGGTCCCTTCCGCATCCCTGGTGTCTGGGGAATCGTG…
25025	7.02345201642516e-07	4.77475965886626e-10	-30.2579674806507	13.7481420671002	-3.180416875	Aspergillus fumigatus	Afu1g03330		hypothetical protein	GGACTGGCATACTGAAGGAAATGTAAATGAGCATATAGTTACCAATGCTATCTACGCGTTTGATTTGGATAATATTATGGAGCCGCTGGTTTCATTCTGGCAGCGACTCTTGCTTAACAGTGACCGATATGTTTATGACAAAATTGGCGCGGGTGACGACCCTGATGATGATGAAAGTGATTTCAAGGCCGTGGAGTTTAGTGACCCTGAGGACGCCTTACTCTTTGAGCCAGATCCTGAAGAGAAGTATGCGTGCTGGGATGTCAAGTATATTAGAAGGCTTTTTGGATTTGAAACAATCCAGCATGCTCCGGCCTGGCAGGAGCTAGGAAAAGCGAGAATGCCTCCCGGTCGCTTGATTTCTTTCCCCAATGCCTTTCAGTACCGCATGGGTCCGTT…
709	7.02345201642516e-07	5.36639585712969e-10	-29.8468580103473	13.6452409185681	-3.708086	Aspergillus fumigatus	Afu7g01930	AFUA_7G01930	GTP-binding protein EsdC	CTGCCGAATTGATAAGGGAAGTTGACTAAACAATGGATGGTCTAGTATATCATGGATGGTTACCATGTCTCTCACGATCCCGCTGTTGAGTACACTGTTGAGCCCACCACTGGCCGTAAACTCAACATCCTCGATGTCCCCGGTGGCAAGAGCTCCAACCCTGCTCCCAAGACACGCCGGGGTTCCAACGACGTCGTCAAGGGCCGAGCCCTGTCTCCATCCAAGATCCACCACCCCAAGCCTTCCAAGCCCTACGCTTCTCGACAGATCCGGGAAACCGACTTTGCTCCCACCATGGAGGACCTGACCAGGCGCTTTGCCGGCTCCCGCATGTCTGACGAGTACTCGTACTCCAACAGCCCGCCCAGCTCTGTCGGCTCTTCCCTGTCTTCTCGGTCG…
15678	7.02345201642516e-07	7.36892694740235e-10	28.7582742956669	13.3630017119766	3.13543727	Aspergillus fumigatus	Afu1g10310	AFUA_1G10310	RNase L inhibitor of the ABC superfamily, putative	AACGTGTTGCTATTGTCCTTGCTCTCGGAATGCCGGCCGATATCTACGTGATCGACGAGCCTAGCGCTTACCTTGACTCTGAACAGCGTATCGTGGCTGCCAGAGTTATCAAGCGTTTCATCATGCACACCAAGAAGACCGCCTTCATTGTCGAGCACGATTTCATCATGGCCACCTATCTCGCCGACCGTGTCATTGTCTTTGACGGCAAGCCTTCGGTTGACGCACATGCCAATGCCCCCGAGTCCCTGGTCACTGGTTGCAACACTTTCTTGAGGAACCTTGATGTCACCTTCCGTCGTGATCCCAACAGTTACCGTCCTCGTATCAACAAGTACAACAGTCAGATGGACCAGGAGCAGAAGTTGGCTGGCAACTTCGTAAGTCACCCCAACCCGA…
8396	7.02345201642516e-07	7.4581559640437e-10	-28.7177343315066	13.3522078547501	-3.40532462	Aspergillus fumigatus	Afu6g03140	AFUA_6G03140	oligopeptide transporter, putative	GGACCAGAAAATCGGACACTACATGCATATCCCCCCGCGCACCGTCTTCTTCTCGCAGGTCTTCGGCACCGTCCTCGGCATCCCCATGAACTACGCCGTCATGCGCTGGGTCCTGTCCACCAAGCGCGACGTCCTTACCGGCGCCAAGCCCGATCCGCTGCACCAATGGACCGGCCAGTCGCTCATCTCCTCGAATACACTCGGCGTGCAGTACGCCGTCATCGGACCTGCCGAGCTCTTCAAACAGAGCGAGATGAGGCCGCTCCCCTGGTCGTTCCTGCTGGGTGCGTTGCTCCCGCCGGTGCTGTACGGCCTGCATCGTCTCCTGCCGCGCTGGCGCATCGATCTCTGGAACGTGAGCATTTTCTTCTCCGGGCTGGCGGTGTTCTACGGGAATTT…
2611	7.35063233923456e-07	8.92067031460505e-10	28.1211951771373	13.1909389527673	2.887490745	Aspergillus fumigatus	Afu4g09140	AFUA_4G09140	L-ornithine aminotransferase Car2, putative	CATCTGTGATGAGATTCAGACGGGTATTGCCCGTACAGGCAAATTGCTCTGCCATGAGTGGAGCGGAATCAAGCCCGATCTGGTTCTGCTGGGCAAGGCTATTTCCGGTGGCATGTACCCTGTGTCGTGTGTCTTGGGTCGCAAAGACGTCATGCTCACCATTGAGCCTGGTACCCACGGTTCCACCTACGGCGGTAACCCTCTAGGCTGTGCTGTGGCTATCCGAGCCTTGGAGGTCATTCAGGAGGAACACATGGTTGAAAGAGCTGAGAAACTCGGTCACGTCCTCCGCAAGGGCCTGGAGGCTATTCGGAGTCCAATCATCCAAACTGTTCGTGGCAAGGGATTACTCAATGCGATTGTCATTGACGAGTCCAAAACCAATGGACACACCGCCTG…
23151	8.33609879554058e-07	1.13812028458533e-09	27.329145994751	12.969529706487	2.901815006	Aspergillus fumigatus	Afu2g11260	AFUA_2G11260	3-isopropylmalate dehydratase, putative	CAAGCAATTTCTCAAGACGATCAAGCGTACCGGCCTCGGCAGCGCCCTCTTCTATGAACTCCGCTACAACCCCGCCGACGGCTCTGAAAACAAGTCCTTCGTCCTGAACCAGGAGCCCTACCGCAACGCCAAGATTCTCGTCGTTACAGGCCCCAACTTTGGCTGCGGCAGCTCCCGCGAGCACGCCCCCTGGGCCCTCCTTGACTTTGGCATCAAGTGCATCATCGCCCCCTCCTTCGCTGATATCTTCTTCAACAACACCTTCAAGAACGGCATGCTGCCCGTCGTCATCTCCGACCCCGCCGTCCTCGCCACCATCGCCGCCGAGGCCTCCGCCGGCCGCGAGATTGAAGTTGACCTTGTCAACCAGGAGATCAAGGACGCTGCCGGCTCCAAGCT…
12934	1.14891040112384e-06	1.74288592403495e-09	25.9956627342664	12.5767967251665	2.71962673	Aspergillus fumigatus	Afu1g15590	AFUA_1G15590	succinate dehydrogenase subunit CybS, putative	GTATGTCTAGCCGTTCGACGTTTAACAGGCAATCGAAACTGACAGGTGACAGTGCCTCTATCATCGACTACTTCCCCAAGCGCCGCGTCCCCAAGACCAAGACGTTCCTGGACTGGCTGCTGCGTGCTTTCACTGTTACCACCGCCGTCGGTCTGTACGAGTTCGAGACAAACGATGTTGGTATCACAGAGGCCATCAAGCGGGTGTGGAAGGCATAGGCCAATATTTGAGGGTGTTGTTTGAATTTTGCATTTGAGTTCGATGATTCTTCCCAGGCGTCTGCCTATGTACATGTGCCAGATTCTCTATTTGCCTCGTCAAGCTAGCCTGCTTTGGCTATAAAATGTAAA
15019	1.4250292935831e-06	2.37793116344267e-09	25.0638051931422	12.2863807152472	2.70224595	Aspergillus fumigatus	Afu4g06890	AFUA_4G06890	14-alpha sterol demethylase Cyp51A	GCACATGATGATAACCCTGTTGATGGCTGGTCAGCATTCGTCTTCGTCCATCAGCGCCTGGATTATGCTGAGACTGGCCTCACAGCCAAAAGTCCTCGAAGAGCTGTATCAGGAACAGCTGGCCAATCTTGGCCCCGCCGGGCCAGACGGCAGTCTTCCTCCGCTCCAGTACAAGGATCTTGACAAACTTCCCTTCCATCAACATGTTATTCGTGAAACCTTGCGGATTCACTCCTCTATTCACTCTATCATGCGCAAGGTGAAAAGCCCCTTGCCCGTTCCCGGGACCCCTTACATGATTCCTCCCGGTCGCGTGCTCCTTGCTTCACCTGGAGTGACAGCCCTCAGCGACGAACACTTCCCCAATGCTGGGTGCTGGGATCCCCATCGCTGGGAGAA…
20925	1.46012353163846e-06	2.77724892016454e-09	24.6105118001658	12.1400445754188	2.6392339	Aspergillus fumigatus	Afu6g07670	AFUA_6G07670	cytochrome c oxidase assembly protein cox15	ACCCAGAAGCTGGAATAAAGCTCCTGGACTCGCTGCGTGACCCCAAACTGAAGATCTTCCGCCGATCTGTTGCCGGTCTGGCCCTGCTGGTCTTTGCCACTGCCATGTCCGGTGCCCTAGTTGCCGGCCTGGATGCTGGTCTGATCTACAATGAGTTCCCGTTGATGGGCAATGGTCTGGCTCCTCCCAAATCCGAGTTGCTTGATGAGCGTTATTCACGGCACGAAGACCGGTCTGACCTCTGGTGGCGCAACATGCTGGAGAACCCTTCTCTTGTGCAACTGGACCATCGTATCATGGCTATGACCACGTTTACCAGTATTATGGCTCTATGGGCTTATTCTCGCCGCTCTCCAACCATGAAGCGGTTGCTTCCACCTGCCGCCAGGAAGGGCCTTC…
15736	1.46012353163846e-06	2.88648421331211e-09	24.4991033329103	12.1035523354307	2.68746148	Aspergillus fumigatus	Afu3g07810	AFUA_3G07810	succinate dehydrogenase subunit Sdh1, putative	CAACTCTCTCCTCGACCTCGTCGTCTTCGGCCGTGCCGTTTCTCACCGTGTCCGTGACATCGCCACCCCTGGCAAGGCTCACCGTGAGCTGAGCCCTGACGCTGGTGCCCAGTCCATCAAGGACCTCGACTTCGTCCGCAACGCCGATGGCCCCAAGTCGACTCACGAGATCCGTAACGCCATGCAGAGGGCCATGCAGTCTGATGTCAGCGTCTTCCGTACCCAGGAGAGTTTGGATGAGGGTGTTCAGAAGATCACCGCCATCGACAAGATGTTCGACCAAGTCGGTACCAAGGACCGCAGCATGATCTGGAACTCTGACCTTGTCGAGACTCTGGAACTCCGTAACCTGCTCACTTGCGCGTATGTATCCTTTCAGCCTTTGATTTTTTTTCTTTC…
17907	1.46012353163846e-06	3.1009905101545e-09	24.2933990061577	12.0356168760373	3.133169055	Aspergillus fumigatus	Afu4g09110	AFUA_4G09110	cytochrome c peroxidase Ccp1, putative	GTCTCAAGATTGCTCGGGACTTCCTCGAGCCCATCAAGGCCCAGTTTCCTTGGATTTCGTACTCCGATCTCTGGACTCTGGCCGGCGCCTGCGCCATCCAGGAACTGGGTGGTCCCACCATTCCCTGGCGCCCTGGCCGTCAGGACAAGGACGTAGCTGCCTGCACCCCTGATGGACGTCTCCCCGACGCTTCCAAGGACCAGAGACACATCCGTGACATCTTCTACCGCATGGGATTCAACGACCAGGAGATCGTTGCTCTGATCGGGGCCCACGCTCTGGGCCGTGCTCACCCAGACCGTTCTGGCTACGACGGCCCCTGGGACTTCAGCCCCACCGTTTTCACCAACGAGTTCTTCCGGCTGCTTGTTGATGAGAAGTGGCAGAACCGGAAGTGGA…
20181	1.95844914811329e-06	5.01689832544819e-09	22.9556818215652	11.575462459454	2.418541923	Aspergillus fumigatus	Afu6g12930	AFUA_6G12930	mitochondrial aconitate hydratase, putative	ACTACCACCGATCACATCTCCATGGCTGGCCCATGGTTGAAGTACCGTGGCCACCTTGACAACATCTCTAACAACATGTTGATTGGTGCTGTCAACGCTGAGAACGGCAAGGCCAACTCCGTCAAGAACAAGTTCACTGGCGAGTACGACGCTGTCCCTGCTACCGCTCGTGACTACAAGGCCCGTGGTGTTAAGTGGGTTGTAATTGGCGACTGGAACTACGGTGAGGGAAGCTCCCGTGAGCACGCCGCTCTGGAGCCCAGACACCTTGGTGGTCTCGCTATTATCACCCGCAGCTTTGCCCGTATTGTAAGTCCTTCTGGCTCCTCATTTTGCAATCTGCGTAATAATACTAACTCTTCTTTCACAGCACGAAACCAACCTGAAGAAGCAGGGTAT…
15637	1.95844914811329e-06	5.05061218415137e-09	-22.9375735383933	11.5690062336677	-2.87922435	Aspergillus fumigatus	Afu7g02460	AFUA_7G02460	extracellular serine-rich protein, putative	ACCAAAGCTCTGCTGTTTACCGCCGCGGCTGTCGCGCCTTTCGCGTCCGCTGCAGCGCAAGCTGAACCGACCACCACCATCACCGTCAAGATGATGAGTGTTGGCGCTTCTTCGACTCCTACACCGTCCCCCAGCAGCAGTAGCAGCAGCGCCGTCGGCGCGACTCCAAGCGGCAGCAGCAGCCCCTCCATTCGACCCACCGGTGGCATCTATCTCCCCAGCTCCGGCCGTTGGAACTCAACCAGCTCTTCGATCGTCAAGGTGACAGTCCCTGCCACCGTCAGTGGCCCCTCGCAGACAAACGCTGCTGCCTCCGCGGCCTCGTCGGCACCATCCCAGGGTGGCGCCGCTACCTCGATCAACTTCTCCGGCCCTCTGACTGCTGTTGCCATGGCTCTC…
10073	1.95844914811329e-06	4.45745682634257e-09	-29.063513146247	11.430922842405	-3.8918543	Aspergillus fumigatus	Afu5g02330	AFUA_5G02330	major allergen and cytotoxin AspF1	ATCAAAAATCTTTTCCTGCTGGCTGCCACAGCCGTGTCTGTTCTAGCTGCTCCCTCGCCCCTCGACGCTCGTGCGGTAAGAGTCACATCGAAAGGCCTTCGAAAGGATGACTGACATGACCCCCTAGACCTGGACATGCATCAACCAACAGCTGAATCCCAAGACAAACAAATGGGAAGACAAGCGGCTTCTATACAGTCAAGCCAAAGCCGAAAGCAACTCCCACCACGCACCTCTTTCCGACGGCAAGACCGGTAGCAGCTACCCGCACTGGTTCACTAACGGCTACGACGGGAATGGCAAGCTCATCAAGGGTCGCACGCCCATCAAATTCGGAAAAGCCGACTGTGACCGTCCCCCGAAGCACAGCCAGAACGGCATGGGCAAGGATGACCACTA…
8123	2.49762068736122e-06	7.24528111425741e-09	21.9821850056578	11.2192327723569	2.2938088	Aspergillus fumigatus	Afu4g08960	AFUA_4G08960	GPI anchored cell wall protein, putative	TCTGGATCTCAGCCTTCTCATTCTGCCTCTGCCACCCAGTCTTCCAGCCCCAACTGCCCGACCGATCTCTCTGGACAATATGAATTTCCTCACCTGATCATCCCTGTCGACTCCTCTTCTCCCAACAAGGCTCCTGGTACCTCGTTCAACGGCACAGTCTCTTCCACCGTCTCGAGCATCTTCAACTTTGACATTCCTTCCTCGGACGCAGGCAAGACCTGCAGTCTTGTCTTCTTGTTCCCCAAGAAGGAGGATCTCGAGACCTCTTCTTACTCCTTCAGCGGCGACGGCAAGATCGATTTTGCAATGCTAGAGTCTGCCGCTACTTCCCAGACCTCCTTCAGCAATGCTCCCAAAGTCAAGCAAGACTACGGCGTTACCACGGTCTCCCCTGGCAAC…
20205	2.49762068736122e-06	7.58639563810376e-09	21.8631831327219	11.174371022551	2.7216865	Aspergillus fumigatus	Afu6g09200	AFUA_6G09200	conserved hypothetical protein	CAAGTGCTCCATGTGTCGTTTAGTCCTGGGCCCCCAGATCCTTTTCCCGCCATACTGCCCATGATTGGTACGATGGGGTCATTTGACTATCCATCAGCTGGACTCGATGAGCCTCTAGACTGCTATCTACATGGATACGTCAGTTCACGAATCATGAATCTAGCGAGAAAAGCGGAAGGAGACGGATTGCCTGTCTGCATCGCTGCGAGTAGGGTAGACGGATTAATCCTGTCTCTTACACCCAACTCCCATAGCTACAACTACCGCTCCGCTATCCTTCATGGCTATGCTAGACCAGTCACGGACGAAGCAGAAAAACTCTGGGCGATGAAACTCATTACTAATTCAGTGCTGCCGGATCGCTGGGACCATACCCGTGTACCCCCAGACAATGCCGAA…
10195	2.49762068736122e-06	7.75428089675864e-09	21.8067845460865	11.1530064319369	2.604517825	Aspergillus fumigatus	Afu4g10690	AFUA_4G10690	iron-sulfur cluster assembly accessory protein Isa1, putative	CGTGATATGCAAACAGCTACTGCATACCGACCCCATACGTTACCGTCTGTCTTCCCCCCTCTGTCCCGAAACGCCGGCACCCCAGACACGTCTATCGCAGCGGAATTCCCACCGACTCCTGAACCGACATTGCAAAAGCAAGGACAAAGTGAAGGCTATTCGAATGTGAGTGTGCGAGAAAGGGAGGCGCAGAGGTCGAAACCTATTACAACCACACCCACCACAAATTCGACACAAGCGGAAAAGCCCCGAAGAAAATTACGGGCAAGAAAGGCAGCTATGAAGTTGACGCCCCTCGCGGTTGAGCAACTTCGTAAGCTCCTGTCACAGCCGGACCCCAAATTTATTCGAGTGGGTGTGAAGAATCGGGGATGTTCTGGGCTCGCCTACCATCTCGAA…
12587	2.49762068736122e-06	7.95661930136312e-09	-21.7405930110746	11.1278468762898	-2.67710203	Aspergillus fumigatus	Afu4g08380	AFUA_4G08380	hypothetical protein	ATAGTTCACCAGAGGCTCGACATCGAGAAAGTAATTCTTCTCGCCCCGAACCGACCTTGCATTCTGGGGACTCGGAAGGACGAAAATCGTCAGTCGATTCTGCCATGACAATACCCACCGGACACTACAATGCGAGATTACGAAGCCGATCGACAAAAGAACTACCCACGCAGAAAATGTCCGAGCACCGCGGAATGGTAAGTGAACAGAAGGGGCTTGTCAGTCCTTGGGATGAGATATGCTCCAGCGATGAAGCCGATGAAGACGCTATTCCACCGCCAAAGGGGCCCAAACGGCTTCCGCGAGAATTCAATCGTCTCAAACTTGGTGCACATATGGATGACTATAGTCGAGCGTCCAAGTCGCCACCGCTCTCTGTCACCTCGCGAATGCGCCGAC…
10646	2.8001095519207e-06	1.01028061033378e-08	21.1361209119321	10.8937394275153	2.25144904	Aspergillus fumigatus	Afu1g17070	AFUA_1G17070	FYVE domain protein, putative	TTACTGGTCTTCCCACCAGAGAACACTGGAAGGTTAGTATCTTCTTTTTCCTTTTCTCTTCCTCTTGAGTCTCGCGAGGGATATAGTGGGATATATACCCCTACTCATCGCGCAAGGATCCTCGCAAATGGCGTGTAAGCTCGTCATCGCATGCGATGACGTGACTAGTCATTTACCCTACCGGGACTCTCTACTGCGTTAGGCAATGAGCAGAAGATTAACAATGCTCCCTCACAGGCGGACGCTGCTTCTCCCAACTGCGACTCACCCACCTGCCGCTCATCTTTTGGCCTCTTCCTGCGTCGTCACCATTGCCGCCACTGTGGACATGTGTTCTGCTCCTCTCACACTCCCCATATAGTGCCTCTCGATCAAGATGCTCGCTTCCACCCTGAAGGA…
5213	2.8001095519207e-06	1.03123411529748e-08	21.0849250565145	10.8735444806739	2.86602445	Aspergillus fumigatus	Afu7g05490	AFUA_7G05490	conserved hypothetical protein	CCTTTCAGAACCACCATGTCCTCCAACACCTCCTCCAGCGACGCTGCCACTACACGCTCCGTCTCCTCCAAAGCATCGACCCTAGAGGGCATCCAAAACATGCACAAGAAGTTCCTCGTGACGAAGCAAAAGGCCTACATTAACGCCAACTCTTCCCCATGCTTCGCTGCTGCTGAGCACAACGCCGCCGTCGCCAGCTATCTTGCTCTGCGGTGATTCCACCAGACTCGTTAACTTGCTACTGCGCCGTCCATCCTGGTGACTGGATGGACTTCTTCCGGAATGTGATACCCTCTCATTGCGTTAAAACGACTACTAGACACGACGAATATGCTACGCCTTTTTG
3105	2.8001095519207e-06	1.05781787150984e-08	-21.0216158353276	10.8484903338067	-2.83673269	Aspergillus fumigatus	Afu5g00720	AFUA_5G00720	GNAT family acetyltransferase, putative	GCTTATTCTTCCCCATCCACAACGATGATCGCGAAGGCAGTTTGAAGGCGTGCGTCAAGTCTCAACTGGAAGAGTACCACAAAGAGCAGCCGCATGTCACCTGGATCAAAGTCGTGGATACAGAAGCCAACAAGATCGCCGCCGCGGCCAAATGGTACTTTTACCCCGAGAACCCCTTTGCGAAAAAGGAGGGCCCGATCGTGGCGGACTGGTTCCCCGAGGGAGTGACGAGGGAGTGGGCGACGCAGGCAGTCAGGCAGTTTGAGCATCCGCGGGAGAGCATGGCCCGACGACCCCATGCTTGTCAGTTTGCCATTTGCATCCCGGGTAGATGGGAGACTCTGCTGATCAATCTCTAGTTCTACACATTGCGTTTGCCCTCCCCGAGTATCGCGGAAA…
13204	2.8001095519207e-06	1.06193475118352e-08	21.0119701485625	10.8446652445037	2.15339976	Aspergillus fumigatus	Afu3g13100	AFUA_3G13100	conserved hypothetical protein	TACTATGCACCTGATCGACGAGAGCGACACGGATGCCCTGGCCTCGCCGAACCGTCACGACCTTAGTCCGATGTTGGCATCGAGTGCTAATCTAATGATGACGGCCCTTGGAAACGACATTGCCCCGGGTGGACAAGTTATGGGTCCTCCGGAGGCATTTTACCCATCTCGTGATTTTGCTATTGATAGTTCCTTTGAGGATGATGACGATGATGATCCGGAAGCCTCCTTGAATGTCGAGGATTTCATAGACTTTGGAGACGGCTCCTCAGACGAGGAAATGGGCAAGGCATCTGATGAAGATGCGATTGCTTCGCCAATGGCCACTGCGTCCATGACAGTCGTATCCGGTACTCCTACCCCCAACCGCGGAGGGGATGTACAACAAAGCAACAGTGC…
18011	2.92864612485717e-06	1.15510921186721e-08	-20.804167709357	10.761749056918	-2.19786283	Aspergillus fumigatus	Afu4g09400	AFUA_4G09400	aspartic-type endopeptidase, putative	CGACAAGACTACTGGAGCGATTTTGGCCAACGCGTCCGCTCCCGAGCTTGTACTCAACTCCATGCAACAAGTAAACGCCGACGATTTGCCCCAGCTAGGCCGCCAATTCCTCAGTGGTGCCTACGTCATGGTCAACCAAGACGCCGGCCAGTTTACCCTGTGGGCAGCCAAGCCCACAACCGAGGAGGATCTTGTTGCTGTCAATCCGGACAATCGCGTGTACAGCTCCTTTTGCGCGCCAGGAGCGTCCAATCTAGGCGATGCTACCCAATCCACCAGCACCTCAAGTCCCACGCAATCGGCCGCCTCTAATAGCAACATTGGACAGTCTCAAAGAGTGGATGATGCAAGCAGCGGACTATCCTCCGGAGCGATCGCAGGAATTGTAGTGGGGGGAGT…
2522	3.22189249841386e-06	1.31964650268772e-08	-20.4791787998358	10.630088328704	-3.341224382	Aspergillus fumigatus	Afu1g03340		hypothetical protein	TATCTCCAACCCCAAAGACTCAATTGCAAATGCGTTGCCCCGGTTCCAAGCTCTCCAGCGCGACGTTGTGTCGACATGGGCCGATCTCTCCTTCTTCCTCTGGGACGGAGACGAAGCCGACGCGGTGGAGGCCCTTTCCACTCCGGTCTTTATGCTCCTCCAGGCCGTCGAAAGCATGGCAACGGTGAAGGAAGTCGGCGAGCAGGAAAAGGAAAAGGAGGAAAAAGAGAAAAGAAACCTCATCATCACGATCATCTCGGCGGTCCTGCTCATTCTCCCTTTTGCTGGCGAGATTGTTGGGCCCGTCACAGGGATCGCTTGGATCACCGATGCGGCCCTGTTGGCAGATGTAACTGCCAGTTTGGCTATGGTGGGCTACGACCTCATCGCGGACCCAAA…
449	3.34236497701573e-06	1.41969386159649e-08	-24.9250450946178	10.4703658103299	-3.88773705	Aspergillus fumigatus	Afu1g03360	AFUA_1G03360	conserved hypothetical protein	CCCGAGATTCATGGAACAAATACTTCAAAAGGCAAAGATTCAAAAGTATCAGGACAATCATCAAGACTGCCGATCCGACCGATGTCATAAGTACATCTCGAAGTCTAAGGGAGAAGGGGTGTAAACCTATATATGATTTCTCGCAACTCCTCGAGGGCACAGCCAAACTATCAGAATTTGGGCCTATCTTTGAAAAGATCGATGGGCTGATCAGGGATTGGCTAGGTTTTGACAAGGTCGCGGAGCACAGAAAGCCTATGGCAGACGCGCTAGATCTCATCCAGAAACATCGCATCGCCGGCAACATGAAATTCTTTATCGCGGAGCTCAAGAAAGAGTTAGGGATCGAGAAGCTTGCACTTCAAAATCCGAAGCCCATGACCCCTGATGGTTTGCCAT…
3037	3.68759638687861e-06	1.62227389592657e-08	-19.9849661117001	10.4250886533293	-2.3552475	Aspergillus fumigatus	Afu6g06470	AFUA_6G06470	heat shock protein Hsp30-like, putative	CCCTTGTTCCAGCTGTTAGATGACTACGATACCCATCGTACCTATCGCCCAAAGAACAAGGTCACACCTGTCCGGACATTCGCACCCAAGTTCGATGTGTGTGAGTTCCCAGATGGATATCGTCTTGACGGAGAACTTCCCGGTGTCAACCAGAGCGACATCGAGATTGAGTTCAGTGACCCTCAGACTATTGTGATCAAGGGTCACGTAGAACGCAACTACAACAACACCGCTACCGAGACCGGGGACGACAGCTCATCCACCAAGTCCCGTCAACCCACAGTTGAAGACGAAACCGAAGAGGGCAACGCCTCGTCTGCTATCGCATCGCCGGCTAAGCCAGCTGAGCAAACTGTTACAAATTCACCGACCCAGACAAACTACAAGCTCTGGGTCTCT…
12674	4.04366008006596e-06	1.8402579247873e-08	19.6888413511689	10.2993996064278	2.1194805	Aspergillus fumigatus	Afu1g06610	AFUA_1G06610	NADH-quinone oxidoreductase, 23 kDa subunit, putative	ATGTACGTGGTTCTGGAGCAGTTTTTCAGACCACCGTAAGTTATCCTGGCACTTTCAAATCTGCAGTTTTTGTACAGTCTCAGAATCAATTTTTCACAATTCTGGCTGTGCATTTTGATTCGTGTCGAGCATTTGGGAAAATCATGAGACTAAGACCGGTTTTCACATTATAGTTATACTATCTACTACCCCTTCGAGAAGGGTCCCATCTCCCCCCGCTTCCGTGGCGAACATGCTCTGCGCCGCTATCCCACTGGTGAGGAGCGTTGCATCGCTTGCAAGCTCTGCGAGGCCATTTGCCCCGCTCAGGCTATTACCATCGAGGCCGAGGAACGCGAGGACGGAAGTCGACGGACAACCAGATATGACATTGATATGACCAAGTGCATCTACTGTGGT…
10032	5.21785079940929e-06	2.45378299122706e-08	19.0287391656986	10.0111766490092	2.1437682	Aspergillus fumigatus	Afu7g06630	AFUA_7G06630	cytochrome P450 monooxygenase, putative	GGATCATGCAACAAACATCGTAAAGTCGCGAGTTCATTCTGTAGGGTGGGAAGTAATGAGATACAAAGTAAGCGTGGGTACACTTTTGAAGTCCACTTGCATTTTACTGATCAGCAGTAGGGTCCCCTTATGCCTTTTGTGGCAGGCGACGGTCGATTGTCACCCATACATCGCGATAGAAACCGACTCCTCCTTTGATCACGAATCGAGCCTTTGGTTTGTCGGTCACGGTCTGGACATGGTATCGGCGGAAGAACTGATGGGCGCTCAGCATTGGTGTCCAACAGTGAAACGGGGAATACAAGTACCCACCTGCAATGGCCCTTTGTACAGCTCCATCATGGCAATATCCCTCCCCAGACACACTCGCGCTCCGTACCCAAATGTGAAGCTATACTT…
17546	6.52783370641739e-06	3.29917340974722e-08	18.3717113455881	9.71270707141474	2.3518796	Aspergillus fumigatus	Afu1g03180	AFUA_1G03180	DUF636 domain protein	TCAGCTCGTTGTGATTGACCTAATCTAATATTTCCCCTGCTCTGCCGTTTAGGGACTCTGCCACTGCCGTGACTGCCGGAAGCTCACCGGCTCTCTCTACTCATACAATTTGGTCGTCAAACGGACCGACCTGAAAATAACCGGGAGCCCGAAAGAACTGCCCAAGATAGCGGACAGCGGAAGACATATCAAGAACTATTTCTGCGGAGATTGCGGTGTGTCCAATCCAGTCCTATCCTACCCCCCCCCCCAACCCCCCCTTTTGGAATTGGAAAGACGGTATCTGATGAGATCGCCTAGGCACACCGCTCTACGGGCTGAGAATGAATTCTGATGGCGTTCTTGATCAGACGACCATCCTCCGGGCTGGGATATTCGATGATATTGGTGTTCTGAATC…
23150	6.52783370641739e-06	3.30630599933166e-08	18.3669990245609	9.71052288959359	2.44177825	Aspergillus fumigatus	Afu1g15180	AFUA_1G15180	conserved hypothetical protein	TGTACGTTGAAGTGAAGCGCTAACAGTTTGCCCCCGACTGACACCGCCAATAGAGCCGCCAGTGCCAGTCTCTTCCCTGTTGGCTGGACAGTCAAGGAACGCATCGGTTGGACAATCTCCCAGCTTCACAATCCTGTGCCTCTGTGGCACCAGCAGGTTGCTAGTTCTGTTAGCAAGTAGGTAGTCTTGAATAGCTTCATAAAGACAAAGAGCGTACGCTGACTCTCACAGATTCCTCGCTCGTCTCACACCCACTTCTCCAATGGAGCGATCCAACTACTTCGTCGAGGTCAAGCGACCAGATGAGACTCTCTTCGAGATTCTCTATCGCCCAACGACCCTCTCGGAAGACAACCCCGACCCGGCACCAGAAGACATCGTCATCCGCCGCGAGCGCCA…
5104	6.52783370641739e-06	3.36690452090703e-08	18.3274140424373	9.6921500643569	2.2568696235	Aspergillus fumigatus	Afu2g15960	AFUA_2G15960	nucleotide binding protein Nbp35, putative	CGGAAACGATTCATGTTAGCAATGCGGGCTGGAGTCCCGTATGGGTGACCGATAATTTGAGTGTAATGAGTATCCAATTCATGCTGCCCAATCGAGACGACGCAATTATTTGGAGGGGCCCAAAGAAGAATGGAATGATTAAGCAGTTCCTGAAGGATGTGGACTGGGGCGACTTGGACTATCTGATTGTTGACACGCCGCCTGGGACTTCAGACGAGCACTTATCTGTGAACTCACTTCTGAAAGAGTCTGGTGTGGACGGAGCGGTGATCGTTACGACCCCTCAAGAAGTATCACTTCTTGACGTCAGAAAGGAGATCGATTTCTGCCGCAAGGCTGGCATTCGTATCCTTGGCCTAGTCGAGAACATGCGGGGATTTGTCTGCCCAGGATGCTCCA…
13126	6.76203149069852e-06	3.71144111261095e-08	18.1164571186777	9.59347730170081	1.96250387	Aspergillus fumigatus	Afu5g10610	AFUA_5G10610	ubiquinol-cytochrome c reductase iron-sulfur subunit precursor	AGTGATGGATTTGAACGAAAGGATTGAAAGTCGCTTCGGAATACAATCGCGGGCGATTCGGCGATTGGGGTCATTTGGTATCACGTGGAGCAGGTTGCTGATATGCAATTTTTCCCTTCAGACTTCCTCGTGAACATGTCCGCCTCCGCCGATGTCCTGGCTCAGGCCAAGGTTGAAATCGGTCTCGATTCGATCCCCGAGGGCAAGAACGTACGTGTCCCGTTTATTCGCCAAGCATCACGCACACTTCGCTACTCCGAAAACCCATACTGACCTACCAATCCACAGGTCATTATCAAGTGGCGTGGAAAGCCCGTTTTCATCCGTCACCGTACTCAGGACGAAATTCAGGAGGCTCAGCAGATTGACTGGAAGACTCTCCGTGATCCTCAGCCCGAT…
15611	6.76203149069852e-06	3.78108560527158e-08	18.076466391311	9.57462642538074	1.868549385	Aspergillus fumigatus	Afu4g11050	AFUA_4G11050	NADH-ubiquinone oxidoreductase, subunit F, putative	AAGCTGTTCTGTATTTCCGGTCACGTCAACAATCCCTGCACGGTCGAGGAGGAGATGTCCATCCCTCTGCGTGAGCTGATCGACCGTCACTGCGGTGGTGTGCGTGGCGGCTGGGACAACCTCCTCGCCGTCATCCCCGGTGGCTCCTCCACTCCCGTCATCCCCAAGTCCGTCTGCGATAACCAGATCATGGATTTCGACTCCCTCAAGGACTCCCAATCCGGTCTGGGGACTGCCGCCGTTATCGTCATGGACAAGTCCACCGACATCGTCCGCGCCATCTCCCGTCTGTCCAAGTTCTACAAGCATGAGAGTTGCGGCCAGTGCACCCCCTGCCGCGAGGGAAGCAAGTGGACTGCCCAGATGATGGAGCGCATGGAGAAGGGCCAGGCCCGCGAG…
2536	6.76203149069852e-06	3.88495769215972e-08	18.0183206487438	9.54713396903337	2.43853462	Aspergillus fumigatus	Afu2g13110	AFUA_2G13110	cytochrome c	TAAGAAGGGTGCCAAGCTCTTCCAGGTGAGTACAGAACAAAAGCCATAGTTTCTTTTAGGACAGCGACTAAGATGCTCGCTCTAGACCCGTTGCGCTCAGTGCCACACTGTCGAGTCTGGCGGTCCCCACAAGGTTGGCCCCAACCTCCACGGTCTCTTCGGCCGTAAGACCGGTTCCGCCGAGGGATACGCCTACACCGACGCCAACAAGCAGGCCGGTGTTACCTGGGACGAGAACACTCTGGTATGTTTGTCATTTTCCATACTTGCCTGATATGAGCCATGCTAATGCGCCTCTGCAGTTCTCCTACCTTGAGAACCCCAAGAAGTTCATCCCCGGTACCAAGATGGCCTTCGGTGGTCTGAAGAAGGCCAAGGAAAGGAACGACCTGATCACGT…
27923	6.76203149069852e-06	3.89801572582742e-08	-18.0111336652688	9.54372891466774	-2.01422114	Aspergillus fumigatus	Afu4g14360	AFUA_4G14360	capsule associated protein, putative	GATTCCATCGCCATCGTCTAATAGCCATGTTGAACGGGACATCCGTCGCCGCCGCCGAAAAGGACGGTTCTCGCTTTGTGAATTTCATTCTTCCCAGCTACGACTACTACAATCTGGCCTCGGGTCATGCTGGCCACCTCCCCGAGTTCGTGGAGGACCATGTCGATGCGGGCTTCGTCCATCTCGTGTGCTTCCCCTGTGCGCCAGGACAACCCTGCGAGTACGATTTGACGGATCCGCACTGCGCCTACACGGAACCTTATTTTTCCCTCGTTCCCGAAATGCCAATGAATAAGCAGTACGATTACAAATACCTGCCTGACGTGGATGGCAATTCCTTTAGCGGACGGTACCGCGGATTCTTACTATCAACCTCGCTTCCCATCAAAGCTACCATCT…
20409	6.81398568737808e-06	4.03133255169516e-08	17.9392562392187	9.50959081186891	2.00483336	Aspergillus fumigatus	Afu5g04210	AFUA_5G04210	ubiquinol-cytochrome C reductase complex core protein 2, putative	CGAACAGCGTATCTCTTCCAAGTCTGGCAACGCCGTTGTGATTGCCTTCCCTGGCTCTAGCACCTTTGGCACTTCTGGCTACAAGCCTGAAGCTTCCGTTCTTGCGGCCCTCCTCGGCGGCGAGTCTTCCATCAAGTGGACTCCTGGTTTCTCTCTCCTCGCCAAGGCCACCCAGGGCTTCTCTCAAGTCCGTGTCGCAACCAAAAACAACGCCTACTCCGACGCCGGTCTCTTCACCATTACAGTCTCTGGAAAGGCCGACCAGGTTGCTGCTGCCAGCAAGAACGTGGTTGACGTTCTCAAGAAGACGGCTGCTGGGGAGATTGCTGGTGACGAGATCAAGAAGGCCATTGCGTTGGCCAAGTTCCGTGCTCTCGAGTCCGCTCAGACCCTCGAGAC…
23348	6.83859266376221e-06	4.19295319041389e-08	-17.8555873249246	9.46965905502359	-2.01812335	Aspergillus fumigatus	Afu7g06770	AFUA_7G06770	conserved hypothetical protein	CCGGGACATTCTACAAGAACACTTCAAGCGTCTGTATGAACTGGCCGGCGAGTCCGCAAGTGACATCCTTGACAACCATCCCGAGATCAAGGAAAAGGTCGGTGGCAGCTTGGATCAGCTCAAGGAGATGGGCAATGCCTATGGTCCGCAGGCGAAAGAGGAGGTAGACAGAACGTGGCAGCAAGTGAAGGACATCGTCACGAGCGGTGTTAATCCTGAGACCATCCAGAAGATTCAGAAGCTGGCACAAGAGAAGAGAGAGAAGCTCCAGAAGTTCGGTGATGAGGCATGGCAGAAGGGTATGGAAGAGGTCAAGCCATACCTGGATCGGAACCCCAAGGTCAAGGAACTTGTCGAGAAAAACAGCGATGCTTTGAGAAAGGGCAACTATGGGGAACT…
15367	6.83859266376221e-06	4.25337225749773e-08	-17.8252271744877	9.45511766341581	-1.95128648	Aspergillus fumigatus	Afu5g13970	AFUA_5G13970	WD domain, G-beta repeat protein	ATAACCCTGAGTGATGCCAGGTACCAAGGCGAAGGCGAGAGAATCGGCCGTTCAATGTCTGTTCCAGTTCCGGAGCATCACCCTGGTCCCATGCCCGTCGACCTGCCAACCCATCCGAGGTTCAACCCCCGTCTCCCGCGAAGCAGATCGACCAGCAGGAGCCGGAACATCGGTCACCGGCGAGAAAGTTCTCGAGAGCTGGGAGGCTCCGGGGGGTATCCTTACGGCTCTTCTCCAGTCACCGTCAGCATCGAGGAGACGATCGAAGATTCCGTGAGCCTGAAGGAGGCCGAGAATCCTCCAATCCTGCCAGAGCTGCAGCATCTGAACACTCCACCGCCTCCTCCGCCTCCTGCTCCCCTTGGACCTGTCTCTCCACGCACATCTTCCGGAACTATA…
2689	6.89063093427505e-06	4.39026849574563e-08	-17.7581784470997	9.42290562505546	-2.165128285	Aspergillus fumigatus	Afu3g03400	AFUA_3G03400	siderophore biosynthesis acetylase AceI, putative	AAGTTCCCCAGCGAGAGAATCTACACCCGGCACCCTATCCGCCCGCAGAAACCAGCCCCAGGATCACTAGTCTACAGCCGCTACATCCCACACCTGGACCAGCATTTCTCACTCATGGTGGTCGACTGGCAAAACGAAGAGCACCTGCAGCTCTTCCACAAGTGGCAGAACGACCCGCGCGTCGCCAAGGGATGGAACGAGACCGGCGACCTGGAGCACCACCGCAATTACCTGCGCCAGCTCCACGAAGACAAGCATGTCCTGTGTTTATTCGGACGGTTCGACGACTTTCCATTCTCCTATTTCGAAGTCTATTGGGCCAAGGAGGACCACTACGGAGCACACTACGATGCCGGAGACTATGACCGTGGGCGGCATTCGCTCGTCGGCGAGTCCAGC…
15016	8.13385552887597e-06	5.46110428403111e-08	17.3026964130895	9.20043621627114	1.904519175	Aspergillus fumigatus	Afu2g10580	AFUA_2G10580	conserved hypothetical protein	ATTGAGACCCTACCAGGCATGTCACATGGGAGGCATTTTGGTGTTCGGGCGGGGCTCTATGGACTGTCCAGATCGTGGGTCGATCTTTTGTTCATTGACAAGTGATCTAGCCCCCATATATATGTCCGAATTGGCGATTCGATGAGTCTTCGTCACTTAAAAGCACAGCCTGGCTGTCGCAGAGATACGAACAATGGAAACAGGGCTTTACTGACTGTGGTCCTTGGTGAAAATTAGGTACTACGTTCCTGCCCACTTCGGGGGTGTGAGCGTCAACATGGCCACCAAGTAGTGAGTCTCACCTTTGATGTTTCTATCAAGATCCTATATGAGCGGACAGGCTTCCAGAAACCTTACACCCTCGTCTTATCACCGCTCCATTCTAACATGCTCTTGTCT…
5752	8.13385552887597e-06	5.55750812900283e-08	17.2666633862169	9.18256055613755	1.94260549	Aspergillus fumigatus	Afu8g01670	AFUA_8G01670	bifunctional catalase-peroxidase Cat2	AAGAAGGTCTCGCTCGCTGATCTCATCGTCCTGGCCGGCTGCGCGGCCGTCGAGAAGGCCGCGCAGGACGCCGGCCATCCGATCAAGGTGCCGTTCGTCCCCGGTCGCATGGACGCCTCCCAGGAGGAAACGGACGTGCAGTCCTTCAACCACATGGAGCCCTTCGCCGATGGCTTCCGCAATTTCGCCAAGGGCCCTGCCCGCCCGCGTGCGGAGCACTACCTCGTCGACAAGGCGCAGCTGCTGAACCTGTCTGCGCCCGAGATGACCGTCCTGGTTGGCGGTCTGCGGGTGCTCAACACCAACTACGATGGCTCCACGCACGGCGTCTTCACCTCCCGTCCTGGAGCTCTGACGAACGACTTCTTTGTTCACCTGCTGGACATGAACACCGCCTGG…
12561	8.13385552887597e-06	5.56032464304978e-08	-17.2656211365707	9.1820428929546	-2.44114907	Aspergillus fumigatus	Afu5g02320	AFUA_5G02320	conserved hypothetical protein	TCCATAATGTGGCTCAGCAGATACCCTACACTGCTCCTGAACAGGACAGACTCGCAGAGCTGATCAAGGCCCTGAAAGGTCTATCTTCCCAGACCAAAACTGTCTACCTAGCGTCATGGGACCATACCTTTGACTTGTGGGGAGATTTACCGTTGCTAGGTCCGACATTCAGGGAGATGTATGATTGTAAGTATAGATCCGTGCGAGCCGCTGGCATCGTGATCTTATTGACAGATTGATAGGCATGGTATCTCTGAATGATAAGCAGGAGCGTGAACATTGGCAGAGCTTAAATGCTTATGCTGCTCGCTTGACTAGAGATGAATCTGCTAATTTGATTCTCTTCGCGAAATATTCAATCGAAGGAATGGTAGAAGAGGTTTTGGAGCTCAGACTCGT…
23062	8.13385552887597e-06	5.69353252567645e-08	17.2169876827964	9.15784928771756	2.110196535	Aspergillus fumigatus	Afu5g10370	AFUA_5G10370	iron-sulfur protein subunit of succinate dehydrogenase Sdh2, putative	AGTCAACACTTTGGCTTGCTTGTGTATGTTTGGCCCATTTGGAACGGATTCAGGACATCGACCGTGGTTGCTAACACCCCGTTAGGCCGTATTCCCACCGACACCAAGCAGGAGTCGCGTATCTACCCGTTGCCTCACACCTATGTCGTCAAGGACTTGGTCCCGGATCTGACCTACTTCTACAAGCAATACAAGTCCATCAAGCCTTACCTGCAGCGTGACACCAAGACCGAGGATGTGAGTACTTCTCGGATTCTGTGATTACTTGAGCCCCAGCTAATCTGCGAATAGGGTCTTGAGAACCGCCAAAGCCCCGAGGACCGCAAGAAGCTCGACGGTCTTTACGAATGCATCTTGTGCGCCTGCTGCTCGACCTCTTGCCCTTCGTACTGGTGGAAC…
5715	8.13385552887597e-06	5.79932053788183e-08	-17.1792588133247	9.13902841805428	-2.4213827	Aspergillus fumigatus	Afu4g09710	AFUA_4G09710	C6 transcription factor NosA	ATAGACGCAATGGCTGTGTGTTCGCATGTGTCCGCTCTTGGACGACAACTGGAGTTTACCGAACCTGTGGATCAAACCCTGGAGCATCCGTTCTCGCCCACTACAGGAGCCATTCGTCCCGAGATTCTAACGAAGAACATGACGACGGTGTTCCGCATTGCGGCCAGAATCTATCTCTGCAGTCTAGTGCCCGGCTTTGACCGCAACCAGCCAAGTAACCTCAACCTGGTCGCAGCAGTTGCAAATACTTTGAACTATATTCCCTCCGGTCCCAATGGTTTCGACCGCTCCCTCGTCTGGCCCTTATTGATCACGGGCGCCTTCTCTGCACCGACCAGCCAGTTCAGGGCTGTGCTGGCCGAGCGCGCCTCTCTGCTAGGCGATCACGCCGACTTGGGC…
12987	8.4133687287253e-06	6.14790839975656e-08	-17.0601518556085	9.0793125674051	-1.979014005	Aspergillus fumigatus	Afu4g12700	AFUA_4G12700	conserved hypothetical protein	TTGCAGTCTACATCGTCTCTGCTCGGTACCAGGCCGGCCCTGATATGTCGGATCCCGCGCACCCGCAGCCCGGTGCGCCGTGGTACATCACAAAGAAGTGCACCGTCGCTGCGAATAAAAACAATATCAACTACTGTCGCCAGTCCAAGGCCCTGTTTGCGTTCACAATAATTATCATGTGAGTACCATGTCCCTGCGAGTCAACCCTCAAGGCTGCGGTTAACGGAAGAAACAGCGTCCTCTACTTTGTTGAGTTCGTCCTGAGTATCCATTCCTGCGTTCTGACTCCGGAGGAGCGCGCGGAACGATTAGAGAAGGCGGAAGAGAAGAGAACCTGGAAGGAATATGAAGAAGCCGTTCTCAAGTCTCCCGCGATGATTCCGATGAGCCCAGCTTATC…
27673	8.4133687287253e-06	6.25386935235952e-08	-17.0254311550941	9.06181857990278	-2.4562578	Aspergillus fumigatus	Afu3g03440	AFUA_3G03440	MFS siderophore iron transporter, putative	CCGGCTACATCACCAGTATTTTCGACGTCGTCTCGGGAGTCTGGCTATTCATCGTGGGCTTCCTAATCAAGAAAACCAACCGCTTCCGCTGGCTGCTCTTCATCGCCGTCCCGCTCTACATCCTGGGCGTCGGGCTCATGATCTACTTCCGCAAGCCCAGCTGGTCGGTCGGGTACATGATCATGTGCCAGATCTTCATCGCCTTCGCGGGCGGCACCATGATCATCTGCCAGCAGGTTGCTGTGCTGGCCGCCTCGGACCACGACCACGCTGCTTCCTCGCTTGCCTTCCTGAATGTGTTTGGCACGATGGGAAGCGCCGTGGGGAGCAGCATCTCTGGTGCGATCTGGACCCATACCCTGCCTGGTGCGTTGCAGCGTCTGCTCCCTGACTCGGTGA…
28102	8.45441275655692e-06	6.53678554097469e-08	16.9358436822127	9.01649858462483	1.940026115	Aspergillus fumigatus	Afu5g10560	AFUA_5G10560	cytochrome c oxidase subunit V	CTAGCCCAATTGCTTGTCTGAACGCTCGTCCTCAGCCTCAGCAGAAGTCGATTGCTTCCCAGCAGACCCGCGCCTCTTCCGAGCATGCCATCTCGAATCCCACACTCGCCGGTATCGAGAAGCGCTGGGAGGCCATGCCTCCCCAGGAGCAGGCCGAACTGTGGATGCAGCTGAGGGATCGTATGAAGGTTGACTGGCACCAGATGACTTTGCAGGAGAAGAAGGCTGGTATGTACCTCTCTTTGGCCCGGATGCCAGACATTCCCCAGTGGCCAGAATTTTAGCTGATCAGAGACTCTAGCCTACTGGATTGCTTTCGGTCCTCACGGCCCCCGCGCGGTTCCTCCCAAGGGCGAGAGCCTGCGTATTTTCTTTAAGGTCGCTCAGCTGACCCTGGTC…
10774	8.45441275655692e-06	6.54088365571e-08	16.9345778857704	9.01585636908834	1.81019018	Aspergillus fumigatus	Afu5g11260	AFUA_5G11260	siderophore transcription factor SreA	AGGCTAACCACCAGCGACATTATGCCGTTGCCCCACCGCCTGTGGATTTCACTCACTTCAGTGCTACCGGGAGTCTCTCGTTGCCGCATCACCCCCCCCCTCCGAGACTCCTGGAGCCTGAACGGCTGAGCGCACCTAGTCACTCTCCCATTCCACAGTTCGGCCGACGTTCTATCTCACCCAGCACTTCCGGCAGTGCGAAGAAGCGAACTCTTGCGGAGACCACATCATCCACCGATACTGCCTCGGTTCCGACGACGTTGGAATCAGGTTCCAACCAACTTCCCCCCATCATATCAACTGCCAATCCTTCCCCCCCCGGCCGTCTCAGCTCGATTTCCACTCTTCTAAACCACTCAGGCCCGCACGACGAATCCCGCCTAGACCCGTCGCTCGCTG…
14978	8.58249749859619e-06	6.77017399767903e-08	-16.8651288867236	8.98053986933794	-1.759073655	Aspergillus fumigatus	Afu1g05550	AFUA_1G05550	conserved hypothetical protein	GCTGAGGAGTATCAGCACAAACACGCGAAAAGCACCACCTCGCTCGATACGAATTGCTCGCTTTCTGCCAGTGTGACTAGCCCCACATCCACATTGGTATCGGACAGTCCATTCACACCTGTCAGTCAGTCGCGGGGATCGCTCGCAGACAGCCAGTCGAATAGGCCACGAAGCCAGACGCTTCCAACAGGCACCCTCGACCCATCTTTGATATCTACAGAAGAATCGTCCGATCATTCGCTCTCTAAAGCGGCTTTGCAGCAGTCGTTGTCTATCACAACCCTTGAGTCACCTCTCGAGGATGAGCACAACTCGAAGAAGGGCCCCGGTCTCGATACATCATCCAATACCATCAAGCGCAATCGCAGCAACCCTGAGATCAAGGCAAAGCCCATGTAC…
10438	8.94972459227048e-06	7.19562201745048e-08	16.7429416113225	8.91801688741904	1.85489267	Aspergillus fumigatus	Afu1g13510	AFUA_1G13510	C6 transcription factor FacB/Cat8	ATTTCGGGTACTAGTCTCGGTGTCCCTCACCGTCATCTTCGATCTCCCAGTCGGGTTAGCTTGCCATCTGAGAATTATCCCGCTCCACAACAGTCCATGAACAGGGCTTACTACATGTCACCATCTACGACACATGAACACACACAGACCATGTCGAGCTCGGCTCCCTCGAATGCCGCCGCGGGTCCGATGAGTATGGCTGACTGGGAATTTGTTCTGAGTGACATGGATCACGGCTATTCGAACATATTTACCGGCATTTATGGGGGCAAAGAATGTGGTGAAGACAGTGGTCCATTTGCTTCTTTAACCACGGGCTGCGTTCCAACGGATCAAAGTCCCATGCCGCTGTCTGCGTCAACCAAGGATGTCCCTGGTCTGTCACCTGAAGCGTGGTCG…
27978	8.98967994277754e-06	7.38868575567099e-08	-16.6901205759142	8.8908340864192	-2.219658575	Aspergillus fumigatus	Afu8g00280	AFUA_8G00280	short-chain dehydrogenase, putative	AACCCAGAATCGTTGTTGTCAGTAGTGATGGCCATCGGTTGAATCCATTCCGGTTCGATGACTATAATTTCGATGTAGGTCGTTCGATGGCTCTAGACATACCTACGAAAGCCTGGAACACTGACAGTGACGACGCAGGATGGGAAGACGTACAACCGGTGGTACGCCTATGGTCAGAGCAAGACCGCTAATATGCTGTTTGCCATTTCTCTGGCACAGAAACTTGGTGTCAAATACAATCTCCAAGCATTTAGCCTCCACCCAGGAATCATCTGGACCAATCTGGGCAATCATTTGGACTGGAACATTGAGTTTGGCGAACTACGTAAGACAGGATCTCACTTATTTCTCGCACAGACTAGCCTTGTGCTGACTCTCACTAGGCAACGCGGACAAATC…
2559	8.98967994277754e-06	7.50049145711111e-08	16.6602288629719	8.87540960700703	1.71631962	Aspergillus fumigatus	Afu5g12080	AFUA_5G12080	conserved hypothetical protein	GCAGCTAATCCCAACAACATCATAACGGGTGATTCGGCGTCCAAGGTGTCCAAAGAACAGGACGGTATGGCGAACCTCTCGTTTTGCTGCAGCAATATGGACTCCTTCCGTCCACCGCCATCTACATCGAGTGATTGCACAGGTTCCGCCTCATCCTCCGGCTCTGTCACATCCGATTACCATTCCATGATACCATTCTCATTCACCAGCGGCTTCCCATACAGCAGCCAGCACTCCGCCAAAGTCTGCTTGAAAGCGTCTCTTACGATCTCGCGTATGTTCCCGAGCCTGCCCCTGCCACAGCCGCTCTACTCGTCGAGTGGCAGTAACACACCCAACCAGGGGCTGCCCTCATCGCCGCAAAAGCAGCTACCGCGAACAATGCCATCGTTCGCATGC…
12617	9.29449028182982e-06	7.89580485106902e-08	16.5583828907995	8.82262876991646	1.706535495	Aspergillus fumigatus	Afu1g02070	AFUA_1G02070	cytochrome C1/Cyt1, putative	GAGGAACACGAATACGATACCGAGCCCAACGACCAAGGCGAGATCGAGAAGCGCCCCGGAAAGCTCTCTGACTACATTCCCCCTCCCTACAAGAACGAGGAGGCCGCTCGTGCCGCTAACGGTGGTGCTCTGCCCCCTGATCTCAGCTTGATCGTCAAGGGTCGTCACGGTGGCTGCAATTACATCTTCAGTCTTCTGACCGGTTACCCCGACGAGCCCCCTGCTGGTGCTCAGGTCGCCGAGGGCATGAACTTCAACCCTTACTTCCCCGGCACCGGTACGTTTTCGTTACCATACTTGATCTTAGTCTCGACTAATCCGCATCTTAGGTATTGCCATGGCCCGTGTCCTGTTCGATGGTGTCGTTGAGTACGAGGATGGCACCCCTGCCACCACCTC…
13111	9.91009387677815e-06	8.56910423204422e-08	-16.3973360914153	8.73844361898499	-1.77935297	Aspergillus fumigatus	Afu5g11110	AFUA_5G11110	thiamin pyrophosphokinase-related protein	TCAAGAGGGGAACCTTTGACATATTGAAAGGATGGCGCAACGAGCTCTACCCTGTTTACGGCCCAGGCGGAGAGTTCCTGTTGGAAATGGAACGAAGCGCAAGTCCACTCTTCGGCATCGTTTCATATGGTGTTCACTGCACTTGCTACGTTGAAGACGAGCATGGACTACGCATCTGGGTCCCGAGGCGGTCCCGGACGAAGCAAACGTACCCTGGAATGCTGGACAACTCCGTGGCGGGCGGAATGAGCACCAAAGAGAATCCGTTTGAGTGTTTGGTCCGCGAGGCGATGGAAGAGGCGTCTCTTCCCGAGGATGTGGTCAGGCAAAACGCCCGCTCCGTTGGATGTGTCACGTATGTCTATGTTCGAGGAGCGCGGGCTGGAGGCGAAACCGACC…
25184	1.11702679398685e-05	9.8282090490348e-08	16.1308401021857	8.59715147518904	2.053141565	Aspergillus fumigatus	Afu2g09130	AFUA_2G09130	NADH-ubiquinone dehydrogenase 24 kDa subunit, putative	AGCATTAGCGTCATGAACGAAGTCGCCCGTATCCTTGAGATGCCCCCAATGCGAGTTTACGAAGTCGCTACCTTCTACACCATGTATAACCGTGAGCCGGTTGGAAAGTACTTTGTTCAGCTTTGCACCACGGTATGAATACCGCCGACTTCTATCCCAAGGGAATTGGTAGCTTTGGACGGCTGCGCTAACGCAAACGGTTGATTAGACACCCTGCCAGCTAGGTGGCTGCGGTAGCACCAAGATCCTCGAAGCCATCCAGGAGCACCTGGGCATCACTGCCGGGCACACAACAGAAGACGGCCTTTTCACCTTCATCGAGGTTGAGTGCCTGGGCGCCTGTGTCAATGCCCCCATGGTGCAGATTAACGACGACTACTACGAAGATCTCACGCCCGA…
5215	1.34709538527307e-05	1.20568306630933e-07	-18.7410904927018	8.51718688296138	-3.0995178	Aspergillus fumigatus	Afu5g14890	AFUA_5G14890	hypothetical protein	GTTGCTTTCCAAAAATTCACCAGGCCTACCGTTGCAGCTGGCAAGACCACATTCCCGACTTCTCAACGGGACCTGAAAAATATCGGGTTCCATTTCGACCTTGCCGACCACACCCGTCAAGTGCCCGACACCAGACCTAATGCGAAACCAGGCGCTACACGAACCGCCAATGTTTTCCATTGGCAAGCAGCTGCGGAAGCCGAGTCAAAGTCCATTAAGGACTGGATTCGAAAGAATGGATCGCATGCAGTGATCCAGACTCTTGAAGTCCCAGTAGATGCCACCAAGGAGGAGTTCGAGGATATCCTGAAAACTGCAGCAAAAAAGCTCTAAGCCCCTAGGTACCTCGTCCCCATAGGTACCAAGGGACCCGTGTGTCGATAGTCAACAACAGTTGTG…
23221	1.35698784621102e-05	1.2351224328377e-07	-15.6957056861234	8.36096615747065	-1.6268481	Aspergillus fumigatus	Afu4g01350	AFUA_4G01350	conserved hypothetical protein	CTTTTCAGCTCTCAGCGACTTTTCCGGCGAGAACATCGCCTTTTTGACCAGCGTTGCCGAATGGAAACAGTCCTTCCCGAAGGCGATCCGGGAGAACACGGCCCCTCGGGACAGCAACACCGAGGACTTGATCCGCGAGCGGTTCAATCGCGCCTTGCGCATCTACGCCGAGTTCATCAGCGTCACGCACGCCGAGTTCCCGATCAACATCTCGTCACAGGATCTCAAAAAACTGCAGGACGTCTTCGAGCGGCCTGCTCGGATCCTGTACGGCGACGAGCGCGAGGTCGATCCCGCCACCCCCTTTGACTCCTTCAAGCCCCCGGCGTCGCCGACCGATTCCAACAGCTCCCAAAAGGAGCTGCAGAGCTCCGTGGGTGCCATCCATGACCGTGTGCA…
17782	1.36374951466064e-05	1.27373136755068e-07	15.6379399653525	8.32908619521398	1.7139164	Aspergillus fumigatus	Afu1g15290	AFUA_1G15290	conserved hypothetical protein	AGACCAATGCTCGTCATACCAGTACTATGAGATCATCCAGGGCGCCATCTCCATTTCCGCCGATATCTTCATGCTTGCTGTCGCCATTCCGCTCCTGGTGCAAGTCCGCGTTCCTCTGAAGCAGAAAGTAATCCTTCTCGCCCTCTTCGGCATGGGAATTTTTGTCATTGTTGCGGCCATCCTGAACAAAATCTACTGTCTGGTTCCCTCGTTGATCTCCTACGTCTACATGAACTGGTATTTCCGCGAAGCAACCGTCGCCGTTCTCGTCACCAACCTTCCTCTTGTTTGGTCTCTACTGCGCGATGTGTTTCCCGCGCTCAAGAGCTGGACAGGTGGATCCAAGAAAGGCACAGACCGGTATCGGTCAGGACCTTGGACCAGCAAGGGATCCGGGCT…
12908	1.36374951466064e-05	1.28265275954126e-07	15.6248689434374	8.32185510823492	1.667007747	Aspergillus fumigatus	Afu6g03670	AFUA_6G03670	biotin synthase, putative	TACAACCACAACCTCGACACCTCGCGCGAGTTCTACCCCTCCATCATCACCACCCGCTCCTACGACGAACGCCTGCGGACCCTGTCGCATGTCCGCGACGCCGGCATCAACGTCTGCTCCGGCGGCATCCTGGGCCTCGGCGAGGCCGACTCCGACCGCATTGGCCTCATCCACACCGTCGCCAACCTTCCCTCTCACCCCGAATCGTTCCCCGTCAACGCCCTCGTTCCCATCAAGGGCACCCCGCTCGGCGACCGCAAGATGATCCCCTTTGACAAACTGCTGCGCACCATTGCCACCGCTCGTATCGTCCTGCCGGCCACCATCGTCCGCCTCGCCGCCGGCCGCATCTCGCTCTCGGAGGAACAACAGGTCGCCTGCTTCATGGCCGGTGCCAAT…
22743	1.37278076703943e-05	1.32843663463646e-07	15.5593434505447	8.28550813686313	1.59621235	Aspergillus fumigatus	Afu5g05640	AFUA_5G05640	RTA1 domain protein, putative	TAACTATATGAATAGCCCCCGCCTTCACGACAGCCGGCATCTACGGTGTCCTGGGCCTGATGATCCCAATCATCGGACAGGACAAGTCCCCCTTGCAGCCGAACCTCTACCTCATCATCTTTATGATGGTTGATTTCTTCAGCCTCCTCCTCCAGGCCGTCGGCGGTGGTCTTGCTGGCGCTGCCTTCAGCCAGAACAGCTCCCCCTGGCCGGGAACTTACACGATGGTAGCTGGGATAATCTGGCAACTGGTCTCAACCTGCGTCTTTGCTACATTGGTTGAGTACGTACCGTGGCCTAGGACCGATTGCGCAGAATCAAGCCCTGCGGCGGATCTCGCTGTCGTTGATGATTGCGGTTACGTGTATGGTGGCGCGGGGCGTGTATCGGAGCATGGAG…
10817	1.37278076703943e-05	1.33279686120333e-07	-15.553234521253	8.28211122416879	-1.66066485	Aspergillus fumigatus	Afu1g04300	AFUA_1G04300	conserved hypothetical protein	AAGCCTCCAAAGCTAGGAAAGAAGAAACAGCAGCAGCAGCAGGAGTCTAAGCCTCAGCCTGAACCTGAACCAGCAGAGCCAGAGCAACAAGAAGAAAACGAAGAGAATCCTCCCGACAACACCAAGGAAGATCCTCGGCCTCAACGAGATACCCACGACGTCAGCGCCAACGGCGAAGCCACAGAAGAAGACCAGGAGCCAGAACAACCACAACCACAACAAGAACAACCCCGCCCCCGCAGAAGAAAGCCTCAACCGCAGAGATACCGCCCCGACTCAGACACAGAAAGCATCCCCCGCCCGGAAATGGACAACAACACCGCAATGGAGAAGCCCCGCCGCCGTCGCCAGCGTCCCCAGATGCAACAACAACAACAGCAACAGGACGGCGGCCCATTG…
12750	1.37548413531346e-05	1.36098985872872e-07	15.5142634987687	8.26040769426305	1.722776875	Aspergillus fumigatus	Afu6g09350	AFUA_6G09350	C6 finger domain protein, putative	TGTATAAACATCGTGACCCTCCAACCCAGCTGCCCAGCGATCAAAGAAACACGAAAATTTTATGAACGTCTGCATGCCGATTGAGGGCCTTCCGTCCTTATATGAACAATCTATCATCGCATTCAAGTTTGGTCCCCTTTCGGCGAAATAGAAGGTTGGTCCCCTTTCGGCGAAATAGAAGGTCTGGTCCCACTCTTGGCTTGATCATTTGCGCTGCTTGAGTTCGTTCGTTCCGTTGTATATCTTGCTGCGAGATCTTGCCAGGTTATAGTCTTCGGTTTTGGATACTGCAAGAACTGATATATGGTTAAGAGCTGTCTTCTTTAATTTAATGGTAGACACCTACGATGTCTCCTTGCGCAACAGGCCAGCGGCTATCCGAGTTGAACACAAATGTTT…
27555	1.37548413531346e-05	1.3771534121767e-07	15.4923235996463	8.24816355938696	1.586792315	Aspergillus fumigatus	Afu2g04710	AFUA_2G04710	cytochrome b5, putative	CCAGGCAAATTCTCAGCAGTAGTAGATGTATCTGCAAGGGGAAAGGAGGTCTGAAACGACAAATGAAAAATCTTTTTACTCACCGGAGAATTTTTACTGGAGGGATACTGGTTTCGGTGTGACTGTTCTTCTCTGTCTGATGGCTGATTCTGTTGTGTCACAATGGATTGCTGGGTAATGATACCCAAAGTAGATATTTCTGTTTACTTTTGCGGTCCTTGGTATCTCCCTTCTTTTGGGGAAAACCAAGTCAGATTTTCGCGGATGTTATATGATCATACTTATGCCTATGCATAATATAGTAGAGGGGCGATTGGCTGCTGTCTTTTTTTTTTTTTTTTCTTTTCTTTCTGCCCCCTTTTTCTCCCTTTATTATATCCTTTGTCAAATAGACAGCTT…
10707	1.40842558572077e-05	1.43150051946741e-07	-15.4206021175852	8.20800877686513	-2.14138976	Aspergillus fumigatus	Afu4g09700	AFUA_4G09700	stress responsive protein	CCAGTTCTGCATCCGTTAAAGACGCCCAAACTTACTACAAAGTTCCCTTCCGAGCTTCACAATGAATCATCATCGAGCTTATCGGATGGAGTGAAGCAAGAGGATGGCATTTCCACACCCATCACGCCCCCTGCGGCTTACACAGAGTTCCTCAAAGCGTTCACGCCTGTTTTTTCCAGCCCTGCCAGCGCTGGAGTGAGCTTCCCAAAGTTCCCTTTCGACAGACCTGCCCACTCTCCGACTTCACAGCCTAGCAGTGCAGTCAGCGGCTCTTTCGTTTTCAATGACCCCGTCCGATCAGCTACCGCTTCACTTCCGCCGCCCACGCCCTTCACAGCACCGGCATCTCAGGCATCTCAGCCTAGAAGAGACCCGACGTCCTTGCGGCGCTTGCGGATA…
25123	1.50357632750536e-05	1.56444456091364e-07	15.2572108966806	8.11578757027858	1.646900105	Aspergillus fumigatus	Afu4g11390	AFUA_4G11390	ubiquinol-cytochrome c reductase complex 17 kd protein	ACGGAGGAATCTGGTGAAGAGACTCCCGCTGAAGAGTCTTCCGAGGAAAGCCAGGAGGAGCCCGAGGAAGAGGAGCCCGAGGAGGAAGAAGAGGAGGAAGAGGAGGTTGTCGACATCAAGCCCAAGCTTGAGGAGGGTGAGTCACTCATTGTCGATCTGGGGTCTTCCCTTTTGCCCATCTACATCGTTGGGTCGCTTCGTTGCGTATTCATGATAGTGAATACACACGCATTCGGATCTCCGGTCGTCCGCCTCATCGTAGGATTGTCTGGACACCGGCGCAAAGACCCATCTCCATTTACTCATCCAGCATTGCTATGTGATACTTACTGACCTTATCACAAACAGAATGCGCCAACGGTCCTCAGTGCGCCCCTTACAAGCACCACTACGATGAGT…
22843	1.50357632750536e-05	1.57382837678808e-07	15.2462666545749	8.10957317671717	1.801304025	Aspergillus fumigatus	Afu4g12530	AFUA_4G12530	calcium transporter, putative	AAACACCAAAGTCGTCGTGCTAGGTGGACTCGCCGAGCTGGCAGCTGGAGCCATCTCCATGGGTTTGGGTGGATACGTCGGAGCCAAGAGTGAGGCGTACGTTTTCCCGCTCACTTCCTTGTTATACGAAGGGTAAGGACTAACAGCCTATAGAGAATCATATCAAACGACTGTTCGCGAAACAAAAGAACTCATTGAGACCTCACCCGCCGAGACCAGCACCATCGTTCGTGATACATTCTCCGCTTATGATTTACCAGAAGCCGCCATCTCGCAGATCAACGCCTCACTGCATGCATCGCACGATCGTCTCCTTGACTTCCTCATCTCGTTCCATCACAAGGAGACCCAGCCTGATTGTAACCAGGCTTGGATCTCAGCCATCACACTCGCCCTGGG…
18062	1.5262384488475e-05	1.62070223633685e-07	15.1926635906096	8.07906799780702	1.565009745	Aspergillus fumigatus	Afu1g14610	AFUA_1G14610	lipin Smp2, putative	GTCTTTTCAACGGGAAGGAGAATCCGTTTTACGCTGGCTTCGGCAACCGTCTGACAGACGCGCTGAGTTACCGGTCAGTCAACATCCCGTCGACCAGGATCTTTACCATCAACTCGAACGCGGAGGTATCCTTGGATCTTCTCAGCCTGAATAAGTACAAGAGCAGTTACGTGACCATGCAGGAACTGCTGGATCATTTCTTCCCACCAGTCAGCCTGCTGGTCCAGCCTGGAGGTGAAAATTGTACCGATTTCACCTACTGGCGAGATGCTCCTCAGGATGTTGAGATATTCTCGGATACGGATAGTGATGAGGAAGATGAAGAGGATGAAGACGACGAGCTAGACGAGGAGATAGAAGATGAGGAAGAGGAGGAGTATGACGGCGAGTTGACCGAGG…
10419	1.54690175307152e-05	1.66611080807157e-07	15.1423556284266	8.05033467796927	1.578693243	Aspergillus fumigatus	Afu4g11400	AFUA_4G11400	cell surface receptor/MFS transporter (FLVCR), putative	TCGTCGAGATAACGTACCCCTTCTCGCCCGAGATAGGAAGCACCATCTGCTGGACAGGGGGACAGCTCCTCGGCGCAGCGTTCATCCTCATCCAGGACGCCCTGAAAGCATCAGACAACGCTTCACCACCTCAGAACATGAGAAGTGCCTTGATTTTCTCAGCCGTCGTGGCAGCCGTTGCGGCGCCGTTTCCAGTCTGCATCGGGCTGTTTGGGCGGGATGTCCGCCGCCGCCGGTTGGAAGTCGATCGCGGCGTCCCTTTGGAAAATGCTGTTTGTCGAGACCCCGAGGCAGCCAGTGCGGGCGTGCACGTAGGTGATGAGAACCCCAATACTGGACTGGATCATGCTTCTGATATGCCAAAGCTGGCGCCTAAATACTCATCATATTGAGGCTGAT…
15484	1.62889855695969e-05	1.79751715429058e-07	15.0049455152569	7.97133844139857	1.921121185	Aspergillus fumigatus	Afu3g07980	AFUA_3G07980	conserved hypothetical protein	TCATCGCTTTTTGAGATCCTAGCCAAGGTCCGCGCTGACAAGCGCTTTAAAGGGGTGTTTGCAACACCAGGGGACCATAACTTGGAGACTCTCTTCCGACACCACGAGGCGGCCCTACTGGACCATTGGAACGCTTGGAAGATTGAGGATCCAGTGCCTCAGTTCCGCGAAAGCCAGCAACTCGCCGCCGCTGTGCTCACTGCTACACAAGCAGATCCCACTGAGAAATACGATTTCTTCCTCGTGCATATCCTGACCACCAGCCATGCTGTCCGGATCCTCCTGCCGTTGATTCCTGCGCGGTTTCAAGTTCCACTCGTCAGGCAGTGGTGGCTGATGACGCTGGCTGTGTACATCGCCCAGCTCAGGCCGGAGATCGATCTTGGCCGAATTCGAAAT…
7567	1.62889855695969e-05	1.82258554151808e-07	-14.9800024152373	7.95691736122281	-1.80559285	Aspergillus fumigatus	Afu5g14230	AFUA_5G14230	C6 transcription factor, putative	GAGTCCGAGAGTTGGAAACAGAAGCGCCGCACAAAAGGGCTGAAATCGCCCTTTCTCTCCAAGATGACCCAGTGCTTCTCGCGGTCGCACCTTGAGTTGCACGATACGGCCCTGCTGCCATTCCCCAACGGCCACAGCACCGCAAACAGCTCCTGGGTCACATGGGCCGTGGCCGAAACCGTCCGCCGCACGATATTCCTCGCCAACATTGTCCACTTCTTCAGCCACCGCGATCTCCACTCCCGGCGCCAATCGCCCTACTACGAGCCCCTCAACGATGAGCTCATTCTGAAGATGCCGCTGCCCTGCGATCAAGCGCTGTGGAGCGCTCGCACCGAAGACGAGTGGCGCAAAGCCACCCCCGCGTCTCCCGGCTCGCCAGGCATCACTGACGCTTTG…
680	1.62889855695969e-05	1.82855723930548e-07	14.9741168181127	7.95351087741711	1.768483715	Aspergillus fumigatus	Afu2g14910	AFUA_2G14910	alpha-1,6-mannosyltransferase subunit, putative	TTGGACCTAAACACCTGGATCATGGAGTACTCTTATTCCCTGCAAGATCAAATCTTCGATCGGTTGGGCGACTTGACGTATCGCGATATCAACTTGTACAACCCGCTGAACATCAGCCACCCCCCGACAGCCCCGTATCTGGACGAACTATCCCGCTCGGCGGAAGGAGACGGGAATCCATCCTCTATCGATCTTTTGCTGTCACAAGACTGCGGAGGTTTCAACTTGGGTTCATTCTTCATTAAACGCTCGCTGTGGTCTGACCGACTATTGGATCTCTGGTGGGACCCTGTTATGTACGAGCAGAAGCACATGGACTGGGAGCACAAGGAGCAGGATGCGCTGGAGTATCTGTACCAAAGTCAACCGTGGATTCGCAGCAATGTCGCCTTTACGCCT…
12989	1.69580206159806e-05	1.92938644750993e-07	14.8778501189493	7.89759335877152	1.53705955	Aspergillus fumigatus	Afu7g03740	AFUA_7G03740	14-alpha sterol demethylase Cyp51B	CACGGCCTGATATAATGGAAGAGCTATATCAGGAACAAATTCGTGTTCTCGGATCTGACTTGCCTCCACTCACGTATGACAATCTGCAGAAGTTGGATTTGCACGCGAAGGTCATCAAGGAGACTCTACGCTTGCATGCACCGATTCACTCGATCATTCGAGCAGTGAAGAATCCCATGGCTGTGGATGGTACTTCATATGTGATCCCTACATCTCATAATGTTCTCTCTTCTCCAGGCGTCACTGCCAGGTCTGAGGAGCACTTCCCAAATCCACTCGAATGGAACCCTCACCGTTGGGATGAGAACATTGCAGCTAGCGCTGAGGACGACGAGAAAGTTGATTATGGCTACGGGTTAGTTAGCAAGGGCACCAATAGCCCGTACCTCCCGTTTGGCG…
5745	1.73292835587967e-05	1.99791497340496e-07	14.8155625712542	7.86121089030423	1.532320605	Aspergillus fumigatus	Afu5g02750	AFUA_5G02750	cytochrome c oxidase subunit Va, putative	TAATACTTGTGATGCCGATTCCCGACTTGGACAAGCAGCCGTTTAATTATGGGAATTTGCGGACACTGACTCGGCATTGGACAGATTTGAGAAGGAATTCGATGGTGTTCAGGATGTCTTCGAGCTCCAGGTAAGCCTGACCTAACCTACTCTCACATACAGCATATTCGTGTCACATCACCACAGTCCGCTCTCGGAATCATATGATGAAGAGTAGCAAACTGTATTGGCTTTCTCTTCTGTCCACGGTATATGACGCTGATCATTTCTCCGTTACAGCGTAACCTCAACAACTGCTTCGCTTATGATCTCGTCCCCTCCGTCGAGGTCCTCTCAGCTGCTCTGAGGGCTGCCCGCCGTGTCAACGACTTCCCCACTGCTGTCCGGATTTTTGAAGGT…
15444	1.81582984348981e-05	2.12638193896822e-07	-14.704951651054	7.79620712835928	-1.51039195	Aspergillus fumigatus	Afu3g10660	AFUA_3G10660	hydroxymethylglutaryl-CoA synthase Erg13, putative	GCAAACTGGTGCAGAAGTCCTATGGCCGCATGCTCTACAATGACTACCTCGCCAACCCCAGCCACCCTGCCTTTGCCGAAGTACCCTCTGAACTGCGTGACTTGGATTACGAGAAATCTTTCACCGACAAGACTGTGGAGAAGACCTTCATGGGTCTGACCAAGAAAACTTTCGCTGAGCGGGTGCGTCCCGGTCTTGATGTTGCCACCCTCTGTGGTAACATGTACACGGCCACCGTGTATGCTGGTCTTGCCAGCTTGCTCAGCAACGTCACCTTCGATCCCAGCCAGCCCAAGCGCGTCGCCCTCTTCTCGTACGGCAGTGGTCTCGCCAGCTCCATGTTCAGTGTCAAAATTGTTGGCGATGTCTCTGGTATGGTTGAGAAGCTTGACTTGCACA…
25451	1.81582984348981e-05	2.1485850696633e-07	14.6865891175155	7.78536652666366	1.558814805	Aspergillus fumigatus	Afu4g11280	AFUA_4G11280	DUF409 domain protein	GCAGATTCTCAGTCGAGGTTTGTCTCTGGCGGTTGTCTCGCGCCTTGCGGTCATTGTCCTCGGGGGCTGTGTCATCGCACTAGGTATGGCTGTACCTCAGTACATCGCTTTCAATGCTTTCTGCATGACGTCGAACGCCCCACGTCCATGGTGTGGATGGACCATCCCAAGCATATACCGCTTCGTTCAAGAAAAATACTGGTAAGTGAAGAGATACCAGACTGCCCCATGGCTATTGCTCAATGTGTCATACAGGAATGTTGGGTTCTTACGGTATTGGGTCGTACCAAATATCCCTCTATTCCTCTTAGCGATGCCCATTCTAGCATTGCTTCTTCGGTCAGCTTTCTGGGCGTGGAGACTGCCATCAGTCACCAGTAAATTTTCAGAGAATGGTGC…
22524	1.83377749692324e-05	2.20904622931663e-07	-14.6376366956408	7.75639762800489	-1.5825562	Aspergillus fumigatus	Afu3g12620	AFUA_3G12620	acyl-CoA:6-aminopenicillanic-acid-acyltransferase, putative	GTTGGAAAGATCGGATTCAACAGCGCAGGTGTAGGCGTTTGTCTCAACGCCATTCGGGCGAAACCCTGCATCAGTTCCAAGATCCCCATCCATGTGGCTCTCCGCCTCTGTCTTGAGAGCCCATCTGCCCAGATGGCGGTCGAAAGGGTCTCTGAGCTAGGAGGTATAGCTTGCAGTGTGCATATCCTACTTGCAGACAGCACAACCGCATTGGGACTTGAACTCTCGCCATTGGGAGATGTGTATCTCAAGGAAGATGTGCTGGGAACTGTCACTCACACTAACCACTTCATCGAGAATCGGAACGTCATTGAGCCCCCATGGCTCTCCGGCTCTCCGATTCGGTTGAATCGAGTCCGTCAGCTCCTTCGTGAGCTGATCAGTGGCGGAATCGCTGGG…
25770	1.83377749692324e-05	2.22545812733403e-07	-14.6246055836394	7.74866913335017	-1.505000235	Aspergillus fumigatus	Afu2g05060	AFUA_2G05060	alternative oxidase AlxA, putative	GATTTATTTTCCTCGAGAGCGTGGCTGGCGTGCCAGGCATGGTTGGAGGGATGCTGAGGCATCTGCGGAGCTTGAGACGAATGAAGAGGGACAACGGATGGTGAGTTCTCGTTTTGGTAATCGAGCTTCCCGCAGTTCACGTTGTTGCTAACAATAGCCAGGATTGAAACTCTTCTTGAGGAGGCATACAATGAGCGCATGCATTTGCTTACCTTCCTCAAGCTTGCTGAGCCAGGATGGTTCATGCGACTCATGGTTCTCGGAGCCCAAGGCGTCTTCTTCAATGGGTTCTTCCTTTCATACCTGATTTCCCCACGCACCTGCCACCGGTTCGTTGGCTACCTTGAAGAAGAAGCCGTCATCACCTACACTCGGGCCATCAAAGATATTGAGACAGGA…
5051	1.8458791847496e-05	2.28398926977291e-07	14.5789868468231	7.72155706059484	1.615625045	Aspergillus fumigatus	Afu4g11270	AFUA_4G11270	conserved hypothetical protein	CATTATCCTGACTGCAATTTGGGTGGCCTTCAGAGAAGGCTGGTCGCAAAATTTCACCTATGACGACTCGGCCCTCATGTTACACCCGAAAGGGATTTGTTCGCCCGGAGTGTCAAGACAGAGCTCTCCAACGGCCGTAAGATCACCGGACGATTTTCTTTCTGAGCAACGGGACACATATTTGGATGGACCGGTGCTCGATAAAACCGCGCATCGATCGTCGGTGTCCAGCACATTGCAGTTGCAAACACCACGTCCTTCTGAGCGTTCCAGATCGATGAAGTACGCCAGCGTACCAAAGCGCTCAAGGTCTATGGGCGCCGCTTTTATTGAGCGGTCCAACAGGCGAAGTGTTTCCGGGCTGGAAACGCAACCCAATAGACAGAGCATGTTTCCGGG…
10846	1.8458791847496e-05	2.29614825772857e-07	14.5696732981991	7.71601101089534	1.72174171	Aspergillus fumigatus	Afu1g17630	AFUA_1G17630	FAD/FMN-containing protein	AACCCTCCTGCAAGACCCTAATATTGGGACTAACATTCAGGACACGTCACGACTATTGACAGCGGAGGTAATCCGAGATAAAGCCGACGATTTGGCGGAGTTGATTGTCGACAATGATCAAGCTGCAGGATTTAACTTCAGTAAGGAGGGTCCTGTTTTCAGCAGTTGGTTCCATCAGGCTAATCCGTCACTGGTTTAGTTGGCAAAGTCAACACCAAGGAACGCGATAATACTGCCGTCCATGAGATCTGGAAACACAGCCATGCGCTTCTGAGTATCTCAGTAAACTGGCCGGATAATGCAACAGCCTGCGAAAAGGACGAGAAGCGACACCAGATGGTGCAGCTGAGCAAGCGCTTTACTGAGATTGTTGGTCCAGACGGAGGGACATATGTAAAC…
2833	2.05517530022112e-05	2.8743027810066e-07	-16.67828275322	7.67107638658646	-2.4501761	Aspergillus fumigatus	Afu3g03640	AFUA_3G03640	MFS siderochrome iron transporter MirB	CCAGCTATCTTCCGTCGTTCTTGCAGGTCGTGTACGAGCTGGACGTCGCCACGGCGGGATATGTCACCAACACGTTCAGTGTGGTCTCCTTTGTCTTCCTGTTCTTCGCCGGTTGGCTCATCCGCTGGACCGGTCGTTTCAAGTGGATCCTTTGGGTGTGCGTTCCGCTCTACATCTTCGGCCTGGGTCTGATGATTCACTTCCGTCAACCGGGCGGATACATCGGGTACATCGTTATGTGCGAGATTTTCTTCTCCGTCGCTGGAAGCGTCTTCATTCTCTGCGTGCAACTGGCGGTGCTTGCGTCCGTTGATCACCAACACGTTGCCGCCGTGCTCGCGTTGCTGTTCGTCATGGGCAGCATTGGCGGCTCTATCGGCAGCGCAATCTGTGGAGCAA…
5207	2.00827172958993e-05	2.53642644405726e-07	14.3961150070113	7.61198220867873	1.593047915	Aspergillus fumigatus	Afu2g08680	AFUA_2G08680	hypothetical protein	GTTGAGATAGAACCACAATGCCCCGAAATTGTGATTCTATCTGAGAAAGCCTGGAGGACACGGCGTACAAGGATGAGGTTAGGTCGTAAGGAACAAGGAGAAACGCACGAGGATGGGATGGAAATAGTCCTCAGGCTGGTCGCGGCAGAAGAAGAGATTGTCAGCAAAGTATTCGGATTGAGCGAGCAGGAGCCAGAGGAACAACAATAGTGGGACGGAGAGCGATTCGAAGGAAGCGGAAATAAATTAATGGGGACGGATGACGGATCCTCTCTGTCTGTATCGCAAACGGAGATCGTTGTAGGTACTTACCACAACCACCAGAAAACCCCGCCCGGAATGCTAAACTTGCTGTTGATTGGAAAGATGGGAAAGGAATGAGAGGGAAGAGTAGAAGAA…
25696	2.00827172958993e-05	2.55908412144348e-07	14.3806998707872	7.60267985169613	1.88263133	Aspergillus fumigatus	Afu4g12520		hypothetical protein	GAGCAAGGGAAGGGTCTTGTACTGCATGGTTAAAGCCAAAAGGAGTGTCGTGCTGAAGGTAAGTATAGTATGTGATGGATATGTTTTCAACGGATTACAGGATAATGCCCTCTGGAATGACAGTAAGCTTAAATGAAAGAAGTTTGAAGGGAACGTGAAGAGTATTCAAGCTTGCACACGTCGATTCAGCCTCATCTCCTGGGGAGAGGAGACTTTATACCTGCCCATGTCCATTAAAGTGATATTATTATTAGAATTAAACGCGGCTGAAAACGGATTCTCGAGCCCCAGACACCCGAACTGCTGCTTCAGGCCTCTCAGACGAAGGGCTCCCAACGAGGAGCCTATCATCGCGCACTAGGGACGGTCATTGTAGACCTTCGCCTGCCTATCAAGGGG…
10513	2.0358438291091e-05	2.62677996744988e-07	14.3355316455621	7.57536337289083	1.54501983	Aspergillus fumigatus	Afu3g00820	AFUA_3G00820	putative exported protein	GACTTCAGCATGGAGTACAGCAACGTTCTGGATGCAGCTGTTATCCTTGCCTCGACCAATGCTCCCGGCTGGACAAGAGCAAATCAGCGAGCGTTCATGAACTGGAACCGTCAGTTTCTCGACTGGCTAGTCAACTCGCCGTTTGGCAAGGAAGAGGCAAGCCAAGAGAATAACCACGGCACTTTCGCCAACATGCAGATTGCGGCGCTTGCGCTCTTCACCGGAAACACGTCTCTCTCGAGAAAGACATCCCAGGGAGCAAAGTCTCTTATCGACCTCCAGATCCGGCCGAATGGCTCCCAACCGATGGAACTCGCAAGGACACGCAGCTGGCACTACTCCAATTTCAACCTCGGAGCACACCTGCGCTTTGCGCTTGTCGCCAAGAAGGTCGGCGTA…
20359	2.0358438291091e-05	2.65598557802461e-07	-14.3164430120254	7.56379237510068	-1.844410238	Aspergillus fumigatus	Afu5g13950		conserved hypothetical protein	ACAACAATAAAACCAATGGCACCTCCCATTGCGCCGCCGACACCTCAGTCACAGGCACCGGAAACCACCTTCGAACCATGTGCGTCGACAGCTTCATTATTCCTCTTTGCTCAAGGCTCGGTAATCAATTGCCTCCATCATGACACCCTCGCACTCGAGAGACGGTTCGACCATCACAAGTCCGATATCTCGTTCATATCTGTGGACAATGTCAGCGAGCGAGGTTCAGGAAGATTAGTCGCCAGTTATGACACGGGACAGACGACTATCGTGTGGGACCTGTTTACCGGAGCAGAGCTCGCTCGGTTTGCGGCATTCGATCACTTACGAGTAGCTGCCTGGATGCGTAATGGCAATGTAGCGTTTGGTAAGGAGGACCTTGCCCTCATAACACACGAG…
706	2.17657697473594e-05	3.23580921608196e-07	16.4143931535755	7.55376559042335	2.34609475	Aspergillus fumigatus	Afu8g00790	AFUA_8G00790	conserved hypothetical protein	GCTTTCTACTCCGTACATTCCGAAGGAATCCGTGGCTTCTGACACCCTTCCTCATATGGGACGATGTCAACATGCAGAACAATCATATAGAGACACTCAGCGAATGATCCAACTTGCTCATTCCTCGATCAAGTCGGACTAACCATGGTATCCGCCCAGTGGCACCCTCCTCACGCGGAAGATCAGCCATATGCGCACCTCATTCTCACCACCCATGTCTTCGACCGTGGTTTCCAAGCGGGCTCCGTGCTCGGAGTAGCCGTTGGAATTGTATGAGCCTTGCGCTCCAGGAACCCCTACCTCTCGGTGGCCAGCATCATCACGCGCTCGACCGGATCCGCTGCCTTCCTCGGCTCGTGCGCCATGACAATCGTGCTCCCTATTCGCATGGCAGGCAAG…
8180	2.05517530022112e-05	2.76271412831631e-07	-14.2486190057632	7.52255024524309	-1.77805646	Aspergillus fumigatus	Afu7g08230			GGAAAGATGGTTTTTAACGGGACAGTATCTGGTCAAAATGTAGTTAGGGGCCTGAATGCTGAGAACATCAGTCTGGTCTTCAAATAAAAGCAAAGTCTCCGCGGTTTAGCCTAACCTGACACAGGGAACTAGCTGAGGACTGCTTGCTTAAATCCCAGAAATCGTGCTTTTTTCTCCTTCCAAAATATACCGATAATGAAAGGAACGTAATAAATGATGCTGTACATGCTAACATCGAGAGGGGCGAAAAAAATGCAGCGGTGCATCACCTTTTCAGCCTAAAGCTGTCAGCTGTAAGTAATTGAAATATAGCTGGCCATTAGTGTGAGTGACGAGTGGAATTAGTAAAGGCCACATTTATTCGAATGTGGCTGGCCCGCATTAAAGTTCTTGGCAGTA…
13343	2.05517530022112e-05	2.76811964387871e-07	-14.245261745626	7.52050352444429	-1.664924393	Aspergillus fumigatus	Afu2g13580	AFUA_2G13580	conserved hypothetical protein	TCAAACCTGCCATATCTACGACCTCTCGTCACCATAACCGGAGACTCTCTGAATGGTGGGCAATTGCATGAGGTTTTGGAAGTCAACGGGCAACGGAAGGAGGGTGTTGGCTTTGGTACATCAAAATGGGGTGGACGTGTTCATGATTTGCTCGGAACAAGATGTGATCCCTACGTCAATTTGCTTATGGGTGGAGAAACCTTTGACTTCCACTGCCACTCGAACTTGACACGCGCAGTCATGCCTTATGGCTTGACTGAATTGGATGTGCACGATGTGCTTAACGTCTTTCAAGTAACGGGTCTGGATGAGCAGGGAAAGTACTTCATGGAGACATCGCCAGCTAAGCCTGGAGAATACTTTGAGTTCTTTGCCGAAGTAGATGTGCTCTGTGCACTG…
12979	2.05517530022112e-05	2.7798002064506e-07	-14.238031999675	7.51609429305386	-1.53265174	Aspergillus fumigatus	Afu3g10850	AFUA_3G10850	DUF821 domain protein	TCTTGATAGCCAGATCAGACCGTATGACCAAGTGGTGGAGCATGTCCGACAGCGGGAGGTGCCCTGGGACCAGAAACGGGATAAGCTGGTGTGGCGGGGGAAGCTTAGCTTTGCACCAAAACTGCGGCGGACGCTGCTCGAGGTTGCACGGGGCTATCCGTGGGGTGATGTGCGAGAGGTGGAGTGGAGGAACAAGGCCAACTTCCTCAGCATGGAGGAGCATTGTGACTACAAGTTCATCGCGCATGTGGAAGGGCGTTCCTATTCCGCGTCGCTCAAGTATCGCCAGGCGTGTCAGTCGGTGGTAGTGATTCATAAACTGCAGTACATCCAGCATCACCACTATCTCCTCGTCTCCTCCGGGCCACAGCAGAACTTTGTCCAGGTCGAAAGGGATTT…
17579	2.2199643251471e-05	3.40134097147842e-07	-16.3044541461761	7.50423363192738	-2.25587035	Aspergillus fumigatus	Afu4g08370	AFUA_4G08370	conserved hypothetical protein	CTTGACCAGCAATATGACCGATTCCCAGGTCTACCTTGCAAATTGTGTGTTGCCTTCCCTTTCTTTGCCGTATTGCGGTCTGAATTCTCCAGTTACTGACAGCTTTGCGAACGACGCAGTCCTTGAAGCTCTTCGCTACAACTGTCACTTCCGAACTCCTACCGGCAAAGCTTTTCCTATTAGCCCGAGTAGAGTCTTCAGCGAGTCATTGCTGCCGCAGTCCACGGTGGACCTGTTTTCTCCTTCCGCGAAGCCCAACTCAGGCTCCAGCCGCTTGGCTCTGATCATTGCGCTCCCGATTCTGGGATTTGTGATCCTGATCTGTATCCTGGCAGTGGGATGCTTCTTCTTTATCCGCTGGCGCCGCAAGCAGGCTCGCAAGAACCGTCGTTCGGGCCA…
20303	2.05517530022112e-05	2.84237157998771e-07	14.1998695270571	7.49278174298432	1.46442965	Aspergillus fumigatus	Afu5g07780	AFUA_5G07780	squalene monooxygenase Erg1	GATCTATGCCGAATTCCTTCCTCCCCGCCGCCACGAACACAACTCCGGGCCTGGTGATCCTCGGTGATGCCCTCAACATGCGACACCCATTGACAGGAGGCGGAATGACGGTCGCCTTCAATGATGTCGTGACGCTGCGCAATCTCCTGAGCCCAGAGAAGGTCCCCAATCTGGGCGACACAAAGCGAGTCATGAAGCAGCTCTCGACCTTCCACTGGGAGAGGAAGAAGGCGGCCTCGGTCATCAACATCCTCGCACAGGCGCTATATTCTCTATTCGCCGCAGATAGTGCGTTTCATCTCCTTCTCGCTCCCTCTTCCCTGCACTGAATCGCAACTGACCTCTCCCCCAACAGATCAATACCTCCGGGCCCTCCAACGTGGCTGCTTCCGTTACTTC…
17827	2.05517530022112e-05	2.89229248756388e-07	14.1700863846043	7.47454309483926	1.74810083	Aspergillus fumigatus	Afu4g08240	AFUA_4G08240	zinc-containing alcohol dehydrogenase, putative	TCTGTATGGCATGAACGCTCTTAAGCCGGGTGAGATTGTTCTGGTACAAGGAACGGGGGGTGTCAGCATGTTTGCCCTGCAGGTAAGTCTTCACCTGCCTACTTGAGGAGAGAACACACGACAAGCTGATAGTGTTCGTGGGATAGTTCGCTAAAGCAGCTGGAGCTACTGTTATTGCTACAACTTCCTCTGATACGAAGGCCAAGAAGCTCAAGGAGCTTGGAGCGGACCATGTCATCAACTACAAGACGAACCCCAACTGGGGCGAAATTGCTCGTTCCCTGACTCCCGACAACGTCGGTGTCGATCACATTATCGAAGTGGGAGGCGCCGGAACCCTCAGTCAGAGTTTGAAGTGCATTAAGTTCGAGGGCACAATCAGCATCATTGGTTTCCTCG…
15109	2.05517530022112e-05	2.90197260690353e-07	-14.1643773241815	7.47104246926406	-1.7840675	Aspergillus fumigatus	Afu7g00280	AFUA_7G00280	conserved hypothetical protein	TTCTCTGGAGCAAATGACCTGATTGCTAAGTCTGACAGTGTCGGTGGGTGGCTGGGTTGTCGATTTCATGATTCAGGAACGTAACGGAAAGCCATTCGAATCGGGTCTGGTTCCAACTGGCTTTTGGGCTGGCGTCACTGTCGGGCGTCTGGTTCTGGGCTTCGTGAACGACTGGTTGGGCATGTATCCCCTCTACGCAGCCCTAGCGATTGAATGCTGACTAGAATGAAGGAGAGCGGACTGCCATCACTATATACCTTGCTATTTCAATTGCCCTGGAACTTGTCTTTTGGCTGGTCCCAAAGTTTGTCGTCTCTGCCGTTGCTGTCTCGATGCTCGGTTTCTTTACCGGCCCTCTCTTTCCTGCGGCAGTTGTAGTGGCGGCCAAGCTGCTTCCGA…
7825	2.05517530022112e-05	2.95592885309136e-07	-14.1329384966591	7.45173910081327	-1.467947515	Aspergillus fumigatus	Afu3g03650	AFUA_3G03650	GNAT family acetyltransferase, putative	CATTTACCGAAGACGAAGCAATCCAGGTTCATACCTGGCTGATGAACTGCGCAACGTCGGTGCCTGGCTTCGGAACCTGGGTCGGCTTTGCCGAAGGCGAGTTCGTGGGTTGGTGGGTATTGGCTCCCGTCCCCACGACGGAGAACCCCAAGAGCTTCAGGACCGATCGAACGGAGTATGGCTTCCGAGTCTCGCCGAAGTTCTGGGGCCAAGGGTACGCGAAGGAGGGGGCTCGGGAGATGGTTCGCTATGCCTTCGAGGAACTGGGTCTGGCCGAGGTGATTGGCGAGACGATGACTATCAACATGGCTTCGCGGGCGGTGATGGCCGGGTGCGGGTTGACGCACGTTGAGACCTTCTTCAACAAGTACGATACTCCACCGCCAGGCATTGAGGAGG…
17636	2.05517530022112e-05	2.96179692841333e-07	14.1295578428855	7.44966076061944	1.61028677	Aspergillus fumigatus	Afu6g03640	AFUA_6G03640	aminotransferase, putative	CCCCCAAGGCAATAGCTACTTTATTGTCGACGAGGCGCACGCCACCGGTGTGTTTGGCCCCCGCGGTGCGGGCGTTGTCCAGAGCCTCGGCGTCGAGAAGCGCATGTTCATCCGGGTGCACACGTTCGGCAAAGCGCTGGCGAGTCACGGTGGTAAGCCCGAGTCAATTCCGATCTATATGTTTGAACTAACTGGATAGCAATTGTGCTCTGTTGCCCCGACACTAGAGATTACCTGATCAACTACGCGCGAAGCCTGATCTACACCACCGCCATGGGATTCCCCTTCCTTGCGTCCATACGCGCTGCGTATGAGCTCCTGGTAGAGGGACAGACGGAGCCGCATCAGACCAAACTGCAGCAGCTGGTGGCGTACTTCCGAGACCGGCTCGCGGAATTG…
22976	2.05791715266103e-05	2.99696672717626e-07	14.1094509789245	7.4372890104317	1.48082957	Aspergillus fumigatus	Afu2g13710	AFUA_2G13710	NADH-ubiquinone oxidoreductase 49 kDa subunit, putative	CTCGATGATATCTACCAATGGGCCACCCAGTTCGGCGACCGCATTGACGAGACCGAGGAGCTGCTTACAGATAACCGTATCTGGAAGGCTAGAACTCAGGGTGTTGGTGTTGTCACCGCAGCTGACGCCATCAACATGAGTTTCACTGGTGTCATGCTCCGTGGTTCCGGTGTCCCGTGGGATATCCGCAAGTCGCAGCCCTACGATGCCTACGATCAGGTTGAGTTCGACGTTCCCGTTGGTGTCAACGGTGACTGCTACGACCGTTACCTTTGCCGAATGGAGGAGTTCCGCCAGTCCTTGCGCATCATTCACCAGTGCTTGAACAAGATGCCCGCTGGTCCTGTCCGCGTCGAAGACTACAAGATCTCTCCCCCTCCCCGTGCCGCCATGAAGGAG…
25146	2.11714659754266e-05	3.11534010864135e-07	-14.0436542457676	7.39667745632127	-1.475187783	Aspergillus fumigatus	Afu8g02760	AFUA_8G02760	mitochondrial ornithine carrier protein AmcA/Ort1, putative	CTCTTTTTCAGCTACCGCATCATTCAAGATATTTTAAGGGCCACCTGCTACCCTACAGCGGATTCTATGCCTTTCTCAGCTCTATTGTTCAGTGGTGCCGCTTCCGGCTCTATCACCTCGCTCGCACTTACCCCTATTGAGCTCATCAAATGCAAAATGCAGGTGCCACTTGAAGCTTCTAGCAGCAAGATGCCCGGGCCACTGACTCTTATTGCCGCTATATTTCGTCAGGACGGTATTCTTGGTTTCTGGAGGGGCCAGATGGGAACGTTGATCCGTGAGACCGGAGGAGGAGCTGCCTGGTTTGGTGGCTATGAAGGAGTATCCGCCTTTTTTCGAAAATACCATTCAACAGTGTCGCCTCGCGACTCTGAGTCACTTCCAATCTATCAACAGATG…
20025	2.18398064461541e-05	3.27994665984414e-07	13.9566383249894	7.34266839893211	1.448943285	Aspergillus fumigatus	Afu5g04370	AFUA_5G04370	NADH-ubiquinone oxidoreductase, subunit G, putative	GTTGGTTTCACTACGCCATCTTCAGAAGTAGCGCAGACCAAACCGAAAATGATCTGGCTCTTAGGAGCAGATGAAGTTAGTCAAAGCGAAATTCCGAGCGATGCGTTTGTCATTTATCAGGGTCATCACGGTGATCGTGGTGCTCAGTTGGCCGACGTTGTTCTCCCCGGTGCAGCATATACGGAGAAGTCGGGCACATATATTAACACTGAAGGACGTGTCCAGGTTACTCGAGCGGCCACCTCCTTGCCTGGTGCCGCACGTGACGACTGGAAGATTATCCGTGCTGCCAGTGAATTCCTCAACAAGCCGCTTCCCTACGACGACATTGAGGCACTCCGCGATCGCATGGAGGAGATAAGTCCTGTCATGCGCCGGTACGATGTCGTTGAGCCAACT…
10549	2.2199643251471e-05	3.39932916637187e-07	-13.8965125771018	7.30514795271525	-1.807140945	Aspergillus fumigatus	Afu7g00380	AFUA_7G00380	GNAT family acetyltransferase, putative	GCAGTAATTATTCCCGAGGAGGTACCACCCATACATACCGAACGCCTTCTCCTGCGGCCCCTGAGAATCGACAACGACGAAGACGCCGCGGGAATATTCAGTATCAGAAGTCGACAAGATGTCGTTGATTGGCTGTGAGAAACCCTGTATTCTGCAATGACATCCTCACAACTAACTTGCCCAGGTGGCCAAGAGCGGCAGATACCACGGTCGAAGAAACCAAAGCCCACATGATGAAGAAGGTGTTCAAAGATCCCGACGCAGCCGGTGCTGTTGGGCGGTTATTCTTCTTTGTCATTATTCCCAAAAACGAGCCTGATCGTATTATTGGGTCCCTTGGTGTTAACTCTCTGTCGCCCGCTCCCTCGGTGGGATACGCCATGCATCCGTCGTACTGGG…
8151	2.23377285249101e-05	3.45638396471606e-07	-13.8686010266491	7.28767384436493	-1.435908265	Aspergillus fumigatus	Afu5g06580	AFUA_5G06580	MFS multidrug transporter, putative	GGACAAACTACCCTTCGATCCATTATCTGGCCAGTATTTCCGCTGGTGTGCCGTTTGGCTTTGGCATGGTTCTTGCCTTCCTCAGCCTCATGAACTACCTGATCGATGCATACACCATCTACGCCGCCTCCGTGCTCGCTGCGAGCGCCGTGCTGCGCTCGATTTTCGGCGCCGCCTTTCCCTTGTTCGTCAAGTATATGTATAGCTCGTTAGGTAGGTCCTTTTCTTTTTGGTGTTGTTGTTTAGGCGAAAATTAATCGGGTCCAGGTATTCATTGGGCCTCGTCCATTCCTGCCTTCCTGGCACTGGCCTGTGTCCCCTTTCCATTCCTCTTCTACAAGTACGGGCCTGACATCCGAAAAAAATGCAAGTTCTCCGCGGAGTCGGACGAATTCATGC…
23113	2.27192627847082e-05	3.54988481011066e-07	-13.8239490925569	7.25964463041097	-2.27158603	Aspergillus fumigatus	Afu3g03290	AFUA_3G03290	conserved hypothetical protein	AAGTTGACCTATCTCCAATGGCAGTCTATCTACAACGATACACGACCATATCGCATCGCCCAATTCGGCCGTAAAAAGAAAAACGCCCAGAAGCTAGCGCATAACCTGATATTTCATAAAGGCGACAGCGAAGAACTTATTCGAGATATTCGGAAGACAAAGGAACAAGGCGCGCAGTTCAGCCTTGAAATGAATGGGTTCATTTATCGCGAGTATCCGTCATCATCAATGGCGCCAAGCGATTTCTGGAGTGCAGAACAGGTTGAGAAGGTCTTCTTGCCTGAATGTGAAGCGGTCATAAGAAATGAGATCAAGGGAGTGGATCAGGTTTACATCTTTGACTGGAAGGTAACAAGCCCCATTTCATGTGCAGGATGACCAGTTTGTCACTAATATCTA…
3334	2.30842540528895e-05	3.64193328504324e-07	13.7812496508768	7.2327546140903	1.495067075	Aspergillus fumigatus	Afu5g09680	AFUA_5G09680	succinate dehydrogenase cytochrome b560 subunit	TATTATGCGTTTTGGGTTGTTCCGCACCAATACTTCCGTTGCAACATTGGCTGCTACGTCATGCGACAATCTTGAATATACCTTCAACCCGTTACAACAGAACGAACATAATGGAAGATAAATTGACTAGTACTGATGCGTATGACCAGACACGCTGCTTCCACCACATCTCAAGCTGATGCCTCCAAAATCCTCGCCCAACAGCGCTTGAATCGCCCCGTTTCCCCTCACCTCTCCATCTACCGTCCCCAGATCACCTGGATTGGCTCTAGCGCTCACCGTATCACCGGCATTGCTCTTTCTGGCTCCTTGTACCTTTTCGCAACCGCATACCTCGCCGCGCCTCTGTTCGGTTGGCACCTTGAATCTGCCTCCATCGCTGCCGCTTTTGGCGCTCTT…
17843	2.35224024552526e-05	3.74674189593677e-07	13.73406783098	7.20294301026337	1.417633465	Aspergillus fumigatus	Afu4g11720	AFUA_4G11720	phosphatidyl synthase	GCGACTTCTCCAAGATCAAGTTCGACGCCATTCTCGTCTTTGCCGACTCTCGCGACTACGCTACCGACATGCAGCTGATCATCGATCTGCTGCTAGCTGAGGACGGCAAGCTGCTGACCCGCGCCAAGGACCCTGTGTCCTCCCGCATCCCCATCTACTTCTCCCAGGGTGACTTGCTCATGCCGACCGACCACAAGGGCCCCCCTCGGTTGACTCAGGGTTGCTTCCGTATCGCCGTCGAGGCGCAGTACAAGGCTCTGACCGGTGTCGACCTGGAGCGTGTTGTCTACGGCAAGCCCGAGCGCGCCACCTACACCTACGCCGACGAGGTGCTCAAGGCCTGGATGGAGCAGATCCACAACGAGAACCGCCTGCCCAAGAACATCTACATGATTGGTG…
22713	2.40391883165491e-05	3.86552482031888e-07	-13.6823369682018	7.17013721802308	-1.4934023	Aspergillus fumigatus	Afu5g01010	AFUA_5G01010	conserved hypothetical protein	TAGTCCTGAAGAATTCCTGGCAACGTCTGTCCTGCGCAACCCCAAGGCGCAGGAGAAGCTCAAATTATGGCTGTCCGCCGCTCGGAGCGCCTACGTCCTGAACTTCAAGTTTGCACGTCGTCCGAAGATCTGGATGCTGTCTGGACTATATCTTCTTGAAGACGCGTGTACAATGGTCTCTCGCCATAGCTCTAGTAAGATATCCGCCGGGGTCTCGGGCTCCCTCGTCGGTGCGCTCTCAAGCGTACCTGTGGGCGGCTTTTTGAATCTCGGCGAGGGCAATTCCTGGGAAATGACTATGGAACTGACCGAGCAGCATGTTTGGGCCGCTCAGTACCGTTTACTAGATGCTCGATTTGTCAAGGTGGACAAGAGAGGTGCGGATAGCGTGAAGCTGCC…
10545	2.42002966968314e-05	3.92814281941893e-07	-13.6557726929125	7.15324215894173	-1.97738295	Aspergillus fumigatus	Afu5g03920	AFUA_5G03920	bZIP transcription factor HapX	GCGAAGGAACTCGTTTGAGAATAACCGACTGGCCCCTATCCAGAATCTGTCCCAATTCACACCACCCCCTTCTGACGGCGACGTCCGCTCCGACGTTACGCTGCCACCCATCAGCCAGGCTACAAATCCCTGCGCCAACGGGCCGGGCACATGCGCGCAGTGTCTTGCAGATCCGCGGAGGACCCTTTTCTGCAAGACTCTGGCCGCCTCCCGCTCCCCTAGCGCTGCCCCGTCGGGATGCTGCGGAGGTAAAGGCGCGGATGGCGGGTGCTGCCAGTCGCGTAACACCAATGTTTCGCGAGGCAGGTCTGGTTCCAATAACAATACATCGTCGGGATCTTCGGCCGCACCATCCTTGACTTTATCTTGTGCCGACGCCTACACGACCCTCTCACGACA…
22486	2.45375798048754e-05	4.03916403571183e-07	13.609811421892	7.12393158094618	2.245454515	Aspergillus fumigatus	Afu1g15850	AFUA_1G15850	C6 transcription factor, putative	TGTCCTGCTTCTCGAGCTTACTTTTCGTGCTCAACATGTCCCAGATAAAGCGTCAATAGTCTCCAAAGCGACCAAAAAGGCACTGGAATGGCTGTCAGCTATGTCAAATTTTGATGAGGCCTCGGGAAGAGCCTTTCGACTTTGTGATGGATTCTCCAGGCGTCTTGCACCGCATGTCGGTGCCGATATTGAAAAATTTCCCGCCGCAGGCGATACTGCTAGGGACGCTACACCCGATGCTCATTTTGATGATGCAGAAGATACAGCTGTGGGTAAAACAAGTGCTGACAATCTAACCACCGAGCTAGATGCCATTGCATGCTCACCCATGAATGAATCAAACTCCCCTCTGCCTGGACAGATCCCATTCGAACTGGCCTCGTCCGATCCATTCGACTT…
17839	2.45375798048754e-05	4.05733646652218e-07	13.6024221139251	7.11920988516546	1.818182708	Aspergillus fumigatus	Afu5g12840	AFUA_5G12840	hydroxyacylglutathione hydrolase, putative	CATGGGGAGACATTTAAGATTGGCGAGCGCATCTCCGTCAAAGCACTACACACCCCCTGCCATACTCAGGATAGTATCTGTTATTATATGCAGGACGGAGACGAAAAGGTGGTGTTTACAGGTGACACCTTATTCATTGCAGGTGAGACTTCCATTCTCTGGTGTATTCGAATGAATCTCACATTGGCAGGATGTGGTCGCTTTTTCGAGGGAAATGCTCAAGAGATGCACAAGGCGTTGAATGAGACTCTTGCCTCGCTACCTGATGACACCAGAGTCTACGTAAGCCGCTAAGAGTCCAGTTCTCATTGATGCAGAGACTGATCCGTATAGCCCGGCCATGAGTACACCAGGAGCAATGTCAAGTTCTGTCTTACTGTATCTCAATCAGAACCGATT…
5948	3.00272695699438e-05	5.19241222920574e-07	-15.3999311797117	7.08130249606666	-2.15864434	Aspergillus fumigatus	Afu6g01870	AFUA_6G01870	conserved hypothetical protein	TCGCGACGGATATCTATCTCATTACCATTCCCACACCGGTACGTTCGTTTTCATATATATCGAGCCGTCCGTCTCACATCCATAGATGCTCTTCAAAGCGCGACTTCCCTGGCGCGAGAAACTCGAACTCTTCATCCTCTTCTCTGGTGGAATCTTCGTCATGGCTGCCGGGATCCTCCGCTGCGTTTTGATCGTCACAGTGAGTCCCCCTCCGGCAATACCCTGATTTCAGTCGGCTGACAGCATAGGCCGGCGCAAACGGTGCGTCCCAAGCCGGCAGCTGGGCCTGTCGCGAGACGTTCGTCGCCGTGGTCATCGGCAACGCCCCAATGATCTACCCCTTGTTCCGCAGGGCTGCGCGCCGCGCCGGCTGGTACATCAGTTCCCGCGGCCACTCCC…
5655	2.55208080354245e-05	4.25862998163941e-07	-13.5229505759164	7.06826354459741	-2.2188769	Aspergillus fumigatus	Afu5g08800	AFUA_5G08800	conserved hypothetical protein	TGAAGTTAATGGCTCGGTCATCTTCCCCTACGGCATGGAGTGGATGTATCCTTGTATGCATGACCCGGCTACCATTAGAGAATTCTAAATCGAGTCCGATGAGCGTGTACACAGCTAATGTATAATCGTCTTATTTTTGCAGGCGGAGGTATGCCGACAACCACTAATCGAACGAAATGGCCGGTCGGAGGCGGCGCTATTGCCATCCAACCTGGCTGGTTCCAGGGTCATCAAACCGCCCTCATCTACATCAACCTGGGCCTGGGCACAATCCCTCCGAACATGAGCCATCCGATGGTCCCTCCCTTCCAGATTACAGGTCCGACCAATGACCCTTATCCTGGTACTATCTGCCTGCCACAAGTCCCACTGCCGGCAAACACGAGTGTGAAGCCAGGA…
3235	2.58782766448356e-05	4.35753748115405e-07	13.4854170314737	7.04409676369456	1.745636965	Aspergillus fumigatus	Afu3g10110	AFUA_3G10110	electron transfer flavoprotein-ubiquinone oxidoreductase	CAGATTTTGTCCTGCTGGAGTCTATGAGTACGTCGAGGATCCAAGCAAGCAGCACGGCGTTCGCTTCCAAATTAATGCCCAAAAGTAAGTCTTGGTTCTTACGCGCATTTTTCTTTTTCCTCATGCAGATGCTAACCACACACAGTTGTATCCATTGCAAGACGTGTGATATCAAGGTACCGACACAGGATATCAATTGGCAAACACCCCAGGGCGGAGAAGGCCCTAAATACTTCAAGACATAAGCTCATACCCACTGTACTTTTTTTTTTCTTTCATTTTCATCATCTTCAACTGTTTCTATGTCGTTTGAAAAGGATAGTTTCGAATTTATCCTCCGCAGACTTCCGTCGATCAACTCTACGGGTTAAAACATCCTTTCCTCTGGGTGACATCTTG…
7911	2.85700623200635e-05	4.85413680195254e-07	13.3102639690299	6.93041607888318	1.404583585	Aspergillus fumigatus	Afu5g07480	AFUA_5G07480	conserved hypothetical protein	CTGGTGTGACGTTGTGAATTGATACTTTTCTCATCAACGTGCCATCTAGCATAATGGCGTGCCCTATCACGGTCACCAAATTCGTGGGAACGGTGTCCTTGGGCCTTCTCACTGTAAGTCCAAATGATGCCCAATGCTTCCTTGACCACAGCATTGAATTGAGAGACTGACAGAACCTCGCAGGGCCTATCTTACTCCGCTTCCGCAGTCACCATCCCTTCCTTGAGCCTTCTCCCCACCTCGGCCAACGCCCTCCGATCTCTCAACGAAGTCAAGCGCCTTAATCGCAAACATGGTTTACGACTGACAAACATCGCCAACGCCTGCCTCATCTTTGCATACTCCGTCTCCCCCAAGCACCGTAAACACCCCTACCTGATCTGGATGTGTGTTGCGTCC…
2857	3.00272695699438e-05	5.23424219651358e-07	13.1891498612469	6.85092527790072	1.36110664	Aspergillus fumigatus	Afu3g03620	AFUA_3G03620	glycosyl transferase, putative	AGAGCAACTGCGTTGGCTTATCTGGGCATGCTTTGCCTCGACCATTTCCAACCGAATCTGCGAGTTCGCCCTCTTCATCCCCGCTGGCTACCACACCGGACAGAGAGGCTCGCGCTACCAGCTCTGGATGGCACCCTACATTGCCCTTTGTATTGTCCGGTCATTCATCCTCCCCAGATGGCTTGGTGGCCAGGCCCAGGCCTTCAAGCCGACCGGCTCACTCAGCTCCGCACTCGAAGAGCGTGATCCGAAACGGAGGAAGAACATGCTCGTCCGTCTGCGCGTGATCTTACTCAACTACATGGCCTTCTTCCACCTTGCTTTTGTGTATGTCACGCTCGTTGCGGTCGTCATCTCGTCGTATCGCTGCTTCGCGCAGGAGAAGACCTTCCAAGATGT…
20562	3.00272695699438e-05	5.23837378723231e-07	-13.1878876522408	6.85009300301307	-1.38425227	Aspergillus fumigatus	Afu2g02050	AFUA_2G02050	peptidyl-prolyl cis-trans isomerase Cpr7, putative	ATTACGAGAACGCCACTAAGCAGGTTGCCGATGCCACTGGAGACCCCTACGAGGATTACCCCGATGATCACCAGGGCGAGGAGCTCAACGCTCAGGTCTGCTTCAAGATCGCTTCCGAGCTGAAGAACTTTGGCAACACTGCATTCAAGAGCGGCGACGTTGCCCTTGGTCTTGACAAGTACCAGAAGGGCCTGCGCTACCTGAACGAATTTCCTGATCCCGATGAGAACGATCCCAAGGACCTCGAGCCTCAGATGAAATCTCTTCGCTTCACTCTTCACTCCAACTCGTCTCTACTCGCGAACAAGCTTGGTCAATACAAGAATGCCCAGAACTGGGCTACCTACGCCCTTGAAGTCGCCGACGCCGCCAACGCCAAGGAAGCAGATAGAGCCAAGG…
17900	3.03194224393924e-05	5.40087757817876e-07	13.1391010559509	6.81786283270111	1.36902044	Aspergillus fumigatus	Afu6g03660	AFUA_6G03660	onanonoxo-7-onima-8-eninoihtemlysoneda	CTTCCTCAATGTCCACCCTGATGTCGCCGTCAACGCGAAACTCCTGACAGGTGGACTGGTCCCTCTTTGCACCACGCTTGCCAGCGAGGAGATTTTCCAAGCATTCTCCAGCCCCGAAAAGAGCGACGCCCTATTGCACGGACACAGTTATACTGCGCACGCCGTCGGCTGCACGGTCGCCGTGGATTCCCTGCGAGCCATGACGAAGATGGAAAGCAGTGGGTCATGGGATGCGTACCGCGGTGACTGGAAAGCAGTTGATGTGTCTGGGGAAGATAATTCCCCGGAGGTCTGGTCGGTGTGGTCCCGCGATCTGCTGCGGGATCTGTCATACGCGGACTCGGTCGAGAGCGTTTTCGCTCTTGGCACTGTGCTCAGTATTTCACTGAGAGACGCCCA…
15445	3.03194224393924e-05	5.42648864611531e-07	-13.1315610809798	6.8128709707165	-1.4635585315	Aspergillus fumigatus	Afu7g00850	AFUA_7G00850	GNAT family acetyltransferase, putative	CTCTGACCAAACTAAGCGCAGACCACGCCGCTCAGCTATTCCCTCTGGTCGGTGGTGACGATGCAACAAAAATCGCCCTCTGGGACTACATGGCCGATGGTCCATTCAGCGACCCCATAACTTTCCAAGAAGCAATCGCGGCCAAATCGCGGTCTTCGGATCCGTTCTATTTCGCTGTCATAGACATTCGCCAGAACCCCGACCCCGAGAAAGGACATGCTGTGGGCTATCTTTCGTTAATGAACATTGTCCCTCAGCATCTCAGCATTGAGATTGGGAATGTACTGTTTTCTCCAACGTTACAGCGGACGACAGTCGCTACCGAGGCGTTCTACCTTGCCCTCAAGTACGCGATTGACGATTTGGGGTTCCGCCGCGTGGAGTGGAAGTGTAATGCGC…
7525	3.03194224393924e-05	5.42732379831357e-07	-13.131315875657	6.81270858369177	-1.417410875	Aspergillus fumigatus	Afu7g01490	AFUA_7G01490	MFS peptide transporter Ptr2, putative	TACTGGGTTGTCTATGGCCAGTTCTCCGGCAACTTCGTCACCCAGGCCGCGCAGATGCAGGGCCACGGTATCCCCAACGATCTGATGCAGAACTTTGATCCCATCTCGATTATTGTCTTCATCCCCATCCTGGAGACCCTGGTGTATCCGCTGCTGCGCCGTTTCCATATCCGTTTCCGTCCCATCACGCGTATCTCCCTGGGTTTTGTCGTCGCGTCTCTTGCCATGATGTACGCCGCGATTGTGCAGCACCTCATCTATTCTGCCGGTCCTTGCTACGAACATCCTCTCTGTGATGCTTCTAAAATCGACGGCACCGCTCAAGGCAACCGGGTCCACATTGCCATCCAGACCCCTGCCTACATGTTCATCGGTATCTCAGAGATTTTCGCCTCCGTG…
23068	3.24347915148801e-05	5.85518839543496e-07	13.0109160368163	6.73260562347622	1.35596138	Aspergillus fumigatus	Afu3g07230	AFUA_3G07230	phosphopantothenate-cysteine ligase, putative	GGGACCCAACGCATTATTCTACCTAGCCGCGGCTGTCAGCGACTTCTTCATTCCTCGAGAGCGGATGGCAGAGCACAAGATCCAGTCGTCCGAGCTTCCCGCACACCTTGACAATTCAAATTCCGTCGCGGGATCGGAAATATACACAGGTGGGCTGGAAACCCAGGCAGGAAACAGCAAGAAACTCGTGATCGGTCTGGACCCGGTGCCCAAGTTCCTGCATAGACTGGTGGACGGCTGGGCACCTGATGGAAGTATGGTTGTCTCCTTCAAGCTGGAAACCGATCCCAACCTGCTTGTCTACAAGGCGCGGACGGCGCTGAAGCGGTACTCACACCATCTGGTTATTGGCAACCTTCTCTCAACACGCAAATGGGAGGTCGTCTTTGTGACGCCAGA…
649	3.37028589748461e-05	6.13522918231421e-07	-12.9372899777658	6.68325650264598	-1.37855553	Aspergillus fumigatus	Afu3g01070	AFUA_3G01070	tyrosinase, putative	AATGATTGACTAGCTGACGGACGTTGCAGCTTCACTGTCAACCTCGGCCCTGTCTTCCCCAGTCTCAAGGTCCCAGGAATCGTCGCTCAGAACGGCTCCGGACTGGACTACAACCCCCGCTGTCTCCGCCGTGATATCTCCGAGGACGCAGCGAGCTGGACAACAACCGAGCACGTACTTGACCTGATCGAGAAGCAGAACAACATCCTTGACTTCCAGAATAGGATGCAGGGTGACTTCCCTAATGGCTTCCTGGGCGTCCACAGCGGCGGCCACTATACCATTGGCGGTGATCCTGGCGGTGTACGTACTCATCTTTCTTTTGTTAAGACTCAACACAAGCTGATAGGCGTTTGCCATAGGATTTCTTCGTTTCCCCCGGTGACCCTGCTTTCTACC…
5005	3.51334618163466e-05	6.44895157733304e-07	12.8591176334719	6.63055338188238	1.727398735	Aspergillus fumigatus	Afu4g00830	AFUA_4G00830	MFS peptide transporter, putative	TAACAATCAGAATCGCACAGTGGCTACTGAAGTTTTCTTCTACTTTCCCATCTGGCTCCTGAACGACGGCGGCATCGGCTCCGTCTCCACTAATCAAGGTGCCTCGATGACCACCAACGGCGCCCCCAATGATCTCCTGAACAATTTCAACGCCTTGACAATCATCGTTACGATTCCATTCCTCAGCCACGTCGTCTACCCCACTCTCGCGCGGTACAAGATTTCTTTTGGCCCCGCAAGCCGGATTACCTTTGGATTCATCCTCGCAACCATCTCCGGCGTCATCGCAGCGATCGTCCAGTGGCGCGTGTACAAGACCTCACCTTGCGGCTATCAGGCCTCAACCTGCGACGACGTCAGCCCACTAAGCATCTGGTGGCAGATCCCGAACACGGTGCT…
20829	3.55458852696016e-05	6.57857706749302e-07	12.8280428942555	6.60951461916959	1.37771545	Aspergillus fumigatus	Afu6g07160	AFUA_6G07160	IZH family channel protein (Izh3), putative	ATCGCTGCTGTATTTTTCTTTGCTGCGTGCAAGTGTCTGGTCTGCAGTACTCTGTGGCACACCATGAACAGCATTGCCAATCAGCCGCTTATGGAGAGATTTGCCTGTGTCGATTACACGGGGATCTCGCTTCTGGTGGCCGCCTCCATTGTGACGACCGAGTACACGGCTTTCTACTGCGAGCCCGTTTCTCGCTGGACGTATATTTTACTGACCATGTCGCTCGGAATCGGCGGTGTCATTCTGCCCTGGCATCCCACTTTTAATCGTAATGACTTGGCTTGGGCTCGTGTGGCATTTTATGTGACCCTTGCGCTTACAGGATTTGCGCCCTTGTTCCAGCTCACTTATACGCGCGGATTCGTCTGGTGTCTTTACTTCTATGCTCCCGTTGTGAAG…
677	3.64208722021185e-05	6.80590551044379e-07	-12.7751540217469	6.57359038766909	-1.58617901	Aspergillus fumigatus	Afu7g04290	AFUA_7G04290	amino acid permease (Gap1), putative	TTGTCCGTTGGTAACTCCTCTGTCTACGGCTCCTCGCGTACACTCGCGGCTCTAGCCGAGCAGAGGCAAGCACCTCAATTCCTCGCATACATTGATCGCAAGGGACGTCCTCTTTTTGCCATTCTCGTCGCGTCGGCCTTGGGTTTGCTCGGATTCCTCGCCGCATCTAGCAAGCAGGGTGAAGCATTCATGTGGATGATGGCCATCTCCGGTCTTTCGTCCATCTTCACCTGGGGCTCTGTTTGTTTCGCCCACATCCGCTTCCGCAAAGCCTGGAAGGTGCAGGGCCACAGCTTGAACGAGCTCGCTTTCCAATCTCAGGCTGGTCTTGTCGGCTCATGGATTGGGTTTATCTTCAATTGTCTTGTGCTGGTTGCCCAGTTCTGGGTCGGCTTTGCA…
9	3.64208722021185e-05	6.85101358170919e-07	-12.7648928176693	6.56660350347015	-1.34376895	Aspergillus fumigatus	Afu5g04170	AFUA_5G04170	molecular chaperone and allergen Mod-E/Hsp90/Hsp1	GCCTCAAGCAGAAGAACTTTGAGGTTCTGTTCCTGGTTGACCCCATCGATGAGTACGCTTTCACTCAGCTGAAGGAGTTCGATGGCAAGAAGCTGGTGGACATCACCAAGGACTTCGAGCTCGAGGAGACCGAGGAGGAGAAGGCTGAGCGCGAGAAGGAGGAGAAGGAGTACGAGAACCTGGCTAAGAGCCTCAAGAACATTCTTGGCGACAAGGTTGAGAAGGTCGTCGTGTCCCATAAGCTCGTCGGCTCTCCTTGCGCTATCCGTACTGGCCAGTTCGGCTGGTCCGCCAACATGGAGCGTATCATGAAGGCTCAGGCTCTGCGTGACACCTCCATGAGCTCTTACATGTCCTCCAAGAAGACCTTCGAGATCTCTCCCAAGTCCTCCATCATCA…
10002	3.65582688799354e-05	6.93231736952659e-07	-12.746585916796	6.55412445977193	-1.381957265	Aspergillus fumigatus	Afu2g01220	AFUA_2G01220	GTP cyclohydrolase II, putative	GGTGAAGTGGTCAAGTACCTTGTGTACAATGCTCGCAAGCGGGGTGGTGACACGGCCGACAAATATTTCACTCGGACAGAGAACATCGCTGGTGTGCGAGATGTGAGATACACCGTTCAGAATGATCCGGAGTTCGTACTAATGATCGTATAGATGCGCTTCCAAGCCCTCATGCCCGACATCCTTCATTGGCTTGGGATCAAGAAGATCGACCGCATGTTGTCCATGTCGAACATGAAGCACGACGCCATCGTCCAGTCAGGAATCAAGATCCTCAAGCGCGTGCCAATTCCGGAGGAGTTGATACCTAGCGATTCGCGCGTTGAGATTGATGCAAAGATCAATGCCGGCTACTTCACAACCGGTAAACAGTATACAATGGAAGAACTGGCCTCGGTA…
10770	3.70255192699894e-05	7.07708651095064e-07	12.714571516925	6.53225890860302	1.400987195	Aspergillus fumigatus	Afu2g03010	AFUA_2G03010	cytochrome c subunit Vb, putative	ACTGAAGATGACCTCATTGCTCCCGGTGCTAAGCCCGGTACCGTCCCCACGGACGTTGAGCAGGCCACCGGTCTTGAGCGTCTGGAACTTATCGGAAAGATGCAGGGCATTGACATCTTCGACATGAGACCCCTCGACGCCTCCAGAAAGGGTATGCGGATCTCCTTGCAGGAAATAAGGCGTGGGAGCAGCAAATGTCACGCGTTTGAATCGTGACTAACGAAGCTTGCGTCATTAGGAACCCTTGACAACCCCATCATTGTCAAGAGCGCTGGTGACGAGCAGTACGCCGGTTGCACTGGATACCCCGCTGACTCTCACCACACTGTCTGGCTGACGGTAAGTATTGCATGCTTTGTGGCTCTGTGCCCCCAAATTGCGCAGATGGCTAAAACATAT…
13195	3.72569008340263e-05	7.17783131966223e-07	12.6927189216458	6.51730249683657	1.99153322	Aspergillus fumigatus	Afu3g13620	AFUA_3G13620	cupin domain protein	ATACCCCCAGTCTGTCAACTCAATATCGACCGAAACCAACAAGTCCAGAGCAAGAAGTCCAGAGCAAGATCCCAAAGTCCTGCAAAGCCCATCAGTCATCGATTATCAAAATGCAAGAACCGACCTATGACCCGAGGTAAGCATGATCTATCCACACAAACACACACACAGAGAGAGAGAGAGAGACCAATCTCTGAACTGAAACCAACTCGCACAGCCGCCCCAGGTCAACCCTTAGCGTGGTGTACGCCTACAAGCTCGTCAATTGCCCCGGCAAGACCATCGTTGGATTACGGGTGGAATTCCCCCCCAACGCATCGACCCCTCCCCACCGGCATGGCGGCGCCTCGGTCTCGGCCTATGTCCTCCGCGGCACGGTGCTCAACAAAATGAACGACG…
12774	3.86508763400999e-05	7.50502453205824e-07	-12.6240287502042	6.47012323743594	-1.372805435	Aspergillus fumigatus	Afu6g14460	AFUA_6G14460	haloalkanoic acid dehalogenase, putative	CCAATCCTCGACAAGAACAATTCGTCTATTTCACGCGAGCACCTCCTGAGTGTCTACCATGAGCTGGAGCATGAGCAACAAGCTCAGACACCTGACATGCCATACTCCAAACTCCTAACCAAGATTCATCCCAAACTGGCCCACCGCCTCTCGCTCGCCCCGCCGACCGAGGAAGAGAGTATCGCATTTGGCGAATCAGTCGGCACATGGCCCGCCTTTCCCGACACTGTCGATGCTCTCAAGCGTCTATCAAAGCACTACAAACTGGTGGTTCTGTCCAACGTCGACCGGGAATCATTCGCCAAGACGAACGCGGGGAGTCTGCAGGGCGTCAAGTTCGATCGCATCATCACCGCGCAAGACGTGGGCTCGTACAAGCCTGACCTGCGCAATTTCGAA…
17704	3.92879501663918e-05	7.7110062870331e-07	-12.5824699254388	6.44145581992632	-1.30469047	Aspergillus fumigatus	Afu4g06620	AFUA_4G06620	Glutamate/Leucine/Phenylalanine/Valine dehydrogenase, putative	AGTCACCCTGCTCCTTCATAGCCTCGGCAACCTTGGTGAAACCGGCGATGTTGCTACCGGTGACCAGGGAAGGCAGGACACCCTCAGCGGGAGTGGCGTACTTGACGGCGGTGTCGAGACCGTTACGGAAGCAGGACTCCATGATGTCCTTGAGGCGAGAGTCGACCTCCTCAGCAGTCCAGCTGATGCGGGCCGAGTTCTGGGCCATCTCGAGGCCGGAGACGGCGACTCCGCCGGCGTTGGCGGCCTTGCCGGGGGCGTACCAGATGGCGGCGGCACCAGGGTTAGCCTGGCGGTGGGCCTCGAAGATGTCGATGGCGGCCTGGGTGCAGCCCATGTTGGAGCCCTCAGCGATGAACTTGCAGCCGGCGTCGATCAGGGCCTGGGCCTCCTCGCCGG…
25042	3.92879501663918e-05	7.74792706558091e-07	12.5751511695401	6.43639765868799	1.3009153625	Aspergillus fumigatus	Afu8g05530	AFUA_8G05530	fumarate reductase Osm1, putative	ACTCCGAGAAGAAGCCTTTCAATGGTCTCTACGCTTGTGGTGAACTTGCGGGTGGTGTCCACGGTGCCAATCGTCTTGGTGGTTCTTCTCTCCTGGGCTGCGTTGTCTACGGTCGTGTTGCTGGTGATAGTGCCAGCCAGTACCTGTTCAAGAAGCTGACGTCCGGCTCCACCACCGCCCAACAGCGTCTAGGCCAAATCTCCCTGCACATCGATCCTTCCACTCCCGGCAAGATCTCCGTCGAGTGGAACGGTGCCGCTGCCAGCGGCGCTGGCGGTGCTCAGGTGACTGCTGCCCCTGAGGCTGTCCAGACTGGCGGTCAGGGCGCCCCTGCCCCCGCTGCCGCGGCCTCGAAGCCCAATGACATTTCGAACTTCAAGATTCCCGAGAAGGAGTACA…
5502	4.08798363727167e-05	8.12387525003928e-07	12.5027612975627	6.38621073895132	1.492892575	Aspergillus fumigatus	Afu6g09100	AFUA_6G09100	conserved hypothetical protein	AATATACGGAAACCCGAAGGTCTTGACATGGTGGCAGGAAACACCTGCGCTGCCGAATAAGGATTACAGCGCCGATGCGATGGATGGCGCCTCTCGCGCCGGCTTCGTCGAGGTGCTCGAATGGTGGCGAACATCGGGACTCGAATTACGGTATACGGAGAGAGCACTCGAGTCGGCCAGTGCCGAGGGTCGGGTAGCGGTGCTCGAATGGTGGAAGAATGCCTCTGCTAATGCTCCACCATCGAACCCTATTCCGCTTAAAGTAGGGAAATCCGTTTTACTCGCTGCACAGTCTGGTCGAGTGGAGTCTCTAGCTTGGTGGGATGCTTCGGGCATCCCTTATAGTCATGCAGAGTCCGTTGCCCGCATTGCCAGCACTCATGGCCATGTCCATGTCCT…
13039	4.27710204180915e-05	8.60901643767095e-07	12.4146588559303	6.32474395978129	1.370077165	Aspergillus fumigatus	Afu5g06240	AFUA_5G06240	alcohol dehydrogenase, putative	TCTACAAGGGCCTGAAGGAATCTGGCGCTCGGCCAGGGCAGACAGTCGCGATCGTGGGCGCAGGAGGTGGTCTAGGCTCTCTCGCCCAGCAATACGCCAAAGCGATGGGATTGCGAGTCGTAGCGATCGATGGCGGCGATGAGAAGCGAGAAATGTGCGAGAAACTCGGTGCAGAGGTAAGAGGTCTGCAATTTTTTTTTTCTGCACGTACCTAACTAAACCTCTCCCACAACAGGCCTATATCGACTTTACCAAATCCACGAACGTCGTCGAGGACGTCAAAGCCGCCACCCCGGGGGGACTCGGCGCCCACGCCGTCCTCCTCCTCGCCGTCTCGGAGAAGCCCTTCCAGCAAGCTACGGATTATGTCCGCTCGCGTGGTACTATCGTCGCGATCGG…
15930	4.27710204180915e-05	8.62946862197537e-07	-12.4110666385324	6.3222286948404	-1.495984675	Aspergillus fumigatus	Afu2g05240	AFUA_2G05240	conserved hypothetical protein	GACAAGCAATCGGGTCAACTAAACACCTGCCCCAGCCTCAACTACACCCCCGGCAGTGGACCGCGGCATGGCCTTTTCTGGTCTTCCCACCACTCGCATCGCGATGGTCTGCGCATCCAGAAAACTGCCGCCCTAACCGCCCCACACACAATTCTGTATACAGTCAGTGAATTGAGCCGCCACTTCCACGCTTTCGCCGTCTCGTACCTCCCCTCTGGCTGTCTCGGCTTCCGAGAGACTCAGGATTTCGTGCCATACCCGGGCGGGGAAATCACCGAGGGCGCATCGCTGGCCGAGCTGCAGCAAGCCGGATCAAACTTGTATGCCTCGATCCGCAGCGACCATGCCTTCTCCGGCAATGACTCATTGGCCACCCTCAACCGCTCTCAGAACGGCACC…
15478	4.5047257808716e-05	9.15705786766982e-07	12.3215349163785	6.25930737920225	1.2769142	Aspergillus fumigatus	Afu1g14200	AFUA_1G14200	mitochondrial processing peptidase beta subunit, putative	ATGACTACTTCACTGCTCTCGTCGCCCAGGCTATTGTCGGCAACTGGGATCGTGCCATGGGTAACTCCCCTTACCTCGGCAGCCGCCTCAGCTCGTTCGTCAACCACCACAACCTTGCCAACAGCTTCATGAGCTTCTCGACCAGCTATAGCGACACTGGGTAAGTCTGTCCTTTGCGAGAAGTGTGGTAATACCTGGTAATGAATTGGACTGATCGAAATATAGTCTGTGGGGTATCTACATGGTCTCGGAGAACCTGACCAGGCTCAACGACCTGGTCCACTTCGCCCTCCGCGAGTGGTCTCGCTTGTGCTACAACGTGTCCGCTGCCGAGGTTGAGCGCGCCAAGGCTCAGCTCAAGGCCTCCATCCTCCTGTCCCTCGACGGCACCACTGCCGT…
13245	4.88447357195589e-05	1.00030936318878e-06	-12.189288763711	6.16554530244321	-1.249604125	Aspergillus fumigatus	Afu6g11430	AFUA_6G11430	aldehyde dehydrogenase AldA, putative	AGCGGTCAGAACAGAACAAAGTCGGCGATCCCTTCGATCCCCAGACGTTCCAAGGACCTCAGGTTTCGCAGCTGCAGTTCGATCGCATCATGGGCTACATCCAAGACGGAAAGCAGGCGGGTGCAAGAGTTGTTACTGGCGGAGAACGCCTTGGTGACAAGGGATATTTCATTAAACCCACTATCTTTGCGGATGTCAACGGCGATATGAAGATTGTTCAAGAGGAGATCTTCGGCCCTGTTTGCACAGTGCAGAAGTTCAAGACCGAGGAGGAGGCCATCAAGCTTGCTAACAGCACCAACTATGGTAAGTGTATCCAGCCACCCAGCTGGTTCACCCCCGCTAATCTCATGCACAGGTCTTGCCTCTGCTGTCCACACCAAGAACGTCAATACCGCA…
2543	5.85714919135695e-05	1.29724481483331e-06	-13.6013962000072	6.14959049000882	-1.86612151	Aspergillus fumigatus	Afu5g07330	AFUA_5G07330	serine carboxypeptidase family protein	GCACTTTGATCCAGATCCATTTCCACCACCTTATTTCCAAGGTTTCCTGAACCAGAACTGGGTACAAGCCGCCCTGGGGGTGCCCGTCAACTTCTCCATCTCAGTGGACAGCACATACAGCGCCTTTGCGTCGACGGGCGACTATCCGCGCGCCGATGTTCACGGGTACCTCGAGGATCTTGCATATGTCCTCGACTCGGGGATCAAAGTGGCGCTCGTCTACGGAGACCGGGACTACGCATGTCCCTGGAACGGCGGCGAAGAGGTTAGTTTGCGCGTCAACTATTCCGACTCGCAGTCGTTCCAAAAAGCAGGCTACGCCCCGGTCCAGACCAATTCGTCATATATCGGGGGCCGGGTGCGGCAGTACGGCAACTTTTCTTTCACGCGTGTCTTCGA…
5536	5.0588213831591e-05	1.0436888775935e-06	12.1262147152456	6.12047651154985	1.76179065	Aspergillus fumigatus	Afu1g15600			CGCATCTTTCAAGAGTTTGATCCTGTTAATAAAGAAGCTTTTGACATACTTGTTCCCTGGATGACCTCTGTACATAACCTGTTAGCTCACTCCATTCCGTACGCCCCTCCTGATTCACGCAACACCCCACAATCACCACCCGTCACCATCAGAGCCTTCATAAACAAATCAAAGAGTAACTCACGAGGCAGAGGAGGTAGAATCTGCTTCTTCGCAGAAGCATGGAAAGCCACAACCTGCGACACGTTCTTGTTCACCAA
8172	5.16054586375458e-05	1.07250422229123e-06	12.0859048540009	6.09155414301698	1.272768345	Aspergillus fumigatus	Afu6g04290	AFUA_6G04290	phosphoethanolamine N-methyltransferase, putative	ACTATCTTGGGATTCGGGAATGTTTATGGCACACGGGCTTTCCTTCTCGTCGTTAATTTCTGCCTGGCCATCATTCTCATGCAGAAACCGATGGGTCAAGGGGCGATCGGCCTGCTGCTGTGGCAGATCCTCTCTCTCCTGGAGATCCTTGACACGAATGGGCTTGTCATGGGCAACTCGGCCATCGGGCCTGTGGTCTTGGGTCTTCTTGGGTCGTTCCACTTCTTCAAGACCGGACACCAGGCCACCCTCACCAGTATCCAATGGGAAACTGCGTTCATCCCTTTGTCTTCTGTTCAATATCCTTGGTCGCCGATTCTGGTCATCCTCAACACGTTCGGCGCGCAGATCCTCACTGCAATTGCTGTTCCGCTCACGGTGTTGTGGAAACGACCCCTC…
59	5.26333706802716e-05	1.10185150999355e-06	-12.0460680573467	6.06287910784563	-1.509597495	Aspergillus fumigatus	Afu4g11310	AFUA_4G11310	fructose-1,6-bisphosphatase Fbp1, putative	ATCTTCAAGCTTCCCGACGAGTTGGTCGGCCCCAACAAGAAGGTCACGGCCAATGACATCCTGCGCGCCGGTACCGAGATGGTCGCCGCCGGTTTCACCATGTATGGCGCATCCGCGCAGCTCGTCATCACCATGCGCAACGGCGGAGTCAACGGCTTCACCTTGGAAAACTCCCTGGGCGAGTTCATCCTGACCCACCCCAACATGAAGCTCCCCGCCAAACGCGCCATCTACTCTGTCAATGAGGGTAATAGCATGTACTGGGACGACTGGGTCAACGAGTACTTCCACTCGCTCAAGTACCCGGGCGAGGGCCAGAAGCCCTACAGCGCCCGGTACATTGGCAGCATGGTCGCTGACGCCTACCGCACCTTGCTGTATGGCGGTGTCTTTGCCTAC…
5067	5.2836804100096e-05	1.11431542798964e-06	12.0295041019498	6.05092910028372	1.248961615	Aspergillus fumigatus	Afu2g03860	AFUA_2G03860	plasma membrane low affinity zinc ion transporter, putative	TGATCATACGCATCCATCTCTTGATGCCCCCCCAGCAACCGTGGAGTCCAAAAGCCACATGCCTGGAGAGGACCATCTCGGACACTCCCGCGAGCATCGCGACACTGAGTCAGGTAGAAAGGCTTCCTTAATCGAGGAGTATTCCGCTCAGTTGACATCGGTTTTCATCCTGGAGTTCGGTATCATCTTCCATTCGATCTTCATTGGCCTGACCTTGGCGGTATCCGGAGAAGAATTTATCACGCTCTACATTGTCTTGGTCTTCCACCAAACTTTCGAAGGTCTGGGTCTGGGTTCCCGCCTGGCAACGATCCCTTGGCCCAACTCGAAACGCTTCACTCCCTACCTACTGGGATTTGCATACGGCCTCTCTACGCCTCTTGCCATTGCCATCGGACT…
23085	5.2836804100096e-05	1.12214086377631e-06	-12.0192092134991	6.04349385613426	-1.277332525	Aspergillus fumigatus	Afu6g11200	AFUA_6G11200	DENN (AEX-3) domain protein	GAGACTAAGGAGCGTGCAGAAAAGGCCAAGAGCCTTGCTCCAAACATGACCCCCGAGTTGGAACAGCATCTACTGAACCTGGGTAAGGAACAAAAGCGTCTTGCCCGCCTCAGCATCACGGATGTGGCGGATCGCTACCTGCGCGACAAGACCGATGCCATTTCGGACATCATCCGCAGCATCAGCGAGCAATGCGCTGCCGCTGTCGAAGGCTTGCATCTGGCTCAAGATGCCGAAGAGGACGACGCAGACGAGTCGGGGCAGCGGACACCCGATGGCAATCACCTGGCTCCAGACTTTGATGGCAACGATGGACGTTCGACCCGTGAGGGAAGTGAAGTTGGTGATGATAACAGCACCCTGCACCCGGATCATCGGATCTCCAGCGTTCCCCCGACT…
10133	5.40500951509749e-05	1.15610792116011e-06	11.975428571341	6.01180531134964	1.47125232	Aspergillus fumigatus	Afu7g05500	AFUA_7G05500	glutathione S-transferase, putative	ACTGGGTATTCCATACGAGCAGAAATATCTCGCAACGGACCAGGTAAAGAAAGAGCCATTCGTGAACATTAATCCGAATGGCCGCGTTCCAGCGATCGAAGACCCCAATACGGGAATCACGTTATGGGAATCGGGTGCCATACTCGAATACCTGGTCGAAACGTACGACAAGCAGAATACCATCAGCTTTCCTACCGGCTCTCCAGAGTATTTCCAAGCTAAGCAGTGGCTCCATTTCCAAATGTCCGGCCAGGGGCCATACTTTGGTCAAGCAGTGTGGTTCACCATTTACCATCCGGAAAAGGTGGACAGCGCGAAGGAGCGATACTACAACGAAATCCGACGTGTCTGCGGCGTCCTAAATAAGTACCTCCAAAACCGCGAGTACTTGGTCGGGGA…
13239	5.44601183620071e-05	1.17313968558935e-06	11.9540103108368	5.99626188662889	1.54529235	Aspergillus fumigatus	Afu5g06070	AFUA_5G06070	ABC multidrug transporter Mdr1	CTCAATGTCAACTCATACCGCAGTTTCCTCTCCCTTGTCAGCCAAGAACCTACTCTGTATCAGGGTACCATCAAGGAAAATATCCTGCTTGGAGTCGATAAGGATGACGTTTCGGAGGAGACTTTGATTAAGGTCTGCAAAGATGCCAACATCTATGATTTCGTTATGTCACTCCCGTAAGTTTACTGCCTCGCTGACTCCTTTCATGCCTGGCGGTTCTGCTAACATGCTACAACAGTGAGGGATTTGACACCGTCGTTGGCAGCAAGGGAGGCATGTTGTCTGGTGGACAAAAACAGCGTGTCGCCATTGCTCGTGCCCTCCTGCGTGACCCCAAGGTCCTTCTTCTGGATGAAGCCACATCTGCTCTTGACTCCGAATCTGAGAAAGTCGTACAAG…
10249	5.62103805603752e-05	1.22621225176231e-06	-11.8894187718283	5.94922385113064	-1.401816075	Aspergillus fumigatus	Afu3g00960	AFUA_3G00960	conserved hypothetical protein	AAAGAAAACAACATCCCCCTCTCCGAGTTCGCCGAGGCCCGTCTCTACCCAGACATGCTCCCGTTGAGCTTCCAGGTGCAATGCGTCAGCAACACATCCAAGAACTCCGTCGCCCGCCTCTCCGGCACCGACATCGTGCCGATGGAAGACAACGAGAAAACCTTTGAGGAGTTCTACGATCGCATCAACCGCACCATCGACGTGATCAAGGCCGTTGATCCGAAGCTCTTCGAGGGCCGCGAGCACACGGAGTTCTCAGTCAAGTTGGGCTCGTATGAGTCGACTTTTACCGGCGAGTCGTACGTCAATCGCTTTGGGCTGCCGAATTTTTTCTTTCATTTGAACATTGCGTATGCCATCTTGAGAAGTAAGGGGGTGCCTCTGGGGAAGTTTGATTAT…
7963	5.62103805603752e-05	1.22789666272664e-06	11.8874198550562	5.94776423361584	1.419114129	Aspergillus fumigatus	Afu4g05860	AFUA_4G05860	NADH-ubiquinone oxidoreductase subunit B, putative	CTTTGACTGCATCTGGAAAGGTTCGAAAGGAGGTGCCCTTGCCGAGCCAGGAAAAGAAAGAGGGTGCAATGCAATATGTCCTGTTCGTGTCCCGCATCTTTTACGTGCATGCATACTAAATGCCTGGTCGTCCTGACACTGTCGTGTAGTACCACACTTGACCAAGTCGCCAATTGGGCCCGCCAAAGCTCCTTGTGGCCGATGACCTTCGGTCTCGCCTGTTGTGCTGTCGAGATGATGCATCTGTCGACACCTAGATACGACCAAGATCGCCTGGGAATTATTTTTAGAGCTTCACCTCGCCAGTCAGATGTGATGATTGTGGCTGGTACATTGACCAACAAAATGGCACCAGCCCTTCGACAAGTTTACGATCAGATGCCTGATCCACGCTGGGTC…
5111	5.85714919135695e-05	1.28865513674809e-06	11.8172836214298	5.89640018761608	1.427496785	Aspergillus fumigatus	Afu2g08080	AFUA_2G08080	phospholipid metabolism enzyme regulator, putative	GCTGTCGATGATATGGATGTGAACATCTTCGCCAAAAGCCGATTTGTGGGAACAGACAAGCTCTGGCGCGATCACAGCTCGGATCCGGACGGGTTTCCCCGCGTTGAACAAAGCAGGAAACGCGCAGAACTGACTCGACTTGCACGCTGTGGCAGGGATACCGAATGCACGCCTGATGTGCTTGCCGGAGAGTCCCTCAAGATCACTGGAGGCGTCGACAAGGGCACTGATCCTATACCGACTGACCCTGCTGGTGATCCTCAGACCATGCTGCTCGGCCGTGTTTTTCACTTTGATTCGCCCCTCGCGTTCGAGCCGTCTCCCTGGAACCACATATCCACCACATCCAAAGGTCAGATCCGCCTCGCTCGACCTGGCAACAAAACCGAAGAAGGCGGC…
260	5.98401040803457e-05	1.3344197966946e-06	-11.766836282587	5.8592735723408	-2.014372225	Aspergillus fumigatus	Afu6g03060	AFUA_6G03060	MFS monosaccharide transporter, putative	CTTCTACACCATGGAAAAGCTCGGTCGTCGTACTCTTCTCCTCTGGGGTGCTCTGGGCATGGTTGTCTGCCAGTTCATTGTCGCCATTGTCGGAACTGTCGACGGCAGCAACAAGAGTGCCGTCAGCGCGGAAATCTCCTTCATCTGCATTTACATCTTTTTCTTCGCCAGCACCTGGGGTCCTGGTGCCTGGGTCGTCATCGGCGAGATCTACCCTCTGCCCATCCGTTCCCGTGGTGTTGCTCTGTCCACCGCCTCTAACTGGCTCTGGAACTGCGTAAGTTTCTCCTCGACACGGATGCAAAAAAAAAAAAAAAAAAAAAATAGAATACCCTGCTGACTGCCTTCGTATAGATCATCGCTGTCATCACCCCCTACATGGTCGACACTGACAAGGGT…
25287	6.10537758258368e-05	1.3707461805558e-06	11.7281409777395	5.83069209476334	1.496215187	Aspergillus fumigatus	Afu5g06780	AFUA_5G06780	carbamoyl-phosphate synthase, small subunit	GAACATTCTGCGTAGTCTGGTCAGCCGTGGTGCCGGCATCACGGTGTTCCCCTTCGACTACCCCATCCACAAGGTAGCCCACCACTTCGACGGTGTCTTCATCTCCAACGGCCCCGGTGACCCAACTCACTGCCAGGAGACCACCTACCACCTTCGTCGCTTGATGGAGACCTCTCAGGTGCCCATCTTCGGTATTTGCCTGGGCCACCAGCTGCTTGCTCTGGCCGCTGGTGCTCGCACCATCAAGCTCAAGTATGGTAACCGTGCTCACAACATCCCCGCTCTGGACCTGAGCACGGGCCGCTGCCACATCACCAGTCAGAACCACGGTTACGCTGTAGATGCGTCTACCCTGCCCTCTGACTGGAAGCCCTACTTTGTCAACCTGAACGACTCCAG…
7557	6.13614021912556e-05	1.38696130559725e-06	-11.7112341715224	5.8181758278156	-1.24452308	Aspergillus fumigatus	Afu6g13540	AFUA_6G13540	carboxypeptidase CpyA/Prc1, putative	CCAGCTGCCAATCTATGGATAACGCTCTGCCTCGTTGCAAGTCGATGATCGAGTCTTGCTACAACACAGAGAGTTCCTGGATTTGCGTCCCTGCTTCGATCTACTGCAACAACGCGCTCCTTGGTCCTTACCAGAGAACTGGCCAGAACGTCTACGATATTCGTGGCAAGTGTGAGGATTCGAGTAACCTGTGCTACAAGGGTATGGGCTATGTTAGCGAGTACCTGAACAAGCGTGAGGTCCGCGAAGCTGTTGGTGCCGAGGTCGATGGCTACGAGTCCTGTAACTTTGACATCAACCGCAACTTCCTCTTCCACGGTGATTGGATGAAGCCCTACCACCGCCTGGTTCCTGGCCTCCTTGAGCAGATTCCCGTCCTGATTTACGCCGGCGATGCGG…
25225	6.45575091148243e-05	1.47104202181773e-06	-11.6269465169865	5.75551751057238	-1.394187445	Aspergillus fumigatus	Afu3g01060	AFUA_3G01060	hypothetical protein	AATCAGGTTCAGCACCCAAAGTACAGGGCAAGGTACGAACTCATCGGCAAATGACTCATGAAAGAAGACTAGCATGTGATTTTGGAATCTAATTTGTCGAACAATCATGCTCATGCCCGGGTGATCAGTCATCTATCGTGGCTATACTCGATCATCCACTGTCTGTTTGGGCCCTATACCCGGCCCAACCGCATCGCTTCCCCCGTCCGTGTGCACAATCACTTCTGTCGTGCGCAGTATTCTCGTGGATGACAGACGCTGAGCTTGCGGATGAGCTGCCAAGTGCTCCTCACTACCCCCCTCAGATGCTGACAAGGATATTCGAACACCATCGACATGCACATTGTACTTCTGAGCTTCATGCTCTAACCCGCTGCGTCTTATGGAGCCCAATGCATG…
8399	6.45575091148243e-05	1.49693282782721e-06	11.6020644842732	5.73693746737718	1.30295565	Aspergillus fumigatus	Afu2g14210	AFUA_2G14210	dihydroxy acid dehydratase Ilv3, putative	TGTCCAACCCCATCAAGAAGACCGGCCACATTCAGATCCTCCGCGGCTCCCTGGCCCCCGGCGGCTCCGTCGGCAAGATCACCGGCAAGGAAGGCACCCGCTTCGTCGGCAAGGCCCGCGTCTTCGACGACGAGGACGATTTCATCGCCGCTCTCGAGCGCAACGAGATCAAAAAGGAGGAAAAGACCGTCGTTGTCATCCGCTACACCGGCCCCAAGGGCGGACCCGGCATGCCCGAGATGCTCAAGCCCTCCTCCGCACTCATGGGCGCCGGCCTCGGCTCCTCCTGCGCTCTCATCACCGACGGCCGCTTCTCCGGCGGCTCTCACGGCTTCCTGATCGGTCACATCGTGCCCGAGGCCGCGGTCGGTGGTCCCATCGGTCTCGTCAAGGATGGCG…
5278	6.45575091148243e-05	1.49803213206064e-06	-11.6010186007219	5.73615564624775	-1.207260975	Aspergillus fumigatus	Afu1g17170	AFUA_1G17170	TfdA family taurine dioxygenase, putative	CGTCGGCGTACGAAGTATATGATAGATTGTCGCCAGCAATGGCGACGTTCCTGGAGGGGCTGACCGCGACGCACGATGCGAGTTTCTTCCATGATGAGGCGAGGCGGCTGGGGAATCCGCTGCGGAAGGGGGTGAGAGGGTCGCCGTTGAATGTGGGTGAGGAGTTGCAGGCGGTGCATCCTGTTATTCGGACGAATCGTACGTCTCCTCTTCCTCGGTCGACTGCATTCACTGACGGTGGTAGCTGTGACGGGGTGGAAGTCCGTGTATGTCAACCGGGGGTTCACTAAGCGGATCAACGGGGTGACCAAGGACGAGTCGGACGTGCTGCTGCAGTATCTGTTCAATGTATGTTTTTGCCTGCCGTTGGTTCATTTTGCACGAGTGCTCGAACTGACA…
20478	6.45575091148243e-05	1.49837665269541e-06	-11.6006909973078	5.73591074159136	-1.23316087	Aspergillus fumigatus	Afu6g09140	AFUA_6G09140	oxidoreductase, short-chain dehydrogenase/reductase family	AACACTGGATGCATACGGGAAGCTCGACATTGTCGTCAATAATGCTGGTGCGACCTATAGCAATAAGCCCACCGTCGAAGTCACCGATGCAGATTTTGATCTGTGCATGAATGTCAATATCAAATCAATCTATCTGTCCACAAGTGTCATAGTGCCGTACTTCCTTCAGAATAACCGGCCCGGATCGTTTATCCAGATCTCATCGACGGCTGCACTGCGTCCTCGCCCTGGCTTGACGTGGTATAATGCTTCAAAGGCAGCTGTAAGCAATGCGACCAAGACGATGGCCGTCGAATATGGACCCAAGCAGATTCGTTTCAATTGTGTATGTCCCGTCGTTGGTAGTACAGGGATGTAAGTTTAAAGCTGCACACCGTTGATGCGCAGACTTGAAAGTGA…
15292	6.89076558972879e-05	1.60979657284319e-06	11.4989094297946	5.65950118233767	1.238608685	Aspergillus fumigatus	Afu3g08900	AFUA_3G08900	tubulin-specific chaperone c, putative	TGTCTCCGTAAACGATCATTGTGGTCTCCATATTATGCTTCCTGCATCAGGCTCGACAGCGGCTGTACCTGCATCTATCACATCTTTGAACCATTGCGTCGTTGACATGTCCATACCGACTGCAAACGGCAAGCCATATGCCAGTCTCACTGTCAAGGATGTCAACGAGAGCTTATTGATCTGTGGCCAAATTGACGGGCCAGCACATATAACCGGTGTCGAAAATAGTGTGATTGTGGTGTCGTGTCGCCAGTTCCGCATGCACAACTGTTCTGGCGTGGACGTGTACCTGAGCAGCTCCAGCAACCCCATAATTGAAGATTGCACCAACGTCCGGTTTGGCAGAATCCCCAGAGCATATGTAAGTGATCTCTCTGTTAGAGACCATTCCAATACATA…
25422	6.93487543493244e-05	1.63062149941524e-06	11.4807541234174	5.64580393202253	1.25979401	Aspergillus fumigatus	Afu6g08390	AFUA_6G08390	conserved hypothetical protein	GTAGCAATGGCTCGATTTCCTGGGCGTACGACTGGAATATGCTGGCCTCGGGTACTCTGCCCTCCGGCGTCGAGTTCGTGCCCATGCTCTGGGGCAGCAAGATGTTCGGCGGCTGGGCTTCAGCCATCGAGGCGGCGCTTGCCAGCGGCAGCCAGTACATTCTGGGCTTCAACGAGCCCGACAACAGCGCCCAGTCCGCCATGTCCCCCTCCGAGGCCGCGCAGGCCTACCAGCAGTACATCACCCCCTACAGCGGCAAGGCCAAGCTGGTTTCCCCCGGTGTCACCAACAGCGGTTCTCCCGGCGAAGGCTTGGACTGGATGAACACTTTCCTGCAGTCCTGCACCGACTGCGGCATCAGCGCCCTCGCCGTGCACTGGTACGGTAACTCCGCCGAGG…
5521	7.10385019562844e-05	1.68112959726644e-06	11.4377685251161	5.61329120340023	1.346971225	Aspergillus fumigatus	Afu3g00810	AFUA_3G00810	cholestenol delta-isomerase, putative	TATGGATGTGCTTGAGTACGCTGCCCTAACTGGATGGATATCGAATCGGTGCTGACGAATATGGAATCAAATAGCTGGCTTTATTCATCTATTCTTTGAAGCATACTTTGTTACCCATCATGAATCCCTCGCCGGCGCCCAACAATTATTCGGCCAGCTATGGAAGGAATACTCCCTCTCTGACTCGCGGTACTTGACCTCAGACGCCTTCCTTGTCTCCATGGAGGCAGTCACAGCGGTATGTTCTGATCATTAATGTCAGCCAGCTTAAACTAAGTTGCCCATAGTTCTGCTGGGGGCCCCTCGCATTTTTCATCGCATATTGCATCGCAGTCCAACATCCCCTCCGTCATGCCCTCCAACTCATTATGTCCACGGGACAAGTCTATGGGGATGTTC…
10060	7.21780877257078e-05	1.71904729565172e-06	-11.4064291001075	5.58951397183765	-1.183725655	Aspergillus fumigatus	Afu4g06820	AFUA_4G06820	GPI-anchored cell wall organization protein Ecm33	CTGGTAACCTGAACTCCCTTGAAGTGGAGCTGCCCAACCTCTCCAGTGGCACCAACATGACCTTCCGCAACGTCAGCGCTGTCTCTGTCCCCTCTCTCCACAACCTGACTGGTCAGCTTGGCTTCTGGGGTGACACCTTCAAGTCTTTCAGTGCTCCCAACCTTACCGAGACTGGCGACCTGGTTTTCAACTCCAACAGCAAGCTCACTAACATCAGCATGCCAGCTCTTGAGACTGTCAACGGTGGTTTCCTGATTACCCGCAACGATGAGCTCAGCAGCATTGATCTGCCTTCCCTGAAGGTTGTTACTGGTGCCGTTGACTTCAGCGGCAAGTTCGACGAGTAAGTGACCTTTTCCTGCCGGCCGAAATATCGCCCAACAATCTAATCAAATCGCA…
28222	8.71009167664372e-05	2.24623116661018e-06	12.6189158434666	5.58171173057488	1.70631833	Aspergillus fumigatus	Afu5g13800	AFUA_5G13800	FMN-binding domain protein/transcriptional regulator, putative	GCCATCAAATCTCCCAACTACCCCCTCCTCCAATCCAGCCACATCCCTTTCGTCCTCGACATCCCAGACACTCCCACCGACAAAGCCAATTCCGATCTCACCCCAGGCACCCTCCGCGGGCACATTGCCAAGCAAAACCCACAAGCCAAAGCCCTAATGGAAGCATTGGCCCAGCACCAAGCCCAAACTCAATCCACAACCCTCGAACTCCCCGATGAAGTCCTCATCCTCTTCAACGGCCCACACCACCACTACGTCACCCCCAAATTCTACAAAGACACGAAACCCGCCACGGGGAAGGTCGTGCCTACCTGGAACTACTCCGCCGTGCAGGCCTACGGCAAGATCACCGTGTACTGCGACTCCAAGGCCGAGGAGACCGGGGCGTTCCTGTCGCGC…
28033	7.40252998067592e-05	1.77427144561104e-06	11.3621314746037	5.55579942848172	1.252918455	Aspergillus fumigatus	Afu3g03610	AFUA_3G03610	conserved hypothetical protein	CTTCTCGAACGTGATGATTGATGACGGGTTGCCCATCTCTCTGGAGAAAATTCAGCATCTGAATGTCGATTTCCACTGGACGTACGGAGTTGGCAACACACCCGCTGAGGCGACCAACGAGGCGGAACTGACGGCCGCATCTGTCAATACGAACGTCGCTATCGATATGTTCATGAGTCAGGAAGAGAAGGTAAAGGACAGTGCCGATTATACGCACGAAGTGATGGTTTGGTTTGCGAAGTTCGGCCCCGCCGCGTACGTGATTGGACAAGATGATGGCATCGTTGCGACCAAAGAGGTGAATGGAACTATCTTGTGAGTAAAGCAGCTGACGACCATCGGATCCCTTCTCTCTGACCACTCTGTTTGCAGCAACCTATATTCAGGCCAGAACGGCAA…
13215	7.60478201874105e-05	1.83428449784561e-06	-11.3156941469759	5.52032243261672	-1.317817475	Aspergillus fumigatus	Afu2g10910	AFUA_2G10910	MFS alpha-glucoside transporter, putative	GGACACGTCCAAGGCTTATTCTTTCGCCATGGGCCAGTACGGCATCAACATGGCAGGAGTGTTCGGCGCATGGTTCCTCATGACACTGGGCGTTGGACGCAGAACACTGTACCTGTGCGGTCTCTGCGGTCTCTGCGTCATGCTCCTCGTCATGGGCTTCCTCGGTCTGGTACCAGAGGCGCACCGGGACCAGGCATCTCTCGCCACGGGCTCTATGATGATTTGCTGGGCGCTGGTCTACCAGCTGACAGTAGGAACGGTAGCTTACTCTCTCGTTGCTGAGCTCTCCACCCGCCGCCTGCAGATCAAGACCGTTGTGCTCGGCCGCAATCTGTACAATGTCGTGGGTATCATCTGCGGTGTCTTTACGCCGTACATGCTGAACCCGGGAGCTTGGGA…
342	9.31590315957941e-05	2.48725569794596e-06	-12.443877870867	5.47561535396639	-1.79319269	Aspergillus fumigatus	Afu6g11890	AFUA_6G11890	dynamin GTPase, putative	ATCTTTGCTTGAAAAGCTTGACGAGCTGACCGCATACGCGAAGCGAGGTCACCCATTGCCTCTGGGCAAAAGCTTTCTCTCCCAGGTTCAAAAGGCCAGAAGCAACCGCCAGCTAGAGTCACTCAGATCGAAGCTTCTATTCGCTGGATCCGAAGGAAATGAGGGAGAGTTATATACAATGAAAGACATCGAGCAAGCGACATCGGCGATGGAAACCTCTCGCGATGAATTTGCAGCTGCCGAGATCATCGACCAAATGCAAGCGTATTATGAGGTGAGAAAGTTCTTCCTTGTACTCAGCTACGACACGATTACCCCTAACAAAATGTCCAGACTGCAATCGTGACTTTTGTCGACAATGTCGCAATTCTAGGCATCGAAAACTGTCTTCTTGACCCG…
15860	8.02775650007682e-05	1.95036403606403e-06	11.2304745501885	5.4548571775667	1.174622575	Aspergillus fumigatus	Afu6g00520	AFUA_6G00520	conserved hypothetical protein	ACCTACGAGCCAAAGACCTTGACGGGTGGGACCGATATACCGGGGAGCAGTGGGCCGGTGACTGCGTGCTGGGGAAGTTACTCCATGACGCGGGAGTACCCTTGTTATGGTCGTGGCCCATGCTGCAGTCAAATACTCCTGCCGAGTTTGATCACTTTTCCGAGGCTTATTCCAAAAAGCCGTGGTGTTTTCCTGCGGTGTCGTATCACCATGTGGGGCCGGAGGATATTCAAGAGCTAATGAAGTTTGACCAGATGTTCATGCAGAACGTAAGTTCTTCGACAAACATCTTATCGAGATTTAAAATCACTAACGAGAGGTAGAATTCTGTCATATTGCACAGCGATGTGTTTCGCCATCTCGTCCACCCACAGTTGAAGTCTCCACAACCCGACTGGG…
20114	8.02775650007682e-05	1.96066261606852e-06	-11.2231869955385	5.44923717449818	-1.384905716	Aspergillus fumigatus	Afu1g05790	AFUA_1G05790	GPI anchored serine-rich protein	ACTGCTGCTTCCATTGCTTTCTTCGCCGGCCTTGCCGCTGCTCTCCCCGGTGACATCCAGACCGTCTACGAGACCCAGGATGTTACCATCACTTCCTGCGCTCCCACCGTTACCAACTGCCCTGGTCGTGCCACCTCCACCCCCTCCGGTGCTGACGCTGTGACCGCTACCTCCGCTGCCCCTACCACCAGCGAGACTGCCGCTGAGACTCCTGTTGAGACTCCTGTTGAGACTCCCGTCGAGACTGCCTCCGCCAGCAGCAGCAGCAGCAGCGTTCCCGTCATCCCTGCTCCCTCCAACACTGCTGTCGCCCCCAGCGTCTCCGTCATTGCTGTCACCACCTGCGTCCCCACCGTCACTTACGTCACCGTCCCTGTCTCTACTCCTAGCGGCGCTGCC…
5602	8.42030577606277e-05	2.06931058210281e-06	11.1487963497344	5.39167127560898	1.19444479	Aspergillus fumigatus	Afu8g01260	AFUA_8G01260	hypothetical protein	ACGGATTACGAATTGGAGACTGAGTTGTGCGCAATCTACGATGAGTGGCGCATGGCCCGCAACAAGTCGGGAAGACTTCAAGCCTTCATTACTGAGTATGATCCCTTCCTGATGCCGAACCTCATGACATACATTTATACTCGAGGGCAAAACGGAAAGGTGAACGGTTTTGCAGCCTTGCGATGGATCGGTGAGAAGAATGGATATCACGTTGATCCGTGTATCGCTGCCCCGAGAGCGCCGAAGGGGATTAGCGATCTGTTAATATTCGCCTCGATGGCTTGGCTGAGGCAGATTGGCATCTCACACCTGAGCTTTGGCTATGAACCCTCCGACTCGTTGGCAGAGGTGTCGGGAATGCCTAGTCCTCTCGCACATTTAACCCGCCAAATCTATCGA…
5783	8.46352212374901e-05	2.09617489723912e-06	11.1310696484618	5.37790046920882	1.2290678435	Aspergillus fumigatus	Afu2g15590	AFUA_2G15590	sulfite reductase, putative	CTCCAACATCAAAGACGAGGACTTGCCTGCTGTCAAGGAGATAATGGCCAAGCACAAGCTCGACAACACTTCCTTCAGCGGTCTGCGTCTGTCTTCCTCTGCTTGTGTCGCGTTCCCGACATGTGGTCTGGCGATGGCCGAGTCTGAGCGCTACCTTCCTGTGCTGATCTCTAAGCTGGAGTCGACCCTTGAAGAGGTTGGCTTGGCACGCGACAGCATTGTCATGCGTATGACCGGTTGCCCGAACGGTTGTGCCAGGCCCTGGCTCGCCGAGGTTGCCTTTGTCGGTAAGGCCTACGGTGCTTACAACATGTACCTTGGCGGTGGTTACCACGGACAGCGTCTTAACAAGCTGTACCGCCAGTCTATCAAGGAGGATGAGATCCTCGAGATCATGAA…
15203	8.46352212374901e-05	2.10560926622396e-06	-11.1249039783594	5.37310590056597	-1.288413235	Aspergillus fumigatus	Afu4g14040	AFUA_4G14040	Hsp70 family protein	ATCTAGACAAGCTGCCATTGTCCAAGGAGCAGCACTGCGTGGTTTGGAGGGTCTCCAATCAACAACGAAGCGATGCCGTCGACACTACGGCTTCAGTTGGAATATCCCCTTCCGTGATGGAATCGACAGTGAACTTGATGCCATTTATGATGAATATGATGACATGAAAAGGGTGTCTGGCATCATGGAGTGGATGATTGCTAAGGTGGGCGCTCCTGAACCGGACCTGTTGGATCTCAGTCTGTGGAACATGCTGATATAGCTAGTGAATAGGGAACAACGTACACGGATAATTACAGTCTCACTGTGTCGGTTTGTCGGGCACACTATGAAAATTCCAGCCTGAGGAAAGTCACAACATTATACGCATGCGATCAGTCGGAAGCCCCGGAGCGCCAA…
13341	8.47329944368864e-05	2.13301984877316e-06	11.1071626016909	5.35929585692758	1.52192287	Aspergillus fumigatus	Afu6g09190	AFUA_6G09190	metallopeptidase family M24, putative	AGGAATGGTGACATGGTTCTTGTTGACGGGGGCGGGGTCCGTACTTTCTCTATCCTGGGAACTGACTGTGACACTAACAGGCTGCAGGAATGGGGCACGTACATATCCGATATCACTCGAACTTGGCCAGTTAATGGCAAGTTCTCCGACCCTCAGCGCGACCTATACAATGCAGTGTTGAATGTGCACCGCAGTTGCGTCTCACTCTGCAGAGAGAGCGCCGGACTTTCATTGGACAAATTGCACAGTATTGCTGAGAATGGTCTAAAGGACCAGTTGCAACAACTCGGATTTGATGTTTCAGGCAGCGTAAGTCGACTTGATGTCAAGGTGCCCATTCGTCAAGCTGATCCATGTTTGCCTCGAACAGGCAATGGGCATCCTTTTCCCTCATCATCT…
20018	8.47329944368864e-05	2.1337495565114e-06	-11.1066937621375	5.35893062725969	-1.164435835	Aspergillus fumigatus	Afu1g05320	AFUA_1G05320	disulfide isomerase, putative	CCAAATCCTCCACTATCCTCAGTGAAGAAGCCGAAAACTTGAAACCTACCGCATCCCCCGACCCAAAGGTCGTCCCTGATGACGCCACAGAGTCAAAGCCCGCCCAGGTCCCGATCCAGGCACCACCCATCCCCGTACTCCCTACGGCAGAGGAACTCGAAGCCGCCTGCCTAAAGCCTACATCTGGTACCTGCGTTCTAGCACTTCTCCCTGAACCCCGCGAAGGGGATGCAGACGTGTCCAGTCCCGCGAAGGAGGCGCTAACCAGTCTATCGGAGATCGCGCACAAGCACGCCCAGCGCAAGAGCAAGCTTTTCCCGTTCTACAGTATTCCCGCTATCAACAGCGGGGCCAAGACTCTACGGGCTGGGCTGGGATTGTCCGAGGACCAGACCTCAG…
2955	0.000102303441547512	2.81818483458456e-06	-12.2323988601186	5.34532537658475	-1.6841651	Aspergillus fumigatus	Afu4g13510	AFUA_4G13510	isocitrate lyase AcuD	ATGCTGTCGTTGACACAATCAAGGCGGGCGTGCACGTCAACAAGGATGCCCTCATCAAGGAGTACCTGACTGCCGCTAAGGGCAAGAGCAACAGTGAGGCGCGTGCGATCGCCAAGGGCATCACGGGCGTTGACATCTACTGGGACTGGGATGCTCCCCGCACTCGGGAGGGCTACTACCGGTACCAGGGAGGAACGCAGTGCGCTATCAACCGTGCTGTTGCCTATGCTCCGTTCGCGGACCTGATCTGGATGGAGAGTAAGCTCCCTGATTACGCTCAGGCGAAGGAGTTTGCCGACGGTGTCCACGCCGTCTGGCCCGAACAGAAGCTGGCGTACAACTTGTCGCCATCCTTCAACTGGAAGAAGGCTATGCCGCGTGAGGAGCAGGAGACTTACA…
20082	8.65774247963259e-05	2.19332978473702e-06	-11.0690016713293	5.32952075921343	-1.224891515	Aspergillus fumigatus	Afu2g01720	AFUA_2G01720	conserved hypothetical protein	GAATTCTGGTGGACACGTTGTTTCGCTGAGATCTCCGGCGAATGTCCAACGTTCAGAACGTTCGGCCCAGAATCTTGTCGGACAGCAAAACACCGCGCATGGGTATACTCAAGTTCGTCAGTCACCAAAGGAGGCAAGACCTTGGCGTACAGACCGCCACACTTCGCCGGTGCAAGGTGCATCGGTAACCCAGAACGTCCAAGTGGCGACTGCTGGATTCCGCGGCCGGCAAGACGGTGCTGTTTGTGCTGTTCAATTCACTCCAGGCCTACTCCGCGAGTCGTCCGGTGTACTCCGGCCGTTCAGATACAAACCGACTTCCCAGCACGACGTTGGAAAGCTGGTCGAAGCCCCAAGCACCCAGGCAAACAAGCACGCAAAGGGCAAAGCAACCTTCTG…
15729	8.71009167664372e-05	2.22627817051337e-06	-11.0486420129401	5.31359572056896	-1.33228535	Aspergillus fumigatus	Afu5g02700	AFUA_5G02700	MFS multidrug transporter, putative	TCCCATTGTCTACCAAAAAGGAAAGGGATGGGGTTCAGGTCCTACTGGTCTGATGTTCATTCCTTTGGCCATTGGTGTCTTGTGTAGCGCTGCCTGTGCTCCTTTCGTCAACAAGCACTATCTTACACTTGTTAAGAAGTACGGTGGGAAGCCTCCCGCTGAAGCGCGTCTGATCCCTATGATGCTTTCCTGCTGGTTTATCCCCATTGGTCTCTTTATCTTCGCCTGGACATCATACCCCGACATCCACTGGATTGGCCCTTGCATTGGTGGCCTCCCCGTTGGATTTGGCTTCATCTTCTTGTACAACTCCGCGAATAATTACCTCGGTATGTTTTTCTTCAATTTCCTCAACGATGGTATAGTGCTTATTGTTACCACAGTGGATACATACCAGCA…
3250	8.71009167664372e-05	2.2342102833906e-06	11.0437904399951	5.30979683195941	1.133511947	Aspergillus fumigatus	Afu8g01770	AFUA_8G01770	conserved hypothetical protein	ATACAAGATGTGTGCCGATGATGTCGGAGTGCTGCGGCGATGGGTACTATGTGGGTTATTTCTTCTCATGGTCGCTAGGGAAGGTGCTAACAGGTGTAGTGCGAGTATGGCTACAAGTGTGTTGCTGGTGGATGCGTAAGTCTGATCAACCCTGACCCCAGACCTGTGCTGACATGGACAGTGTAAATGGGGTCATACATGCAGTGGAAGCTACGACGATGACGATGATGTTGGGAGTGGTGGTGATTCTGGAGATTACGATTCAACGACCTCATCCACGTCTTATGATATAACGACTTCGTACACGTCTACGGAGCGGGAAGTGTCTACTACGTCGGAATACACGACTCGCACAGAGGAGCGCACAACGACATCTGAGAGCAGCACTCGAACGAGAGC…
17671	8.71656590688696e-05	2.26112374101588e-06	11.0274703905339	5.29700639236713	1.234929665	Aspergillus fumigatus	Afu5g09330	AFUA_5G09330	CipC-like antibiotic response protein, putative	TTTACCCAACCTTGCATGTGACTCTGGGAAGCCCTCCTGCTAGGATCTAGAAAGGGTCCCGTTCTCTCTTTGCCCCTCATCCTGACTTTGCTCGTCGTATTCGAAGGCTAATGACATGATCTAGAGCAATCAGACGAAGCTCATCGGGAGGTGTACGGCGAGCGCAGGCACGAGAGCAGCCTGTCTCACGAGCTCATTGCTGGAGCTGCTTCGTTTGCCGGCATGAAGGCTTGGGAGGATCACCAGCGCAAGGAGGGTAAGTATACCAGGCCCTATTCAGTATGTTAGCAAGCACTGATAGCGCCTGAATCTGCTAGGCAAGCCTGTCAGCCACGCTTTCGCCAAGGAGGCCCTGGCAGGGTTTGTCGGTGCGGAGGTCGATAAACTCATCGAAACAAA…
5565	9.05678974975693e-05	2.363118684706e-06	10.9675198893292	5.249869148413	1.2762301365	Aspergillus fumigatus	Afu6g08430	AFUA_6G08430	RNA binding protein Pym, putative	AACGCTACATCCCCTCTTCAGTCCGCCCAGACGGTTCCAAGCGTCGCGAGATCAAAGTTCGACCTGGTTACCGCCCACCAGAAGATGTAGAGCTGTACAAGAACCGTGCCGCAGCGGCTTGGCGTAATCGGGGTTCTGGCGGGGTTCCAGGCGCTGAGGGATTGAGCGAAGCGAGTGAGAACAAAGCAAACACAGCAGCCAGCAACAAGAACGCGAAGCGACGAGAGGCGAAGAAAAGGGCCAAGGCTGCGCAGGAGTCTGAGCCGACATTGACATCGACACAGGCCAATGGACAGAGTGTGCGGGATTTGGAGAACTGGCGTTCCGGTGCCTCCGCTGCTGAGAAGAAAGTTTCGACCGCTGAAGCGCAGCCCAAAGTCGATCCTGAGGCGGAGAAGG…
361	0.00010713281916484	3.08786948442349e-06	12.0797634534876	5.24982256689505	1.63484252	Aspergillus fumigatus	Afu3g01400	AFUA_3G01400	ABC multidrug transporter, putative	TCTTCATCATGCTCTGCTACGAGTTCCTCTACACGGTTTGTTTCCCCCCCTTCCATCTCCTTCCTCAATCCCATACCCAAATATCTAACATAACATGCCACAGGGAATCGGCCAATTCATCGCCGCCTACGCCCCAAACGCCACCTTTGCCGCCCTAACCAACCCCCTCATCCTCGGTACTCTGGTTTCCTTCTGCGGTGTTCTCGTTCCCTATGCCCAGATCCAGGCTTTCTGGCGGTACTGGATCTACTGGCTCAACCCCTTCAACTATCTCATGGGCAGCATGCTGGTCTTCTCCGTGTTCGACACAGATGTCAAATGCAAGGAGGGAGAGTTCGCGGTTTTCGATACGCCGAACGGCACGACTTGCGCCGATTACCTGTCGACGTATCTGCAGGG…
10215	0.000107482783925909	3.1142614881445e-06	-12.0656378511959	5.24092111612825	-1.672394225	Aspergillus fumigatus	Afu5g07400		phenylacetyl-CoA ligase PclA, putative	ACAGACGTATTTCTCGGCTCATCCGGCACCTTGCTGCCTGGGGTTGAGGTACGCATCATGACCCCCGAGGGCAAGGAGGTAACCAGCTACGACACACCTGGTGAACTCGTCGTTCGCAGCCCAAGTGTGGTTTTGGGTTACTTGAACAATGAGAAAGCTACCAAGGAAACATTCGAGGACGGATGGATGCGCACCGGTGATGAAGCTGTCGTTCGGGTGAGCCCAAAGGGCACGGAGCATATCTTCATCGTCGATCGAATCAAGGAGTTGATCAAGGTCAAGGTCCGTTACCCCCGAAGTTGTATATCTTCACTAGCACTCAGTTTCAATTGACTAATACATCGTAGGGCCTACAAGTCGCTCCAGCGGAGCTCGAAGCTCATTTGCTCACCCACCCAG…
7959	9.18065720065844e-05	2.40936543645921e-06	10.9412755767746	5.22915824090569	1.3031211765	Aspergillus fumigatus	Afu5g07750	AFUA_5G07750	mitochondrial ferrochelatase, putative	ACATACCCAGAGGAGAAGCGAAACGGTGTCGTTCTCTTGTTCTCAGCCCACAGTCTGCCCATGAGTGTTGTCAACAGAGGTGAGACTCATCTTCTTACCGAACAACAAGATTTGCTCGCTAACACATTTCCTAGGCGACCCATATCCTGCTGAAGTTGCTGCAACTGTGCATGCTGTCATGCAAAGATTGAATTTCAGCAATCCTTACCGACTGTGCTGGCAGTCCCAAGTGGGACCGTCAGCTTGGCTTGGAGCCCAAACTAGCGATACGGTCGAAAACTATGTCAAACGTGGACAGACCGATATTATTCTAGTTCCCATTGCCTTCACCAGCGACCATATTGAGACTCTGTACGAGTTGGATCTGGAAGTGATAAAGGAAGCAAACTCCCCGGGAGT…
5601	9.27204738660243e-05	2.44741542061411e-06	-10.9200981788246	5.21241210630835	-1.1817835	Aspergillus fumigatus	Afu5g03080	AFUA_5G03080	septin	CCCAATCTGTTTTAGGTCAAAGCTGTTGTCGAAGCTCAAGGCATCAAGATCTACACCCCTCCTATCGAAGAGGACGACGAGCACGCTGCCGCGCACGCTCGCAGTCTGATGGCTGCTATGCCCTTCGCTGTAATTGGATCCGAGAAAGATGTGAAGACCAACGACAACCGGGTAGTAAAGGGTCGCCAATATGCCTGGGGTGTTGCTGAAGTCGAGAACGAGGACCACTGTGACTTCAAGAAGCTGCGCTCTATCCTGATACGCACTCACATGCTTGATCTCATCCACACCACCGAGGAGCAGCACTACGAAGCCTACCGCGCACAGCAGATGGAAACAAGAAAGTTCGGCGAGGCCAGACCGAGAAAGCTGGACAACCCTAAGTTCAAGGAAGAGGAG…
25635	9.28489845753115e-05	2.46489264270017e-06	-10.91049292594	5.20480671945404	-1.199148135	Aspergillus fumigatus	Afu4g09390	AFUA_4G09390	DUF563 domain protein	ACCCTACTTTGACCTGTGGAAGATTTTCGCTCAGCGGCCGCTACTCCGAATCAATGATCTGCATCCGACCAATGAGTTCGAGAACCTGATTGTACCTCTGGCGGGCGGATCCAACCCCCTCTGGCAGGGTGATTGGGAGATCCATTCATGCGAAGACTCTGCACTGGTCCGTACCTTTTCCAGACGGATCCTCTCTCACTTCCATGTGGAATTTCGGCGACCCCGACAGGGCCCGCAGATCGTGGTGACTTTTATCGACCGGACGGGAAGCCGAAAGCTGATCAATCAGAAGGACTACTTCAACACAGTCAAAAAGCAATTTCCCCATATCACCGTTCAGATGATTGACTTTGCCAGCATTCCATTCCAGGAGCAGCTGAGGATTGCCCAGGGATCTGA…
20875	9.41410533696712e-05	2.52775583228638e-06	-10.8765580033994	5.1778871881778	-1.200775045	Aspergillus fumigatus	Afu4g07040	AFUA_4G07040	aspartic-type endopeptidase (CtsD), putative	CAGGTTCACGGGTGATATTGTCTACACGAACACAACTGGAGATAGCAATAACTGGAGGATACCCTTGGACGATGCCAGTGTGAATGGTACGCCTTGTCGTTTCGTCAATAAGACCGCCGTCATCGACACTGGCACATCGTACGCCATGCTTCCCCCGAAAGACGCTACAGTGTTGCACAACCTCATTCCTGGTGCAGTCACGACCTCACACGGGCAGAATTTCACACTGCCGTGCAACTCGACGGCAGTAGTGCAAGTGAGCTTCTCGGGCCTTAGCTACAACATCTCCCCCAAGGATTACGTCGGACCAGCATACGGTTCAGCGTGCTTGTCCACTATTGTGGGACAAGCCTTGTACGGAGACGACGTGTGGCTCTTGGGCGATGTGTTCTTGAAGAA…
49	9.61532628980549e-05	2.59637147995354e-06	10.8405696097124	5.14925315239013	1.15316571	Aspergillus fumigatus	Afu3g04220	AFUA_3G04220	fatty acid synthase beta subunit, putative	GTACGTCGTTGAGAACATTGCTGAGCAAACAGGTTGGCTGTTGGAAATTGTCAACTACAATGTCGCAAATATGCAGTATGTTGCTGCTGGAGATGTAAGTGTTCACCCTTTCTTCCTCAATATCTCAGCATTCTAACTTTGCCAGCTCCGCGCTCTTGATTGCCTTACAAATCTGCTCAACTATCTGAAGGCTCAAAACATCGACATTCCAGCATTAATGCAAAGCATGTCCTTGGATGACTTGAAGGCTCACCTTGTCAAGATCATTCATGAATGTGTCAAACAAACCGAGTCGAAGCCCAGGCCTATTGTCTTGGAGCGAGGCTTCGCCACTATTCCACTGAAAGGAATTGACGTGCCTTTCCACAGCACCTTCCTTCGCTCCGGTGTCAAGCCTTT…
27890	9.68299635650045e-05	2.62933305190167e-06	10.823654556583	5.13576420589145	1.1449174165	Aspergillus fumigatus	Afu1g07380	AFUA_1G07380	glutamate synthase Glt1, putative	TGTTGTTAACTTCGAGTTGCTGCCTCAGCCTCCTCCAGAACGTGCCCGTGATAACCCATGGCCGCAGTGGCCCCGTATCTACCGTGTCGACTACGGCCACTCCGAGGTCAAGACCCACATGGGCAAGGACCCCCGCGAGTACTGTGTCATGTCTACTGAATTTGTCGACGACGGTAACGGTCACGTCAAGGGTATCAACACTGTCCGTGTTGAATGGACCAAGAGTGCTTCCGGCGGTTGGGATATGAAGACCATTGAGGGTAGCGAACAGTTCTTCCCTGCGGACCTTGTTCTCCTTTCGATGGGTTTCCTTGGCCCCGAAGACCGCCTTCTTGGCAATGAAATTGAGCGCGATGCCCGTAAGAACGTCAAGACGCCTCCAGGTCATTACTCAACCAG…
272	0.000100948117389029	2.75647165200624e-06	10.7605438719392	5.08526312014975	1.27283792	Aspergillus fumigatus	Afu2g08670	AFUA_2G08670	acetyl-CoA carboxylase, putative	TATCGTGAACATCAAGTACCGCCGTGAGAAGCAGCTCGACACTATGGCTCGTCTCGACGCCACGTACGGCGAGCTCCGTCGTGCTCTTGAGGACCCATCCCTCAGCAAGGAGCAGCTCTCAGAGATCAAGGCCAAGATGGCCGCTCGCGAAGAGCAGCTCCTTCCTGTCTACCTGCAGATCGCTCTGCAATTTGCTGATCTTCACGACCGCGCTGGCCGCATGGTGGCCAAGAATACCATCCGCAAGGCCCTGACCTGGAAGAACGCCAGACGCTTCTTCTACTGGCGTGTACGCCGCCGCTTGAGCGAGGAGCTCATTCTCAAGCGCATGGCCTCTGTCGCCCCGGCCGCCGTCTCCGGCGAGGCCACCGGCGCCATCCCTGCCACCGGACTCGTCGA…
28154	0.000102303441547512	2.84010492528684e-06	-10.7207635350056	5.05328968574938	-1.129481055	Aspergillus fumigatus	Afu8g07090	AFUA_8G07090	extracellular proline-serine rich protein	CAACTTCAGCCTCTACCTTTGGAACTTTGTCTCCTGGCCTCCGACTTATGTGCCGCTGGCCCTGGACATCCCCACGGCCGATCTGTCCTACTCCGTTCAGATCCCCTGCGACACCAACCCCGAATGGGGCTACCAGATCAGCGGCATCAACGGCACCAACGTCTACATCATCTTCGCGCAGGGCGACAAGTTCACCGTCTCCGAGCCTGTCGAGCCCTGCGTCGACCCTGCCCCGGTGCCCACGCCGTCCACCTGCCCCAGCGCTGCGGCGTCTACCGTTTATGTCACGGTGAGCCCTACCGGTTCCAGCTCCCGTCTTTTCCATCCATCTTCCTCCCACGTCTCCTCTTCTCCTTTGCCCAGCACCACCACCACCACCACCTCCTCTGCAACCTCCAA…
23154	0.000102303441547512	2.84803555013575e-06	-10.717058881429	5.05030648379067	-1.161120145	Aspergillus fumigatus	Afu2g04620	AFUA_2G04620	Hsp70 chaperone BiP/Kar2, putative	ATTCCTACCCGCAAGTCTCAAATCTTCTCGACCGCCGCTGACAACCAGCCCACCGTCTTGATCCAAGTTTGTAAGTGTTTTGCCATTGTACTTGATTGAAGATATGGAGATATACTGACTTATCTCAGATGAGGGAGAACGTTCTCTGACCAAGGACAACAATCTCCTCGGAAAGTTCGAGTTGACGGGTATCCCTCCCGCTCCTCGTGGCGTGCCTCAGATTGAGGTCTCCTTCGACCTGGATGCCAACGGTATCCTGAAGGTTAGCGCCAGCGACAAGGGTACCGGCAAGGCCGAGTCCATCACCATTACAAACGACAAGGGTCGTCTGTCCCAGGAGGAGATCGACCGCATGGTCGCGGAGGCCGAGGAATTCGCCGAGGAGGACAAGGCCATCAA…
24976	0.000102303441547512	2.85555722766114e-06	-10.7135558098862	5.04748472966866	-1.2188414	Aspergillus fumigatus	Afu2g15510	AFUA_2G15510	DUF866 domain protein	GGTCAGCTTCAATCGCTTTGTAAGTTTCCTTACAAACAGTGGTGAGCGCTGTACTAACAGCTACTGATGCAGGAACAACACGAGATTCCTGGAAGTCGGGGCGAGGCCAACTTTGTGTGGAAATGCAAGCTTTGCCAGGTTAGTGTTTCCTAGCTATGATGTGCTCTGCTGGGCGTGCTACTTAGAGCCATCTCGTCTGTTCTTGTGGTCGGTTCTACGAGACCGTTCTACGAGACCCAAGGAGATAACGAGATGGGGGATGTAGGCAAGCTTTTTATAAGGCTATTCGCTGACCATGCTTTAAAACCAGAAAACCCATTCTGCTTCGATCGTCAACGGTCCGCATGCCTATGAGGGGGATGAGAAGGGCAAGGGCAGCAAAGTGATCGAGATCGACTG…
202	0.000102483354964351	2.87612570819249e-06	-10.7040284282862	5.03980602326306	-1.225020498	Aspergillus fumigatus	Afu8g04890	AFUA_8G04890	conserved hypothetical protein	ATCAATCCACACGAAGTAGGTCCCAAGTACATTAGATCCTTACACTCGAGCTCTGTCTGACTACTTCGATCCTGCCAGGCAAATGGTGTCTCGATCAGACCTCGTCCTGTCCCCTCCTCTGTCTCCAAATCAATGCCACTGGCGATCCAAGACAGAACGAGTGCGACTCTGTAAGTCCAATTCGGCATCGCGGGCCACCTACTAGAATAGTTTGCTGACAGGCTTCCTTTCTCTTCTGCTAGGATTCTCTCTCTTACCAGTGCGTTTGCTCCAACGGCATCTCTCCAAACACCTCCGAATACTCTCAAACCATTCCCTACTACCTATGCACCGAGGCCAACAACGAGTGTGTGAGCCGATGCTCCGAAGCCGACTCGGCCTGTCAGTCTGCTTGCCGCT…
25136	0.00010295470804166	2.91374589988832e-06	-10.6867964438285	5.02590163589771	-1.12561702	Aspergillus fumigatus	Afu2g13060	AFUA_2G13060	calcineurin binding protein, putative	TCCACGACCTCTACCTCTTTCAACCGGCCTCCCTCGCCTCCATCCGCTCCCAGATCGAGTCCATCGCCCCCCTAAACTCCTTCTCCCCGCTCCCCTCCTTGCGGCGCATCGTCTGCTCCTTTCACTCAGAAGACGACGCCCTCCGCGTCCGCAAACTCCTCGACGGCCAATCCCTCCTCAACCGCAACGTCTGCACAAAGATCTACTTCGGCGAACCCACCCCGCTCCTCGACGAGGGTCGCCCCAAACTCCTCGAGGCCCCCCACCTCGACAAGCTCTTCTTCATCAGTCCGCCCCCGAGCCCGCCACACGGCTGGGTCATGCGCACCGAGGATCCCCCCAACAAGGAGGTCCACGCCAGTGATCTCGCCCAGGCGCTTGCGCAGCTCAAGACGGAAC…
25670	0.00010295470804166	2.92059017047793e-06	-10.6836879347313	5.02339119220842	-1.158704985	Aspergillus fumigatus	Afu1g08850	AFUA_1G08850	septin	GATGGCTCAATCTTGCTGATTCTGCAAATGTAGTCTCAAACCAATTGACATTGTCGTCTTGAAGAAGCTCTCAGATGTTGTCAATGTCGTTCCAGTAATCGCCAAGGCAGACTCGCTCACTCTTGAAGAACGCCAAGCGTTCAAGGAGCGGATCAAGGAAGAATTCGCTTTCCACAATCTGAAGATGTACCCCTATGATAATGACGAACTCGATGACGAAGAGCGTGCGGTTAATGCCCAAATCAAGGTCAGACCTACTACCCGTGCCACTTGTATTTCCTGCCCGCCTGACTCTAAACCCTCCCTTTCAGGACATTATTCCATTCGCCGTCGTCGGCAGTGAGAAAACTATTGTTGTTAATGGTCAACAAGTTCGCGGCCGGCAAAACCGCTGGGGTG…
560	0.00010372418721991	2.95815339765519e-06	-10.6667700987025	5.00971644317436	-1.13319393	Aspergillus fumigatus	Afu2g10660	AFUA_2G10660	mannitol-1-phosphate dehydrogenase	AATGTCCGCATCGAGAAATTTTACGAATGGACGGTGGAGCAGACTCCTTTTGGCGAGTTCGGCCATCCGGATATCCCTGCTATTCACTGGGTTGACGATTTGAAGCCCTACATCGAACGCAAGCTCTTCACCGTCAACACCGGCCATGCCACCACTGCCTACTACGGTCACATGCGCGGCAAGAAGATGATCGCTGACGCTCTTGCCGACGCCGAGATCCGCCAGATTGTCCACAAGGTTTTGGAACAGACCGCAAAGCTCATTACAACCAAGCACGAGATCACCGAGCAGGAGCAGAATGAGTATGTCGACACCATCGTGAAACGTATGTCCAATCCATTCCTGGAAGACAACGTTGAGCGTGTGGGACGTGCTCCCCTTCGCAAGTTGTCTCGAAAC…
10245	0.00010713281916484	3.08299197231274e-06	-10.6122093977164	4.96547805089944	-1.79030702	Aspergillus fumigatus	Afu6g12680	AFUA_6G12680	HIT domain protein	GGTCACACGCTGTTAATGTTGAGAAGAGCATAATTCCGCTAACAGTAGGGCTGAATCGTATGTAATAGCTCGTGATTCCCAAGTTCCACGGTGCAAAGCTCACCGATATCCCTGACGAAGACCTCAAGGAACTCCTGGTACGTGAAGAACGGAAGAAGACACGAGCAGAATTTCGTGTCACCCGCCCTTCTATACCCTTTGCACGTCTCTGAGGACCTTGGGGGATAAGGTCCACGGACTCTGAACCTTGTCCCCCCCAGGTTACAGGGTCCCTTCCTGATCTTATTCTCAATAGCAGGAGGCTGACAGTTGTTATCTCTGGTAGCCCGTGGCCAAGCAAATTGCCAAAGCAAGTGGCGCAGAAGATTTCAATATCCTGCAGAACAACGGCCGCATTGC…
23166	0.000109520433771485	3.18991554674227e-06	10.5673903427549	4.92898121584834	1.26869927	Aspergillus fumigatus	Afu1g12290	AFUA_1G12290	NADH-ubiquinone oxidoreductase 19 kDa subunit, putative	CTGAGCGCATCCTACTTTATTGGCGACCGCTGCAAGGCGTTCAATGACGATTTTATGAAGTGCAAGGCCGAGGCGAATGGCCGGGGCGAGCTGGAGTGTCTGAAAGAGGGCCGGAAGGTCACCCGTTGTGCGGCGAGTGTGTACGTTTTTCTCTTCCGTCATGCTTGCGTTCAGATTCTATGCGGGTTGTGCAGGAGTCGGTTCCGAGGCTAATCGAGGCATATCGTGGTAACAGGATCAAGGACATCAACACCCACTGCTTGAAGCAGTTCAACGCTCACTGGGAATGCCTTGAGAACAACAACCAGAATCTATGGGAGTGCCGGAAGCCCGAGATGGAGCTCAACAGCTGTGTTTTTGAGAAGCTGGTACGTCCGCGACGCGTCTTCGGCTGAGTCC…
10181	0.000116047673504786	3.39763364478516e-06	-10.4848949891346	4.86143042604073	-1.244561189	Aspergillus fumigatus	Afu7g04800	AFUA_7G04800	conserved hypothetical protein	CGAGTCATCGGGTACATGGTTATCTACCCAATCGCCTACATTGTGCTTTCACTTCCGCTGGCGGCCGGCCGAATGGCTACCGCTCGGGGCAACACACCTAGTCTGGCTTATTTCTGTGTCGCCGGAGCGCTCATCACCAGTTCCGGTCTGGTCGACGTGCTGCTCTATACTCTGACGCGTCGGAACCTCATCCTCGAATCCGAGCCGAGCGAAGACCACAGCTACAACCGCTTCGCCAGCAGCAAGAACCGAAGGAACGACAACCACCTGACCACCATCACCGCCGATCCCAAGCACACCCGCACAGACATCAGCGTCTTGCGCACCCGGAGAGGCCACGACGAGGAGGAAGATCACGTCGACTCGCCGACGCGCGACGGGTCAACAGACAACATCGTC…
5646	0.000116489267130993	3.42823389311479e-06	-10.4732157744813	4.85182759650483	-1.21196929	Aspergillus fumigatus	Afu1g09510	AFUA_1G09510	GPI anchored serine-threonine rich protein	CAATCACTCTTCTCCTCGCCTTGACCGGCTCCACTCTGGCGCAGCAGACAACCGCAGCACCAAGCACTGGCTCTTCATCCACGAAGCAATGCGCAGCCCAAAAGTAGGGTCCATCTATCCTAGGCCAAATCAGAACATGCTAAGAAACCTACAGCATCGTCGACGCCTGTCTTGAGTCCATGAAGCCCCAGCTCGACGCCTGCGGCCCGAACGATTGGAAATGCCTCTGTGAACAGAGCATCAATGTTCTGACGTGAGTACCTTTTCTATGTTTTAAGTGGCATACACACCTAACGCCATTATAACGCAAAAGATGCTACAACAACTGCCCCGGACACCCCGACAGCTTCGGCGCCGAACAGAGCAAAACGTCCTACTGCAATGCGGCCCAGGCTTACT…
25772	0.000116998697000519	3.4609748050821e-06	10.4608467583175	4.84164689785286	1.1302515	Aspergillus fumigatus	Afu6g02020	AFUA_6G02020	G1/S-specific cyclin Pcl5, putative	GAATCGATGATTTCCGATGTCTCCACGCTGTCGTCGTCGAGTTTGTCATCTTGCTCTTCCGGGTCGGGCCCTGTCTCCATCCTGGGCACTAGCGCCTCTACCAAGCCTCGCTTGGCCATGAAGGCAACGCATCGATGCACCAGCAACTCACTCAAGGAAGGTCGGAAGGCTTTGGCCATCGCGTCTCCTATCGATGAGGGCCCGCTTGGTGAGATCTACAGCTCGCCTGAGACCTACTTGGGCGCAGCGGGCCAGGTCCCAGATCTATCCAATATCTCGCTGGGCACCCCTGTTGATCATGAGGCAGCTCAAAGCCTTTGTGAACTGTCGGGGGCTATTTCCCGCTCTGCACAGACGTTCGAGCAAGGAACGACTACTCAGCGGCAATGCCGGAAACGT…
10463	0.000117418049112181	3.49915387912481e-06	10.446585993192	4.82989544669465	1.10016017	Aspergillus fumigatus	Afu2g11460	AFUA_2G11460	C6 finger domain protein, putative	TTGTGGGGATTTTACTATGCAGGCCGAATTCTATTGCACAGACTGCATCCATCAATGCCACCCGCCATGATGGTTGCTGCAGGCGTGGCAGCGCCCACGACTGCTGATTACGCTCAGATTATCGGGAAAGTGGCCGCTGGTATATATTTCCCCCAGTGGTTCAACGTGGAGGCGGGGAAATTGAGCCCTACCTTGGGGGCCTGCTTGATTGAGATGACTGTGCCTATTTTCTTTGCAGCCGTTCAGTTCGTTGACGCTGCCCAGCGCAGCTGGACTATTTCGAAGCTACGGGATGTCTCACGCTTAACTGGCTGGAAATCGTCTGAAGCTATAGCCCTTGGCTGCGAAAACGCATGGGCCGTCGCCGCAAAGCAAGGGCGCGGTCCTCCGTATGAGCGC…
20497	0.000117418049112181	3.51763711916922e-06	-10.4397438810878	4.82425205422332	-1.13533055	Aspergillus fumigatus	Afu3g00840	AFUA_3G00840	FAD-dependent oxygenase, putative	ACATCATCCAGGAAGGAGTCAAGACCGTCGACCCGGCCTACACCAAGCCCTTCCACGATATCGGCCCGCTCTCCGCTGAAGCTATCGGAGGCAGCTACACGGATCTCGCGGGATGGACAGGCATCGCCACGACGTCTCCACCATGCCAAAAGGCCGGGCTCGTCAACCCCCGCTTCCCCATCTATCTCAGAGAGTACAACGTCCCCGCCCAGAAGACGGCCTATGATATCTTCGCCGCTGCAACCCGCGGGTCCTCGGCGTTCAACAACTCCATCTTCATGTTCGAGGGCTACTCCACGCAAGGTGTCAAGGCCATCAACAGCAAGTCCAGTGCCTTTGCCTTCCGGAATGAGAACCTTCTTGCCGCACCGCTGGTCACCTACGCGCCGGCCGGGCCGG…
15121	0.000117418049112181	3.52681640233797e-06	-10.4363606884036	4.82146033723511	-1.084737995	Aspergillus fumigatus	Afu3g00730	AFUA_3G00730	conserved hypothetical protein	ATGCAACAGATATGCCCTCAACTTCAAACAAGCCCACTATCAAACAGAGTGGGTCGAACTGCCCGACATACCCACCGTGCGGAAGAGTCTCGGCCTGGCAGCCAACAGAGTCCTCCCCGACGGCAGTCCCTTCTACACCCTCCCCATCATTAAAAATCTCTCGACAGGTGAACTTGTGGGCGATTCGTTCGAGATTGCGCAGTACCTTGACAGACTCTACCCTGAGGGGCCGAGACTACTCCCTCCTTCGACGGTGGGCCTTATTTCCGCGTTCAATTCGCAGGTCGACGCTGTCTTCACCCAGCATTGCGTGCTCTGTGTCCAGGGGATGCCGTACAACCCTGCGACAGCCGAGGAGTCGAAAGCAACATTCGCCAAGCGAGCAGGCAAGGAGCGCTA…
20558	0.00012114467803357	3.65712847825857e-06	10.3893579391031	4.78258912385316	1.08649811	Aspergillus fumigatus	Afu1g12530	AFUA_1G12530	oleate delta-12 desaturase	GGTGTCAACCACTTCAACCCTTCCAGCCCCCTGTATGAGGCCAAGGATGCCAAGCTGATCGTCCTGAGCGATCTCGGTCTCTTCCTTGTGGGAAGCCTCCTCTACTATATCGGATCAACCTATGGCTGGCTCAACCTCCTTGTCTGGTACGGCATTCCTTACCTCTGGGTAAACCACTGGCTCGGTAAGCTCCTCTCGTCCACCTTTCTTGCGGCATGGAACAGGTTTTTGCTGACTTGCAAATATAGTTGCCATCACTTTCCTTCAGCACACCGACCCCACCCTCCCCCACTACCAGCCTGAGGCCTGGGATTTCACTCGTGGAGCAGCTGCTACAATTGACCGTGACTTCGGCTTCGTCGGTCGCCACATCTTCCACGGCATCATCGAGACCCACGT…
12898	0.000125065027790483	3.79444865869184e-06	-10.3417941999894	4.74309016944625	-1.19342878	Aspergillus fumigatus	Afu8g04050	AFUA_8G04050	transcriptional regulator PacG/VIB-1	GAAGTCCACAGCTAAAAGCACCTCGCCAGACACTTCGCTTCCTCAGTCGACCATTGCAGCGCAGCGACAGTCATCCCCTGACTGGACTCACATACCTCACTCCTCTGGAGGCGCGCTTTCTTCTACACCCCTCCCTCAACCGTCATTATATCCTCAGTCCACTCCTGAATTTTCTCGCATGACAGATAGCCAAAGACGATCGAGCGTCATGGCGGCACCGATCAACCTTTCCCTACTAGATGACGATACTACTGGCGAAGGTGTCAACCTGGTCGATTCAGCCAGGCCTGGCTCCTCGTATGCCAACGACGTCTCACACAAGAGTCACGATATGGGCAGCTCGGCGCCGCCCACCAAAATGCGCAAGCTGTCCCACAGCGTGTCGCAGGCACCGTCACG…
20267	0.000126729413337263	3.88080030970868e-06	10.3128509503805	4.718973345272	1.131789035	Aspergillus fumigatus	Afu4g09250	AFUA_4G09250	conserved hypothetical protein	TCGTCATAACTCCGTCTCCTCATAAGACTGCTCCTATTTATCCATCGATATAAAACCCATATCACAACTCCCCGTTCTCTATACCGGAAAAGATACAACTACAGCCGTCACAATGAGCGATTTCCCAACCGCATTCCGCGCAGCCCAAATCCTAGGCTTGACAGGCGCCGCCTGGCTCTCAGGTCTTTCCATCGCCCCACTCTCAAACATCACCTACCAAACACTGACACTGATATGAACAGGCAACATATTCTCCCTAAGCTTCATACCCAACCCTGCTCTCATTCAAACCCTCCACGAAAAACAAGTCACCCCCTCCGCCGCCGCCAGACTCTGGGCCGGCATCTACAGCGCCGGCAAGACGCAGAACCCGCCCATTGCGGCCGCCACCGCCGCAGT…
3241	0.000126729413337263	3.88339525092949e-06	-10.3119922541795	4.71825689985751	-1.17583763	Aspergillus fumigatus	Afu3g03760	AFUA_3G03760	hypothetical protein	AAGCTCTGCTATTCAGGGTCGATGGGTACGAGGGCGTGCCCGAGCAGACTACATCCGCCCAGGAAGCAATTCGCATTGCTGCATTAGGTGCGACGGGAGCGGGCAATGCGAGTGCGTTGTTGACAGCATTTTTAATGAGGGTAATGTCCTCTGCAATCAGCTGCAAGCTGTTTAGTTTCCCCAGGATTTCCTGTGCCGAAGGTTGCTCTCGGGTCTTCTTAGCTAGTATAACCACGCTGTTTAGGAAGGCTTCCAGAGATTGGGCCGGTAGTTTGGTGCGTTTGGTGTTGTCAACCACATTCTCCGTCAACACGGTCACCCTTCTGAATAGGTTCCGGGAGATGGTTTTCGAACCGGATGCATAATGAAAGGCTTTCATGTTTTGGACATTGGTTTGCC…
25436	0.000129346871479657	3.98322434926735e-06	10.2794317216505	4.69105018574698	1.102156793	Aspergillus fumigatus	Afu6g02280	AFUA_6G02280	allergen Asp F3	CTCGACCGTCAAAAGTATATCCGATTTATCGGGTTCTGACATTGACTCTCATTTAGTTACATCCCCTGGTCCGAGGACAAGGGTGAGATCACTGCTTGCGGTATCCCCATCAACTACAACGCCTCCAAGGAGTGGGCCGACAAGAAGGTCATTCTCTTCGCTCTTCCCGGTGCCTTCACTCCCGTCTGCTCTGCTCGCCACGTTCCCGAGTACATCGAGAAGCTCCCCGAGATCCGTGCCAAGGGTGTTGACGTTGTTGCCGTCCTCGCCTACAACGATGCCTATGTCATGAGCGCCTGGGGCAAGGCCAACCAGGTCACTGGGGACGACATTGTATGTTCACCTCCGAAGAAAGAAATTCTGCGATTTCACTATTTGGAAGTCGTTGCTAATGCTCTG…
3204	0.000130558957862309	4.05937893572495e-06	-10.2551949372515	4.67074766894757	-1.110854595	Aspergillus fumigatus	Afu3g08620	AFUA_3G08620	SH3 domain protein	ACAAGCCAATACACCAGTTCCTCCGCCACAACAGCAACAACCGGTTGTCGCTCAATCTCAACCTCCCCCGGCATCATACGCTCCCCCCACATCGCAGTTCGCTAATACCTCCTTGAACGAGAAGGCCGCTCTGCAGCAACAACAATACTCGACCCCCTCTATTCCTCCACCCGCTTACCCTCAAGCTGCGCCCGTACTGTCCGTCGCTACAGCACTCTATGCTTATACTCCAACAGATGCTGGAGATCTTGCTCTGCAGCCACACGACCGTGTCCAAGTTTTGGAACACATGAACGCTGATTGTACGTTGGTTTGAAGGCGGTGCCAGGAATTCAAGCTAACAGACATAGGGTGGCGTGGCCGTAATGAACGGACCAACCTTGAGGGTATCTTCCCTCG…
15342	0.000130558957862309	4.06016176604572e-06	-10.2549484176789	4.67054094218382	-1.06846797	Aspergillus fumigatus	Afu6g07750	AFUA_6G07750	MFS phospholipid transporter (Git1), putative	AACACTTTAGCTCTCGGAGTTGCCCTGCAGGGTATCGTCGGCTTTATCATGGCTGGTTGCTACGTATATCTCCGGGAGGCAAAAAATGTTGCTGCGTTTGTCGTTGTCTATGGCATCTTTTCATCTCTTGGTGAATTCGGACCTGGGGACAACATCGGTTTATGTGCTGCAAAGACCAGTGCAACTTCCATCCGTGGCCAATACTACGCTATTGCAGCCGCATTTGGCAAGATAGGCGCTTTTGTTGGCACTTATGTGTTTCCGATAATCCAAAACAACGCTCCCAATGACGTGCGCCAAGGACAAGATCCTTACTTTGTTAGCAGCTCCCTATGCATCTTCAGCGCATTTCTGGCCTACTTCTTGCTGCCACCTATTGGGCAGGTATGTTCTTGACTC…
25159	0.000131710920611842	4.11596626912005e-06	-10.2375094822325	4.65590551368515	-1.30000835	Aspergillus fumigatus	Afu5g11100	AFUA_5G11100	DUF775 domain protein	ATGGTAACGCTGGGTATTTCGATCGAGCCGGTCCAGACTGTTGCACCGCAGGTAGCGGCGCTCGAAGCAGAGACCGCACCCTCGGGGACGTCGACGGATCTTGTGCGTCAGTCGCCGGAGCAGCGGCAGCAGAAGGGTATTACAACGAAGGTCCTGGCGCAGCGCATTATTGGCAATGCGTTTAATTTCCTGGCGAGCTTTGCGTCTTCTGACCCCAATAATAAGGGTCAGGAGGTTGTGTCATTGAAAAGCTTTCAGGATTGGTGGGCGAAGTTTGAGCGAAGGGTAGATATGGATCCAACCTTTTTGGAGCGTGAGGATCCTGGAGCTAGTGGGTGATCCAAGGATGGATACGGATATGTGAGAAGTTTGTGGGCAACATAGCTTCATTTCATGGTG…
12800	0.000132830147151474	4.17802947418183e-06	10.2184196832458	4.63985866206751	1.1176379865	Aspergillus fumigatus	Afu2g12260	AFUA_2G12260	cytochrome c oxidase assembly protein Cox11, putative	GTATCGTTGTGGGAACTTTAGCGCTCGCTTATGGCTCCGTTCCTCTATACAAAATGGTGCGTGGAAGCCTTACTGGAGGTTTGCTGGTTCTAGCCCAGACATAAACCTGAACAATCTTCCCTTGCAGGTTTGTCAACAGATCGGCTGGAACGGTCAACCAGTACTCACACACCGGACCGGAGACGGTGACACCTCATCGCGCGTGACGCCAGTGACCGATGCTCGTCGTCTTCGAATCACCTTCAATGGTTCAGTGTCAGACGTCCTTCCTTGGAAATTTACACCACAGCAGCGTGAAGTCTGTGTGTTGCCCGGTGAGACGGCACTTGCTTTTTATACCGCGACAAATAAAGGCCCGACGGACATTATCGGTGTTGCAACATACAGTGTTACTCCTGG…
23224	0.000132830147151474	4.19124250720669e-06	10.2143960857752	4.63647296489929	1.08593919	Aspergillus fumigatus	Afu6g03050	AFUA_6G03050	oleate delta-12 desaturase	TATACACCACGACCATCCAACAGAAAAACTCGGGTATGTCTATGATACTTAGTCTATTAAGTTTCCACATCAAACATGGTCTATATGTCTATCCAACCCATCACACATCACCATTAATTCCCCTCATCAGCCTTCACAAAGTGCAGCACACCCGGCTGCCCCGTGGCAGAAACATAAATGCACTTCCGGAAGGTCGTAACCAACGAACCAAGGAAACTCTGTTCCTTCTCCTCGTGGTACTGCGCTCCAAGCAGGGGCTGGATGGCCCAGGTGGCCTGCTCGGCCTTGTAGAAGGGGATGCGGCTGAAGAGGTGGTGCACGACGTGATAATCAATAATCTCGTGGAAGAAATGGCGGCCGATGAAACCCATTGTGCGGTCGACGGTAGCGAGAGCGCCC…
12735	0.000136308632903354	4.34485763445933e-06	-10.1686233983189	4.59787178693354	-1.09161195	Aspergillus fumigatus	Afu5g10920	AFUA_5G10920	DUF221 domain protein, putative	ACTGTGGGCTGTTATTTGCTTGTGGTCTGCTTGATCGGCTTATTTGCCATCGGAACTGCGGCCAACCGGATGGCACTGGGCCCCTTGATCTTGATGATTATCTTCCTTGTCTTGATGATTCTTTACCACATTTCTTTACATAACGCTCTCTCTCCTTTGATTAACTATCTTCCCAAGAACCTGGAGGCTGAGGAGCAGAGTCTTCTTGCCTCCAACCCAATCAAGCACGGCGATACTGTTGGCGAACACCCGGACGACATTACCGCGACGAACGCAGGGAAGAATGGGGATGGCGGTTTCCCGGATGTTGACGCTGCCGAGAAAGGCCTGACCACCACCCCTGCCACCCCCGAGAAGAAACCTAATCTGATCGTGAAGTGGTTCCGTCCCGACAAATAC…
17944	0.000136308632903354	4.3564362579179e-06	-10.1652462090816	4.59501749775156	-1.166788065	Aspergillus fumigatus	Afu3g01850	AFUA_3G01850	porphyromonas-type peptidyl-arginine deiminase superfamily	GCCACAGAAAGCAGTATCATCAACGACAACCGCAATGCAGGCCTGTCACGGAGCGAGATCGAAGCAGAGCTACAACGCTTGCTGGGGGTGGAGAAGATCATCTGGTTCCCTGGCCGGAAAGGTCTCGATATCACCGATGTGCATGCCGATGCGGAGGTGGGCTTTATCCGGCCAGGTGTTGTTGTTCTCTCGAGGCCCCATGCGAGCGTGCCTCGGGCCTGGCTCGACGTTTACGAGGAAATCCGAGAGATTCTCACTCGGTCAGTGGATGCAAAGGGCCGTCCGTTTGAGATCCATACAGTGGACGAGCCGGACCCTGCTCTTCTCGGGGATTTGTCCTATGACGAACCGGCGACCAACTACGTGAACTTTTATTTCGTCAATGGCGGCTTGATCCTG…
2722	0.000136308632903354	4.3630342145946e-06	-10.1633261967684	4.59339438408637	-1.183192325	Aspergillus fumigatus	Afu8g06490	AFUA_8G06490	hypothetical protein	CGAGACTACGTGAATCGAAGTGAACCCGAAGGAGTATGGGGCCCAGCGGCAGTGGCTGGTCCTGATCTCAAGATCCAAGTTTATGGACCCACGGCACCGACTCTATTCCCGAGAGACGATAACTTCGAATGGGGAATTGGCGAAGACGCTGATTTTATCTGCTTCCTCCCCATATTTCATCCCATTGGTACGCGATGGGTGATTCGGAATGAAGTGTACGGCTACGAGCAGGGACGAGAGCTGCCACGACGGGCTTGTTTGATCACACACTCGAGGATTTCCCGTCGCTTGCTCACAGCCCTCGATGAAGAGAACCTTGCAGGTCGGCACATGGGCTCGGAACTATTCCCAGTAACAACAGCCCTATACCATGGCATGAAGGCCGTAAGCGCTCCTCAT…
27640	0.000136819071895663	4.40012791897459e-06	-10.1525914057353	4.5843144414535	-1.112488267	Aspergillus fumigatus	Afu2g13470	AFUA_2G13470	pyrimidine 5'-nucleotidase, putative	TACAAGGAGTACGGTCTTGCGATTCAGGGCCTCACACGTCACCACACCATTGACCCTCTTGAATTCAATCGTGAAGTCGACGACGCCCTCCCCTTGGACAATATCCTCAAGCCAGATCCCAAATTGCGCAAGTTACTCGAGGACATTGACAAGTCCAAAGTGAAGCTGTGGCTGCTCACAAACGCTTACATCTCACATGCTCAACGTGTCATCAGGTTGTTGAAGGTGGATGATCTGTTCGAGGGCATCACATTCTGCGACTATTCGCGGCCACCGCTCATCTGCAAGCCATCCCAGGATATGTACGAGAAGGCGGAGATTGAAGCCGGGGTGCCGAGCACAGAGCAGTGCTACTTTGTTGGTATGCTATTTTCTTTCGCCCTTTGACCTTCTCTCAGT…
15224	0.000137085652817755	4.43047039786822e-06	10.1438846519733	4.57694352222688	1.0725754	Aspergillus fumigatus	Afu2g14060	AFUA_2G14060	NADH-cytochrome b5 reductase	GAAAGAAGTTGTCCGCTCCTACACTCCCATTTCTTCGGACAATGAGGCCGGTTACTTTGATTTGCTCGTAAAGGCCTATCCCCAGGGTAACATTTCCAAGTACTTGACCACCTTGAAGATTGGCGATACCATGAAAGTGCGCGGTCCCAAGGGTGCCATGGTCTACACTCCTAACATGTGCCGTCACATTGGTATGATTGCTGGTGGTACTGGCATCACCCCCATGTTGCAGATCATCAAGGCCGTTATTCGCAACCGCCCTCGCAATGGCGGCAACGACACCACCAAATTGGACCTGATCTTCGCCAATGTCAACCCAGATGACATCCTCCTTAAGGAGGAGCTGGATATGCTGGCTGCTGAGGATCCGGACTTCAACATCTACTACGTTCTGAACAA…
10591	0.000137085652817755	4.45029273407152e-06	10.1382322333176	4.57215526519633	1.057622105	Aspergillus fumigatus	Afu5g07490	AFUA_5G07490	steroid monooxygenase (CpmA), putative	CGTCCTTGTCTCGAAGAAACCTACTTCGAGCAGTTCAACCGGAAGAATGTCGAGGTCGTGGATATCAAGAATAACCCCGTCGTGGCGTTCACCGAGACCGGGATCCAGCTCGAAGACGGCACCGTACACGAGGTCGACGTCGTCTGCGTCGCGACCGGGCTCGACATTACCACTGGCGGAATGACCAATATGGGGTTGACCAGCATCCATGGCACGACGCTCAAGGACGAGTGGAAGGACGGCGCGTACACGTATCTTGGTTTGACGGTCAGCGGATACCTCAATATGTTTCATCTGTATGGACCACAGGGACCTACGCTGCTGAGCAACGGACCGACGACCGTAGAGGTCCAGGGCCGCTGGATTGCAGACGCGATCAAGCAGATTGAGCGCCAGGGG…
12780	0.000137381899336419	4.48075066100274e-06	10.1296011454013	4.56483907336852	1.07817619	Aspergillus fumigatus	Afu6g04380	AFUA_6G04380	molecular chaperone (ABC1), putative	TGTCTTCTTGGTTCCGGAGATTATCCCGGAGGCTTCAGGAAAGCAAGTCCTGACCATGGAACGTCTGGAAGGCATTGCAGTCACCAAGATCCATGACTTCACCCAGGCGCAACGTGATTGGATTGGGACGCAGATTCTACGCCTATCCCTCCGCGAGATCACCGAGTTCCGGTTTATGCAGACAGATCCCAACTGGACCAACTTCCTCTACAATGCGAAGACTAATAAGCTGGAACTCCTTGACTTTGGTGCTTCGCGCGAGTACCCTGTCGAATTCATCTCGAAATATATCAGAACGCTTATCGCGGCTTCCCGCAACGACCGAGAACGCTGCCACAGCCTCTCCATCGAACTGGGCTATCTGACTGGTCATGAGTCCAAGACCATGGTAGACGCCCA…
22962	0.000140920906104298	4.61755396215539e-06	-10.0916194810083	4.53257667754273	-1.117734094	Aspergillus fumigatus	Afu2g03700	AFUA_2G03700	HMG-CoA reductase	GCTATTAACTGGATTGACGGTCGTGGCAAGTCCGTGGTGGCTGAGGCCATCATTCCTGGTGATGTTGTCCGGAGCGTGCTCAAGAGTGACGTAAATGCCCTGGTCGAGCTCAATACCAGTAAGAACTTGATTGGAAGTGCTATGGCCGGAAGCGTGGGTGGGTTCAACGCTCACGCATCGAACATTGTCACTGCTGTTTTCTTGGCAACGGGTCAGGATCCTGCGCAGAATGTCGAGAGCAGCAGCTGTATCACGACCATGAGAAAGTGAGTTGTCATACATTCTCAATTTGTTTTCGTTGCTCGAGTACTAACTAGCCAATTTTCTAAGCCTCAATGGCAACCTCCAGATCGCTGTGTCTATGCCTTCCATCGAAGTTGGCACAATCGGCGGTGGCAC…
7579	0.000173757266787063	6.20979849155297e-06	-10.9687447137907	4.51508114823022	-1.6220511	Aspergillus fumigatus	Afu4g14290	AFUA_4G14290	conserved hypothetical protein	AGGATTGAGCTGGACACCACTTACTCCACGTGGTGTGCCTAGTGACGCAAGCTACTTATCCCGGGGATCTGCTCAACCAATTGACGTGGCCTATGCTGCCATTCTTCGCCGTGTTGTTACTGCCGCTAGAACAACTACATTCCCAAGTAAAGGGGCTTTTAACATGACAGCCCTAAGCGACTCTCTAGGCCCTGGCAACGAACCCTTCCAGCTGCGCGCCATCGATAAGCTTTCCCGAGATAAGCTCATCGGCGCAGCTGGAGAACTATTCGTAAGTAGCTGAGTTCACCTCATATCACCAACAAAACGGCATAACAAGTCGATATAGGTCTTCGAAACACTGTGTTGTCTCAACCCGTCCCTTCCTCATTTCGGCCGTGATAACTGGCAAAGCACCAT…
266	0.000142622758278931	4.69495426980096e-06	-10.0706782598908	4.51474191922524	-1.04338042	Aspergillus fumigatus	Afu1g07440	AFUA_1G07440	molecular chaperone Hsp70	CAACAACCTCCTTGGTAAGTTCGAGCTTACCGGCATTCCTCCCGCCCCCCGTGGTGTCCCCCAGATTGAGGTCACCTTTGATGTCGATGCCAACGGTATCATGAACGTTTCTGCCGTTGAGAAGGGCACCGGCAAGACCAACAAGATCACCATCACCAACGACAAGGGCCGTCTTTCTAAGGAGGAGATTGAGCGCATGCTGGCTGATGCCGAGAAGTACAAGGAGGAGGATGAGGCCGAGGCTGCCCGTATCCAGGCCAAGAACGGTCTGGAGTCTTATGCCTACTCCCTCAAGAACACCATCAGCGAGGGCAAGCTCAACATCAGCGATGCCGATAAGGAGAAGGTCTCCAGCAAGGTCGAGGAGATCATCAGCTGGCTCGACAACAACCAGACTGC…
3331	0.000146466828990355	4.84371491503297e-06	-10.0314826840573	4.48127075395838	-1.14932947	Aspergillus fumigatus	Afu3g11430	AFUA_3G11430	arginase, putative	ATATCAACACGCCGGAGATGAGCCCCAGCGGAAACATCCACGGCATGCCCATGGCCTTCTTGACCCGGCTGGCCCGGGAGGACAAGAAGGATATCTTCGGGTGGTTGCAGGATGAGCACATCATCAACAAGAACAAGCTGGTGTACATCGGCCTGCGGGATGTGGACCGCGGCGAGAAGCAGCTGCTGCGGGAGCACGGTATCAAGGCATTTAGCATGCATGACATCGACAGGTGAGCTTTGCCTTGCTTCTCCTTCAGGTCAAGTTGAAGACCACTTTGGGAAGTGTATCTGACCGTAGTAGACATGGAATCGGCCGCGTGGTTGAAATGGCGCTCGCTCACATCGGCAACGACACCCCCATCCATCTCTCGTTCGACGTTGACGCCTTGGACCCTCA…
7681	0.000150913451928501	5.01365988658096e-06	-9.98830476964933	4.44426246776544	-1.29777008	Aspergillus fumigatus	Afu3g03430	AFUA_3G03430	ABC multidrug transporter SitT	GCAGGTAAATCGACCATCATCTCCCTCGTAGAACGGCTCTACACCCCCGAGTCCGGTGCTATCCTTGTCGACGGCGTAGACATCACCAAACACCGTGACGTCTCCTTCCGAGACACCATGGCGCTAGTTCCCCAGGAGAGCGTGCTCTTCGAGGGCAGCATCGCGTTCAACGTCGGTCTTGGGGCGCGACCAGATCACGAAGCAACGATGGACGAGATCGTTGAGGCGTGCAAGCTCGCGAATATCCACGATGTGATTGAGTCCCTGCCGGACGGGTACCAGACGCTCTGTGGGCCGAACGGGAGTCAGTTCTCCGGGGGTCAGAAGCAGCGGCTGTCGATTGCCAGGGCGCTGGTTCGGAAACCGAAACTATTGATCCTCGATGAGTCGACGAGTGCG…
20226	0.000153290768453714	5.11589336465672e-06	9.96310386423145	4.42259605671349	1.052218165	Aspergillus fumigatus	Afu2g00180	AFUA_2G00180	neutral amino acid permease	CGCCGTGGTGATTTACTACTTTGTCGGCAAAGACGTAGCATCACCGGCTCTGATCTCTGCGGGGCCCGTGATGAAGAAGGTCGCTTTCGGCATTGCTATTCCTACGGTGCGTTTCTTTTTCCTTGGCTACCGGAGCATGCATGCTAACTGAGTAATAGATTGTTGGAGCCGGTGTGGTCAATGGTCACGTCGGTCTCAAATACATCTATTTCCGTCTTTGCCACAAGTCTGATCTGATTCACAGGCGTAGCAAACGGTCTGTTGGGATCTGGATCGGCCTCGGTCTGACTTGCTGGGTGGTCGCCTGGATCATTGCTGAGGCCATTCCCGTGTTCAGTGACCTTAACGGATTGATCGTAAGTCAAGTTTCAACCTGCGGTTCGTTTGAGAGCTATGCTA…
183	0.000153402697516224	5.16398091420123e-06	9.95144224137736	4.41255337262968	1.13257755	Aspergillus fumigatus	Afu5g08200	AFUA_5G08200	conserved hypothetical protein	GCTGCGTCTGAAGATCTACGAATATGCCCTCGCAGTCCCCAATGAATACACAGACCGTCCGCTGATCGTCGTCAACGATCGCGGCAACACCTTTACCTCACGCGGACAGTTCCGCGCCCTCTCCATGTGTCCCAGCTGGGTAGGGCAGGATGGCACAGCACGCAATCTACTATCTGTCAACCGCCAGATCCACGACGAAGCAGAGGATTTTCTCTACTCGCGCTACACCCTGTTTTTCCTGAACTCATTTGATCTGGACCGTCTCGGCGCGTTCCTGGATACCCTCAGCGCGACGGCGCGCAGCCGCATCCGTAGCGTCGGCTTCGAAATCTGCTTCTTTGTGCATTCGCAGACGGGGGTACCGAAGCGCATGCTGAAGGACTACGAGCGCGCTGGACG…
28113	0.000153402697516224	5.16617094183885e-06	9.95091400743191	4.41209822176881	1.3140499	Aspergillus fumigatus	Afu5g01030	AFUA_5G01030	glyceraldehyde 3-phosphate dehydrogenase, putative	TATCAATGAGAAGTTCGGCTTCGTGGAGGGGCTTATGACTGCTATCCATGCGTAGACTGCTATCCATGCGTACACCGCGACGCAGAAGCTGGTTGATGGGCCTTCGTCCAAGGACTGGAGGGGTGGGCGTGCAGCCGCGGAGAATATCATACCCAGCAGTACTGGTGCCGCGAAGGCGGTTGGTAAGGTGATCCCGGAGCTGCAGGGTAAGGTCACTGGCATGGCTATGCGGGTGCCAACCTCGGATGTCTCCGTCATTGATTTGACGTGCCGGATTGAGAAGAGTGCGACCTATGAGGAGATCGTGGCGGCGATCAAGGAGGCTGCTCATGGGCCTCTTAAGGGTAGGGCCTGCCTTTTCTTTCACGTTCGAATCATATCTAATTGCTCTAGGTATCC…
5354	0.000158795188455982	5.37186392986709e-06	9.90237613426643	4.37018314076469	1.210099935	Aspergillus fumigatus	Afu1g00460		choline oxidase, putative	AGACTACCATGGATTCAGATGCGGGCATCTTCCTGCGGCGCGAAGCTCCCAATGCGGCTGGCTCTGATGGCCGTGCCGCCGATATCATGATGCATTGCTATCAGATTCCCTTCTGCCTCAACACGGCCTGTCTGGGCTATGAAACCCCAGTTGATGCCTTTTGCATGACACCCAACATTCCTCGCCCCCGCTCTCGTGGTCGTCTCTACCTGACCTCCGCAGACCCCTCGGTGAAGCCGGCATTGGATTTCCGCTACTTCACTGACCCCGAGGGCTATGACGCCGCAACCATCGTGGCCGGTCTCAAGGCGGCGCGCCGGATTGCCCAGCAGGCTCCGTTCAAGGATTGGATTAAGCGTGAGGTGGCGCCGGGACCTAAGGTCCAGACTGATGAGGAGT…
22555	0.000163250170116227	5.54733587773588e-06	9.86256863188809	4.33566987783505	1.13712863	Aspergillus fumigatus	Afu4g14250	AFUA_4G14250	hypothetical protein	TATCGGGAATTGCCTCTATTGTGAAGACATATGTAAGTAGCCGTTGACAGGAATTATTCCCTTGCTGACGGATGGAGTAGTTGCTCAAGACTCTTGGTGAGAGGAATGATATTACACGTGAGTTGTTGCTGACATATTATTGAAGGCGATACTAACAATCCACAGATAACACTGTCCCCTTTATCCTGTGGGTCAAGTAGGTATACTCCCGAAATTTCCTAGTGCAGCATGGTCTAATAATCCACAGGATAGAGAACTACAGCATCCTCCTCGCATCACTGGCACCGATGATCCGTCTCTTCGTGTCAATGGTGTCAACAGACAAAGGACAATGTGGCCCATACTGGTCCAACAGTCGGTCCAAGAATAGCCACCCCGGCCTGGAACTGAATTCTCAAC…
22767	0.000165540195727038	5.69157753882745e-06	9.83087604660775	4.30810327621011	1.020186025	Aspergillus fumigatus	Afu5g09970	AFUA_5G09970	67 kDa myosin-cross-reactive antigen family protein	TGATGGAGATCGAGAAAGACCTCGACGACAACTGGCTGCTGTGGCTGGAGCTGGCAAGCAAGCATCCCAAATTCGGCAACGCATACAACTTTTGTACGCGACTGCGGGAGTCCCGGGTGGCATACTTTACCGTCACCGCCAAGAATCCCGCTGTGTTCGAGAAGATGCTCGCGATCATCGGCGATGACCCTGCAACGGGCTCGTTAGTCACTCTGAGAGATAGCAACTGGCTGATCACGTTGAATATGCCCCGGCAACCGCTGTTCCCGGATCAACCGGACGGAGTGCGAGTCTTCTGGGGCTATGCTCTTGAGCCAGAGAACCACGGGGATTTCGTCAAGAAACAGATGCTCTCCTGCTCAGGCGAGGAAATGCTGACGGAGGTTCTGCATCAGCTGG…
25577	0.000165540195727038	5.70806947117933e-06	-9.82730920009323	4.30499583131212	-1.305731495	Aspergillus fumigatus	Afu1g00580	AFUA_1G00580	transcriptional regulator PacG/VIB-1	TAAGGACTTACCTCTAAGCGGCAGCGCTGCGGCATCAAGAAAGAGCGCCCAGGCTGCCACCCTCAACCGCACCCCTACCAGCGATACCAACCATCGGCCCAGTCTGACGCCAGGCAAGGCGAAGTCCACAGCTAAAAGCACCTCGCCAGACACTTCACTTCCTCAGTCGACCATTGCAGCGCAGCGACAGTCATCCCCTGACTGGACTCACATACCTCACTCCTCTAGAGGCGCGCTTTCTTCTACACCCCTCCCTCAACCGTCATTATATCCTCAGTCCACTCCTGAATTTTCTCGCATGACAGATAGCCAAAGACGATCGAGCGTCATGGCGGCACCAATCAACCTTTCCCTACTAGATGACGATACTACTGGCGAAGGTGTCAACCTGGTCGATTC…
366	0.000165540195727038	5.71506762197567e-06	-9.82579909799803	4.30367992411775	-1.236456665	Aspergillus fumigatus	Afu6g07720	AFUA_6G07720	phosphoenolpyruvate carboxykinase AcuF	CGTGTGGTCAACTACGATGATTCCACCCTCACTGAGAACACCCGCTGCGCCTACCCCATTGAGTACATCGAGAACGCCAAGATCCCTTGCATTGCGGACAAGCACCCCTCCAACATCATCCTCCTCACCTGCGATGCCCGCGGTGTCCTGCCTCCCATTTCCAAGCTCACCACCGAGCAGACCATGTTCCACTTCATCTCGGGTTACACCTCCAAGATGGCCGGTACTGAAGACGGTGTGACCGAGCCCCAGGCCACCTTCTCGTCTTGCTTCGCCCAGCCCTTCCTCGCTCTGCACCCCATGCGCTACGCCCGCATGCTCGCTGACAAGATCTCTGAGCACAAGACCAACGCCTGGCTGCTGAACACCGGTTGGGTTGGTGCCGGCGCCACTACTGGT…
10541	0.000165540195727038	5.72560142987934e-06	-9.82352990600604	4.30170220506232	-1.16562762	Aspergillus fumigatus	Afu7g06100	AFUA_7G06100	acyl-CoA dehydrogenasea family protein	TACATACGAAAGCCTTCCTGGAGAAGCAGCAGCGCTTTGTTGAGCTTCTCTCGTCCGAGAAGGTCTTCGACAAGTCCCAGATGCACTCCCAGGGTCGTTCTGAGCGGATCCAGCGGGCATTGGCCAAGGGTAAGCGACTGCAGCAGTTGAAGGAGAAATACAACTGGTCGACCGAGGATTTCCACTTTGCCAGTGAGATGATTGGAGAGCCTACTCCGTATGGTCTCCATGCGAGCATGTTCTTGGTACGTTAGCCTCTGCGCGATACGGCTGGACTGAGGCTGATGGTGTGGTGTTCCAGGTGACTCTCCGCGAACAATGTACCCCGGAACAGAAGAAGCTCTTCCTTGAACCCGCCGAAAAGTATCAGATCATCGGTTGCTACGCACAAACAGAGTT…
79	0.000165798553744528	5.75968883608874e-06	9.81621834926426	4.29532703351777	1.39079098	Aspergillus fumigatus	Afu1g16710	AFUA_1G16710	fatty acid elongase (Gig30), putative	CTGCTTCTGCTACGTCCGTTATTGAGGCTGCGGCTGCGACTGCCTCGGCTGTAGGTCTCGGTCCCTGGCTCAAGAAGTTGGGATTGCGTGCTGCTGGCGCAGAGGGTGCTGCCGAGAACGTTGGTTACTCGTATGCGGATGTCCCCAGCAGCTCGGCTGCTCAGCGCACACCTATTGGCCCCTTGACCACCTGCATTGATACAACCGGTCAGGCTTTCGCGATTTGGCTCAACGTTATGTACCTCCTGCCTCTGACATATCTGTTCGTTCGCTTCTTCGTCCGGTCATACCTGCACCGCAAGGAGCCGAGCCAGCCTCACCCCACTCACATGCATGCTGCTGAAAAAGCTGGTCTAGATGCTCTCAAGGGTGTCAGCCGAGAAATCCAGAAGTCTGTGG…
22901	0.000166047121027417	5.79351302128426e-06	-9.80901044339283	4.2890380982729	-1.089968	Aspergillus fumigatus	Afu7g03970	AFUA_7G03970	conserved hypothetical protein	CTGCCAACAATTACACTTTCCCTGCGGGCTTCAACATCGCTCTGGTTAGCTCTACTGACAAAGGTCCGTTACTGAGGTCGTTCGTCACCCGAGTGGTCAATTGACTGACTCAGAGATGATTTATAGCGTCTTGGTGCCTGGCTGAGCGGAACACCTGCCCAAGTATCTGCGGTGGAATCGCCGATCGCAACTCATGTGATTCCGTATGTTTTGAACTTAAGGAACCCACCGTTCTCACTGCTCACCGAACTAATGCGATAAATGAACAGGACACTCTCGAATTCTCTTGCGTTTGCAGCAACGGTACCGAGGCTGACGTGTCCCCGTACATGCAGACCATCCCCTTCTTTGTCTGCCAGGAAACCTACAAGCAGTGCATTGCTGCCTCCTCGACTCAGG…
3452	0.000171002875703693	5.99236412129143e-06	-9.76755597030714	4.25278883559632	-1.893362245	Aspergillus fumigatus	Afu6g03350	AFUA_6G03350	GNAT family N-acetyltransferase, putative	TTCATCTCAACGGACTCCTCACTAATCCCCCTCGAAACCCTCAACGACTGGTTCGCATCAGACGACATATACTGGACCAACTCACTGCCGCTCGATATCCTGAAACAGTTGGTTGAGAACTCCATGTGCTTCGGCCTCTACTACACGCCCGACCAGCCAGACAAGGCCGACGCAGAGCCCGAGTTCATCGGCATCGCCCGATTCGTCACAGACTACACGACCTTTGTCTACATCACCGACGTCTACGTGCTCTCCAGTCACCAGGGCAAGGGTCTTGGCAGCTGGCTTGTAGAGTGCATGGGCGAGGTCATCGATGCGATGCCGTATCTGAGACGGAGTATGTTGTTTACGATGGACTGGGCGCGGTCGGTGCCGTTTTACAAGAAAATCCTGGGGATG…
15029	0.000171246209456794	6.02686902214445e-06	9.76051790964409	4.24662093054229	1.18217482	Aspergillus fumigatus	Afu7g05920	AFUA_7G05920	stearic acid desaturase (SdeA), putative	CATAACTTCCATCACGAATTCCCCTCGGATTACCGCAACGCCATCGAGTGGCACCAGTATGACCCCACCAAGTGGACCATCTGGATCTGGAAGCAGCTTGGTCTAGCCTATGATCTGAAGCAGTTCCGTGCCAATGAAATCGAGAAGGGCCGTATTCAGCAGCTCCAGAAGAAGATCGACCAGAAGCGTGCCAAGTTGGATTGGGGTATCCCTCTCGACCAGCTTCCCGTCATGGAGTGGGATGACTATGTTGAACAGGCTAAGAACGGCCGCGGACTGATTGCTATTGCTGGTGTTGTTCACGATGTGACCGATTTCATCAAGGACCACCCTGGTGGCAAAGCTATGATCAACTCCGGCATTGGCAAGGATGCTACTGCCATGTTCAACGGTGGAGTT…
18005	0.000171285836639817	6.05424756327024e-06	-9.75496509101615	4.24175185036879	-1.299345908	Aspergillus fumigatus	Afu7g02470	AFUA_7G02470	mRNA processing protein (Mss51), putative	ATGGAGAGGGATATCAACTGGGTTCGCGAGAAATGCGCTGGTGAATTCGACATACTTCTTGAGCCAGGCGAGAATATTTTCCGTAGTTTGCGGTGGGATTTGAACGACCTGGACCCTCACGATGTTTCTTGCGGAAATTGGGGTCTGTGGGCATTCAGAGGAAAGAGGTATGTGATGACTGTTCCAATTTCTGAAACATTGGCTAACTTCAGTCCGGCTTGAACAGGTACGAAGCTACATACAGGGACTCATAAGATGCTGCGAACGTCTGCAGCGCTGATCTATATTCTTGTACATTGTAACATAATCATATGCATTCCTCTCCTTCTTATGGTCGAACTTCATTGTTCTTTCTGTATACCACAGCAAGCGTAAGTACGAGAGAAACTTGCATACTTA…
5457	0.00017193445013652	6.1032556632199e-06	9.74509449670141	4.23309057978631	1.05221411	Aspergillus fumigatus	Afu3g04210	AFUA_3G04210	fatty acid synthase alpha subunit FasA	AGGCGTATCGCTTCTTCCATAATGGTCTGATTAACAACAGCATCTTCGTTGCTAAGAACAAGGCGCCCTACGAAGATAACATCCAGAGCAACGTTTTCCTCAATCCAGACTACCGAGTGGCCGTTGATAAGAAGACATCTGAATTGAAATTTCCACCCCTGCCTCCAAAGGCCAGCGACAAGGATGCTGAGAGCACCAGACAGGTGGTTGAGTCGCTTGCGAAGGCGCATGCCGAAGACAACTCCAGGATAGGGGTGGACGTGGAGAACATTGACGCCGTCAACATTGAAAATGAAACCTTCATCGAAAGGAACTTCACTGCCAGTGAGCAGGAATACTGTCGCAAGGCATCATCGCCACAGTCATCATTCGCTGGCCGATGGAGCGCCAAAGAGGCAG…
2993	0.000215728166272484	8.1159868379211e-06	-10.5679493953689	4.23157757356898	-1.40905389	Aspergillus fumigatus	Afu1g06040	AFUA_1G06040	sterol o-acyltransferase (APE2), putaitve	GAGTACCCCCGGAACAAAAATAGACAATGGACCGAATTGGCCGCCAAAGCTCTGGCGGTCTTCGGCTGCATCTTCCTCCTAACGCTGACGAGCGAGGAGTTCATTGTGCCTGTCCTCAGCGAGGCTAGTGCCCAACTACCCCTGGTCCACGGCGCCCCAGACAAGGCACTGATTCTGGCTGAGACCATCAGCATGCTCCTGTTCCCATTTATGATAACATTCCTACTAGTCTTCCTGGTTATCTTCGAGTACGTGCTCGGCGCGTTTGCAGAGATCACCCGCTTCGCCGACCGCCAGTTCTACTCGGACTGGTGGAACTCCTCCGACTGGTACGTGTTCATTCATTTTTTCCGGGCCAGCAGTAACGCAATCTAACCGGCACATTGTACAGGCTCGAAT…
3221	0.000173757266787063	6.22067884735236e-06	-9.72179715024311	4.21261666514057	-1.11231973	Aspergillus fumigatus	Afu7g01340	AFUA_7G01340	RPEL repeat protein	GGACAATATCATCATTCCCAACGCCGAAATCGACGAAAGTCCGCTCTCAGCCTCGTCCATGGAACGTCGCAATTCTCTCGAGAAACACCTCCAGACTCGACCCGACCCTCAGGATCTCAAAGAAAGACATATCCTGCTCGATACTACCGTGGCGCCGTAAGTGATCACCAGCTACCACGCCCCAAATCTGAATCCCACATGGCCATGCACGAGTACTAAGACGTACCGGAACTACGTAGATCCCTTCAGGCAGCCAGAGCAGAACTTGCGCGCCAGCGTACAACAGACAGCCTGAAGAAACATCTCGAGCATCGTCCCGATCGGGATGAGCTTGTTGAACGTGTGTATTCCTTTTCCTTAACCTCCTCCAGCGAAGAACTATTGACCGATATACTCGAT…
20434	0.000175039940289474	6.29315319305298e-06	9.7076594909834	4.20017114659867	1.00880805	Aspergillus fumigatus	Afu8g05590	AFUA_8G05590	oxidoreductase, short chain dehydrogenase/reductase family	GAGTCGAACATCTTGACCTTGCTAGACAAAGCAACACAACCCGATCTCTTCCCGACTAACCTCTCGCCCAACAACGCAGACACACCCGGCAAAAGCGAAAAGGTCCTCCTAGACCATATCGTCTTCACCGCCGGCGACGCCCTCCAAATCCGCCCGCCGACTGACCCAGCCCTCGACCCCGCGTACATCCGCGCCCTCACCACCGTGCGGCTCCTGGGCGGCCTGATACTTGCGAAGCACGTCCCGACGTACATGGTGCAATCGGCGCGGTCTTCGCTGACGTTGACGAGCGGGGCGGTGGCGATGCGGCCGCCACCGGGGTACAGTGTGGGAGCTATGCTGGGGAATGCGATCAATGGGCTGGGGCGGGGGTTAGCGGTCGATCTTGCGCCGGTGAGG…
15540	0.000177528267605422	6.40954606949186e-06	9.68532745572398	4.18047929166297	1.000871205	Aspergillus fumigatus	Afu3g10150	AFUA_3G10150	conserved hypothetical protein	AGAAGTCCTCTGCTCTTTCGGATGCTCTCAGCGAGTTGGAAAACGGTGTCATGAGCATTTCAGAGACCTCAATCGAAAACAGTCCTCTTTCCTCTATCAACGAGGAGCGCCTGCCGGATCACGAGGACAGCGATTACTTCTCACACGGAAACTACCAGGCTCAACAGCGGTTACAACAGCAGCTGGAGTTGGAGCAAGTTGATACCGATTCTGTGGCTGCGTCGGCCCTATTCGGGACCTCGCCTTCCCCATCACTCGCATCGGTCGCGTCGTCGCTCTCGTCAGGGACGAGTGCCGCGTCCGATGACGGTCTTGAAGTTGAGGACCGTGCGACTGTCCTCGCCAGTGCTCTCCAGATCAGCCTTCCTGAAGATCCTAGTGCTCGCTCGGTCTCCACCC…
17707	0.000194253280370578	7.04286013479491e-06	-9.57119147833636	4.07920599234392	-1.00013566	Aspergillus fumigatus	Afu4g12850	AFUA_4G12850	calnexin	TCCTTCTAACTTCGAGCCTATGGGCGCTGTAAGTTTCTTGATTCTGCGTTTGCAGTTGTGTGCTCCGTTCTGACAAGCGAGCAGGTTGGTTTCGAGATCTGGACCATGCAGAACGACATTCTTTTCGACAACATCTACATTGGTCACTCCATTGAAGATGCTGAGAAGCTCCGCAAGGAGACCTTTGATCTCAAGCACCCCGTGGAAGTTGCTCTGGAGGAAGCCTCCAAGCCCAAGCTTGAGGAGAAGGCCGCCACTCCCAGCGTCAGCTTCAAGGAGGCCCCAGTGACATACGTTCGTGAAAAGGTTGACTACTTCGTGGGTTTGGCCAAGCAAGATCCCATCAACGCTGTCAAGCAAGTTCCTGAGGTCGCCGGTGGTCTGGGAGCTCTCCTTCTG…
17649	0.000194372775696505	7.07667872681449e-06	9.56541947883579	4.07405624400805	1.02907993	Aspergillus fumigatus	Afu5g01800	AFUA_5G01800	DNA repair protein Rad14, putative	TACTCCGATGTTGTGTATGCCACGCTTGCAAAGAGAAGTACCCGGAGAAGTACAGTCTTCTGACGAAGACGGAAGCAAAGGAAGATTATCTGTTAACCGATCGTGAGTATATCCCAAACGCGTTTCTATAAAGACCGCTCACTGACGCCCCGCTTCCCGCAGCCGAACTCCGTGATGAAGAGCTTTTACCACACCTGGAGCGACCGAATCCTCATAAGTCGACGTGGAATAACATGATGCTCTATCTACGGTACCAAGTTGAGGAATACGCATTCTCTCCAAAGAAATGGGGTTCTCCAGAAGCGTTGGATGCTGAATTTGAACGACGGGAGAATGAGAAGAAGAGGCGGCGAGAGGCGAAATTCAAGACCAAGTTGCAAGATCTCAAAAAGCGCACCC…
23218	0.00019451987306347	7.12754483520399e-06	9.55679511420733	4.06635653381168	1.04164611	Aspergillus fumigatus	Afu8g01690	AFUA_8G01690	conserved hypothetical protein	GGCATCACCTCCTACTTCATCAACAAGTGGCCGCATACACAGCACACCATCTACTGGGAAGTCATCGTATGTTGACCCGTCTCTTGTCTATCCATGTACCTATGCTAACTTGCCATAGTCTACGATGTCCGTTGTCTTCTTCCTGCCGGCTTTCCTTTCCCCCTTCATGCCGACTCGTCTGAGCAGATTCGTCTTGCCTATTGACGTTATCTTCTCCTATCTGTATGTGAAGATGGCCTTCTGACGTCCTTGCTGCGATACTAACGTGCTTAGGTGGTTGACCGCGTTCATCTTCGCTGCACAAGACTACAACTGGCACAACTGCGCCGTCAATGCTCCCCCCGGTGCTAGCTGCGCGCTCAAGAAGGCCAACGAGTCGTTCATCTTCCTCGCCTTGTA…
884	0.00019451987306347	7.14105116525483e-06	9.55451655016946	4.06432124365794	1.009853315	Aspergillus fumigatus	Afu6g00560	AFUA_6G00560	hypothetical protein	CGCAAATAGCACTTGGAATCTCTACTATGCGTCCGACTTTTTCTGCTGCGACCAAAAACTAAGAGCCTTCAAGTGGGCATCAAATGGGTTTGTCGGCTGTGCAGACCCAAGCTATGCATTGGACGACGAGTTGGTTCAACTTTCTGTTGTTGCGTCTGGAACAGGTGTGTTCAGGCTTATCTCCAGTCCTTTCTTCTGATACCTGATTATTACAGTGACTCCGACATCCTCAATACCTTCGACTTCCACTCCAGGATCTTCAATGTCGACATCGGCATCGGAAAGCAGGCAGACAACCGAACCAACTCCCTCAGTCAAGTCGCCACCATCGTCGGGAACAAATGTCGGGGCCATTGCAGGCGGTGTTGTTGGAGGCGTCGCAGGAGTGGCCATCATTGC…
15335	0.000202693817198674	7.49418456293278e-06	-9.49657764290079	4.01242444838632	-1.00115903	Aspergillus fumigatus	Afu2g09070	AFUA_2G09070	DUF221 domain protein, putative	CTAATCCGTTACTTGCCGATCACCTTGGAGGATGATGCTGTTCGTCGTGATGAGGAGTTCAGCCGCGCTCAGCGCGCCCGACTTGGCTTTCCTGAGGAAGATCAGACAGACACGATCGAGCATCAGCTGGCAGAGCGGGAACATCAAGAGCACGAAGCAGACAGGAGGGCCCACGAGATTGAATTGAAGAACATTGAAGCATGTTCTGGGCGCCGAGCATCGACTCAGACAGGGACTCTCCAGAACAACCGCCATCATTCGTGGGCAGATCGGTCTTCAAAAACACGTTCCAAATATTTTGGGACTCCTTCGAGCGGTTCAGTGCCAACATTACAGAGAGTCCGTGAGAAGATTGCGCATGATGCCGAAGCCCAAGGCTCTCCTCCGGGAAACATCGGC…
10253	0.000202693817198674	7.50262308805772e-06	9.49523031330008	4.0112143214701	1.027935615	Aspergillus fumigatus	Afu7g05780	AFUA_7G05780	conserved hypothetical protein	TTCCGTGACATGGTCATTCTAAAACGTTATGAAGGCTTGAAGGCTACATTTTCGCGCTTGAGCCTTGATAGCATCAATGTGGGCTCGTCGGCTCTCAGCATCACAACAAAGAGCAGTAACAATAGCGGCCGACCTGCCACTGCCGCTTCTCTCGATGCTGGCTTTGGCAGCTACAATTCTCAATCATCTACGCTCCTCAATACGGCGGGCAGTTACTCGTCGGACTCAATGAGCAATCGCAGCCGTGCTGCATCAAACACGTCGTCCAATCCAGACCAACTTATCTTTCAGTCCTTCTCATCCCCAAATCAACGCGCAACCGTCATTCACAGGGCCTCACATACGGCAGATACTTCCCAACTCATTACCGAGACGGTCGGGCGGATGCTACAATGCCTC…
22822	0.000208004263013223	7.73074096453876e-06	-9.45943013820879	3.97900454698433	-1.02266181	Aspergillus fumigatus	Afu1g15050	AFUA_1G15050	Hsp70 family chaperone Lhs1/Orp150, putative	TCGTTGAAAAACTCGAAAACCATTCTGGACATTTTGCAGAAGCAGATTGAACAAGACGAAGAGCTCTACTCCTCGAGTCTTTCTAGTGCAACCTCCACCGAATCCAAGGAGAGCTCAACTTCCACTACTTCAACAGCATCTTCCAGCGAGTCGTCTTCGACGACCGCTGACCCCCTCGACGATTTCGAGAAGGACCCCTACACAACGCCCGCATCCGAGACAACCTCGACCACCTCGACTACCACAACCCCTAAACCCACAGGCCCGAAGTACTCAATCTTCCATCCCTCTGACCTCTCCAGCCTCACCAAGGTCTACGAGTCCACAAATACCTGGCTCGAAACCCAGCTCGCCCTCCAGGAGAAGCTGACAGAGTCCGACGACCCGGCTTTGACAGTC…
3029	0.000208192477352935	7.76931878471208e-06	-9.45349147807478	3.97365115734464	-1.127226155	Aspergillus fumigatus	Afu7g02500	AFUA_7G02500	polysaccharide synthase Cps1, putative	GCCATCACTGTATTTGCTGATGACGATGTCAGCTGGCCACGTACAGTGCTTCCTTGGATTCTCGCCCCTTTCGAGAAAGACGAGAGATACGGCGGAGTTGTCACTTGTCAGCGATTACGTCGTGCTGTTTCGCCCACTTTCTCGCAACGTATCTGGGGCTTTTTGGGAGCTCTGTACTTGGAGCGCCGAAACTTTGATTGCGCAGCCACCACGCATGTGGATGGCGGATTACCCTGCATGTCAGGTCGGACTGTTGCATACAAGACTCACATTCTTCAAGACGAAGGCTTCACATATGCCTTCACGAATGAGGAGTGGTGGTTTGGTAAATACCAATTAAATGCAGATGATGACAATTTCATCACACGCTGGATGGTATCACACGGCTGGGAGACATTC…
15	0.000212172016575114	7.95001336378234e-06	-9.42610295327336	3.94892371859677	-1.01120844	Aspergillus fumigatus	Afu5g13920	AFUA_5G13920	Hsp90 binding co-chaperone (Sba1), putative	TCATTCACTGGAGAGACCAACAAGGGCGTAAAATACCACGTCTCTCTCGACCTATACGCCGAGATCGACCCTGAAAACAGCAAGGTCAACCACACTGACCGCGAGGTCGAGCTGGTATTGCGGAAGAAGGAGCTTAAGGAGGAGTACTGGCCCCGTCTGGTGAAGGACACACAGAAGCTCCACTTCTTGAAGACGGATTTCGACAAGGTATGGCGCTGACAACCGTGAATATTGGCGGACAAGGATGCCTACTAACAATTGCTAGTGGGTTGACGAGGATGAGCAAGATGAGGCTGGCGACGATGACTATGCAAATAACTTTGGTGGATTCGAGGGGCTTGACCAGGGCGGTCTTGGAAACATCGATTTCTCCAAGCTCGGTGCCAACCTTGGCGGGGG…
7864	0.000216906131154582	8.19320792741062e-06	-9.39030891070724	3.91651266540591	-1.17563901	Aspergillus fumigatus	Afu5g10010	AFUA_5G10010	extracellular serine-threonine rich protein	AGTAGCCGTCAGGGACAGTCATCGTCGCGGGTGCGGTACTGGATGCAGAGGGGCTGCTGGGCACGGGAGGCGTCGTGGTAGGCGGTCGCGAGGCGGTCGTATTCGTCGGGATGGACGGATTGTGGCCAGCAGTCAAAGGAGCGCAGGTCGCGCTTGGTCATGAGGTTGCGGAAGCGGTGGTTGGCGAAGATGGCTTCGTCGCGGTGGTTGCGGATGGCGACGCCAGTAGGCAGCATGTCCGCCACTTGCTATGCGGTAGATGCTGAGCGAGGGCATTGTGACGGGTCCATATCGTCTGCTGCTGGGGTCAGTCTGGCACATCATCTACCTTCATCGCGACCAAAAATTCGATATATGAAACGACGAAAAGAAATCAAGAAATTGGGACTATGGATGATA…
28365	0.000224785630539541	8.52494047859301e-06	-9.34333429337705	3.87381390886384	-1.15256951	Aspergillus fumigatus	Afu6g10100	AFUA_6G10100	MFS monocarboxylate transporter, putative	TCAACCTCTCTTTCGTCCTTGACCGGACGTTTTTGATTTATCAGGCGGGGAATATAATCGAGGCGCTGGGGTATTTCCTTCCCACGATTTACCTTCCGACATATGCGCGCTCACTGGGTGCGAATAACCTCACCGCATCGCTGACCGTCATCCTATTAAACCTTGCTTCGGTCTTTGGGTGTATTATGATGGGCTCGTTGGTTGACCGCTGCCATGCGACAACTTGTATACTGATCTCAACTGTTGGAACCGTGTTGGCGACGTTCCTGTTGTGGGGGTTCGCGGTCAGTCTCGCGCCATTGTTCATTTTCTGCGTGGCCTATGGCATATTTGCGGGCTCATTCACGTCAACATGGCCTGCCATCCTGGGAGAAGTGCGGAAGAAGAATCCCTATGCGG…
7924	0.000236046319728029	9.07014210782934e-06	-9.27035959357114	3.80711003324586	-1.167256115	Aspergillus fumigatus	Afu3g12790	AFUA_3G12790	conserved glutamic acid-rich protein	CTGCTGTTTCACACTTCATCCACCTATCGCACGCTCTGCGCTCTGGCTCTGCGCCTTGCGCTGAACGAGACTCGTCGCATCTACTCTCCCGCGTCATCATGCGCCGTCGACGCTCATCCACCTCCCTTGCTGTCATTTACACCTCATTAAAGAGAATTAAAAGCTAAGTCATACTCTCTTATCCAGATACGAAGACTCCGAAGTAGGCGAAAGTGAAGAAGAAGGTAGCGAAGAAGAAGAGGAGTTCGAAGAAGACGAGGGCGAAGGCGAAGAAGAAGAAGAGGAAGAGGAAGAGCCCTCCAAGGACAAAGGTATTTCCATCTCTATATCTACCCTTCTCTGCCCATATTCAATACTCTTCGCAACTAACGTTCTTCACCACCAGCTCCTCCCTCCAAG…
15141	0.000236046319728029	9.09606420785958e-06	-9.26701161825305	3.80403883771386	-1.254187745	Aspergillus fumigatus	Afu6g12180	AFUA_6G12180	conserved hypothetical protein	GCATTGACTCTGACATGGACAACCGTGCTCGCCATGAGACCATGGGTGGTGCCCATGGCCCTCACGGCTCTAGCATTGCCAACAAGATGGACCCCCGGGTTGACAGTGACATGGACAACCGTGGTGCTTACGGAACCACCACTACGCACGGCACCGGCGCCGGAAACACCTTCGGCACCCACACCAGCTCCAACGCTGGCCCCCATAACTCGAGCATGATGAACAAGGTCGACCCTCGCGTTGATTCCGACATGGATAACCGTGCCCGTCACCAGGCCTTGGGAGGTGCTCAGGGTCCTCATTCGTCCAACCTTGCCAACAAGATCGATCCCCGCGTTGACTCTGATATGGACAACCGCGGCACTACCCATGGAACCACTGGCCACGCCTACGGTTCTG…
17521	0.000236046319728029	9.11093314954908e-06	-9.26509597452147	3.80228112932916	-1.05434953	Aspergillus fumigatus	Afu3g02260	AFUA_3G02260	conserved hypothetical protein	ATCTACAACTGGGATTTTGACCGTGTTATTCCGTGCCACGGGGATGTTATTGAGAATAGGGGGAAGGAGGTGTTTCGGAGTGTTTTTGAGTGGTTTCTGGAGAGATGAATTGATGTCAGGGTTATTGTATCATTGATGTTTGTTGATACCCGATGTACTATAGCTGTTCGTATAGCATGTATTAATTGACTCATGTAATGATTGGTTAAGTATGATTGTGTCCCAAGTGACTAAAGCCGAATACGACCGATGTTCTGGCCTGTCTGAAGCCACAAAGCTAGTGAGAGGTGCCTACGGCTTCCGATGACTCATTCTTCATGCAACATGAACGCAACTCCCGACAACATATATGAAGACTAGGAAAACCCTTCGTAACGTCGATAATTGACTTAATTACTG…
23118	0.000236046319728029	9.12297829474681e-06	-9.2635466681704	3.80085932531029	-0.99204113	Aspergillus fumigatus	Afu1g11540	AFUA_1G11540	CORD and CS domain protein	GATGTAACAAAGGGTACGATCCGTCTATTTCGCGCGACGAGGAGAAGTGTGTCTATCACCCTGGCCAGCCGATCTTCCATGAGGGCAGCAAGGGCTGGTCATGCTGCAAGAGGCGGGTGCTGGAGTTTGACGAGTTCATGAAGATCCAGGGGTGCAAGGAGAAGACGAGGCATCTCTTTGTAGGAAAGGGAAAGCCCGCTGGTGAGGAGAAGGTCGAGACGGTCAGGTATGCAATCTTCTACGAACCAACAACGATTTCAAGAGACAAAGCTGATGGTGCTGTCGTGCAGGAATGACTTCTACCAGACCCCCTCGACGGTCAATGTCTCGCTCTATCTCAAGAAGATTGACAAGGACAACGCCAAAGTCACCTTCTCCTCCACATCGGTCGAGTTTGAT…
5027	0.000236046319728029	9.13103937054723e-06	-9.26251107551018	3.79990884332544	-1.046411565	Aspergillus fumigatus	Afu2g06150	AFUA_2G06150	protein disulfide isomerase Pdi1, putative	GAAATCGGGAAGTTCATTCAAGATGTTCTTGATGGCAAGGTTGAGCCCAGCATCAAGTCTGAGCCTATTCCTGAAACCCAAGAAGGACCCGTCACAGTCGTGGTGGCTCACTCCTACCAGGATATTGTCATCAATAACGACAAGGACGTTCTCCTCGAATTCTACGCCCCATGGTGTGGACACTGTAAAGCGTGAGTACCGCCTGTCTTTCCACCAAAAGGCTGTGATGAAAGTTAAGCTAACGTGTCTTTTCATAGTCTGGCTCCCAAGTATGAGGAGTTAGCGGCTCTCTATGCTGGCGACTTCAAAGATAAAGTCACCATTGCCAAGATTGATGCTACTGCCAACGATGTTCCGGATTCCATCACCGGGTTCCCTACCATCAAACTCTATCCCGCC…
10507	0.000236831944547576	9.19735706980877e-06	9.25402953468652	3.79212089624232	0.989010276	Aspergillus fumigatus	Afu4g07200	AFUA_4G07200	conserved hypothetical protein	ACTATCCCGGCGTTACCTAGATTGGGGCGAGCGTTATCAAAGTTAGGCTTCGAATTTCAACTCCCCAGGATGTCTATTCCCGGGTCACCCAAGGCACCCAACGGTGACAATGGGGACACTAGGTTCATTCAAGAAGCCACGGTACTACCTGCCTTGATAGGAGCCGTTTCCCCCCCATGAACGTTGAATTGGTTCTAGCATGCCACTTTTGGGCGATGTGACTTTTGGCATAGAGCCCATTGTTCTCGGGCCTTTTTTTTTAGACAGGCGACTAATCTACGTGTGATCTTAGCTGCACCTTTGGTCATCCACTGCCGAGTTCACCCTGTTTTCGCCTCTCCCGAGGACGCTGATAGACATCATGTCTGTGCAAGCCCACGCTTACTACGCGGAACACGA…
22485	0.000241061762180874	9.41612533878846e-06	9.2265228270325	3.76682102042026	0.987844275	Aspergillus fumigatus	Afu6g13810	AFUA_6G13810	hypothetical protein	ATTACCTGTCTGCGGGAAGAACTTCCAGTTACCTACTCACGGAACTTGATCTTGTGGCTGTGGATTTCTTGGTACTTCAATATGCCCCTGAAGTTCAAGAAAGCGACCTCGGTTGCCATGTCGCAGAGCAAGGATAAGATCGATGCACTGGAGCTGCCGATTCCAGCGCGCATCATTTGTAAGTCTGTACCAATCCTCTCAGTAAGAGAGATTGCTGACCACGAATCTAGATGAGATGAACCAGAAAAGACAACAGGCTATATGCAGGATTATTCTTCAACTTCAGCAAGAACGTGATGCGTTCATGACAGGAACTAAAGGTTGCAACTTCGAGTGTCGGTCCATCATGCTTGGTTCTCTCACGGGGCAAATGTACAAAAAGGGCCTTCTTGAGTCAGA…
12505	0.000241061762180874	9.43475950283156e-06	9.22421259819382	3.76469317002681	1.995356015	Aspergillus fumigatus	Afu3g02270	AFUA_3G02270	mycelial catalase Cat1	TGGTGAAGAACAACGTCATCATTCAGTTGAACCGCATCGATAACGACCTTGCACGACGCGTTGCGCGCGCTATTGGTGTCGCCGAGCCTGAGCCCGACCCGACCTTCTATCACAACAACAAGACTGCCGATGTCGGCACTTTTGGAACCAAGCTGAAGAAGCTTGATGGCCTCAAGGTCGGCGTCCTGGGTTCTGTCCAGCACCCGGGCTCGGTTGAGGGAGCTTCCACCCTCCGCGACCGTCTGAAGGACGACGGTGTCGACGTGGTTCTTGTCGCAGAGCGTCTGGCCGACGGTGTTGACCAGACCTATTCTACTTCAGATGCAATCCAATTTGACGCTGTGGTCGTTGCCGCCGGTGCAGAGAGTCTCTTCGCGGCATCCTCGTTTACCGGTGGGT…
13124	0.000245841776436445	9.65913533025473e-06	-9.1967846364021	3.73939522732685	-1.008635275	Aspergillus fumigatus	Afu6g00290	AFUA_6G00290	aminotransferase, putative	ATGAGATCTATCGCGCTCTGTTCCACTCAATTCCGCCGACGGACCCGGAATACCCCCCTTCGCTGCTCGCATTTGGGTATGAGAAAACAGTGGTGACGTGCTCGCTCTCCAAGACCTTTTCCCTCGCCGGGATTCGCGTAGGCTGGATCGCTTCCCACAGCTCTTCCATTATCGATCTCTGTCTCAACGCCCGGTCCTATACGGTCATCACAGTCAGCCAGATCGACGAGCAAGTTGCTGCCATGGCCCTCGAGCCGGTTCGTCTGCGAGAGTTGACGAAACGCAATCTGGGTCTGGCCACGCACAACATCGAGATTGTGCAGTCATTCATTGACCGGCATGCTGCGGTCTGCGAGTGGGTTCGTCCCGCCGCTGGACCCGTCGGGTTTGTCAAATTCA…
10127	0.000248865024153953	9.81567146238286e-06	9.17806339395315	3.7220904232334	1.199030592	Aspergillus fumigatus	Afu5g08890	AFUA_5G08890	homoaconitase LysF	ATGGCATCTACCCTGGTAAACCTTCTCAGACAGGCAATACACTGCTTGCGCTAACGAACGTCACAGGCAAATACACATACCAGGACGACGTCACCAAGGACAAGATGGCACAGGTCTGCATGGAGAACTACGACCCTGCCTTCAGCGGCATTGCCCGCGCAGGAGGTTTGTCACCTTCCCTTTTCTCGTCATTTCTTTCGATCCGCAAGAGTCTAACACACATCAACAGACATCTTCGTCTCCGGCTTCAACTTCGGCTGTGGCTCGTCCCGCGAGCAAGCCGCCACCTCCATCCTCGCTAAGCAGCTCCCTCTCGTCGTCGCCGGCAGCATCGGCAACACCTTCAGCCGCAATGCCGTCAACAACGCCCTCCCTCTCCTCGAGATGCCTCGCCTCATC…
20222	0.000264996069255929	1.04921077178091e-05	-9.10079289936967	3.6503428683935	-1.16527758	Aspergillus fumigatus	Afu1g13550	AFUA_1G13550	conserved hypothetical protein	TCTACAAGACCCAACAGGACCTTCGCAAGGCCGAATCCCATGCTTCTCATGCCGCCGGTGGAAATACACCTGCCAATTCCAATGTCTCTGCTATGAAGGTAACACCAAACCTCCTGATCCAATTTGGGGACACAGCTGCTAACTCTACGAATCAGTCCATCGTTGATGAGCACACAGACAAGGCGAAGGCCATCGAAGAACGCAAGGCCAACCTGCCTTTGCCTGACCAGCCTCCCGTGGCCAGCGACTGGCAGTCTGCAGACCAGAGAGCTGTCAACGTCGGCTCCGGCGGCGTACAAGGATCCGTTTCTGGCGAGAGTAACACCGCTCTAAGGGATCCCGCTACTGCAGGAAGCAGCGCACGGATGTCAGGAGAGGAATTGCACAAGGAAACTCAGC…
25332	0.000271677764070842	1.07978722977185e-05	9.06765343403	3.61941155281336	0.986673965	Aspergillus fumigatus	Afu3g11070	AFUA_3G11070	pyruvate decarboxylase PdcA, putative	AGAACGACATCGTCATCACAGAGACTGGCACTGCAAACTTTGGCATCTGGGAAACGAGGTTCCCTGCAGGTGTCACCGCAATCAGTCAAGTACTCTGGGGTAGCATTGGTTACTCAGTGGGAGCTTGCCAGGGAGCCGCACTGGCCGCCAAAGAGCAGGGCAATCGTCGAACTATTCTCTTTGTCGGAGATGGAAGCATTCAGCTCACTTTGCAGGAGATCAGCACCATGATCAGGAACAAGCTCAACCCCATCATGTGAGTGCCGCAGGCAATGCAATTTCAAGTTTAATGCTGTGCTAATGAACAATCAGTTTCGTCATCTGTAATGAAGGATATACCATTGAACGGTACATCCATGGATGGGAAGCGAGCTACAATGACATCCAGCAGTGGGACTA…
24964	0.00027528638187677	1.09830580148044e-05	-9.04808307426478	3.60109966209602	-0.95282818	Aspergillus fumigatus	Afu3g11970	AFUA_3G11970	C2H2 transcription factor PacC, putative	ATGTACCCCAGACTTCCATCAACCACGATGGCCGACAGTCTGGCGGGTGGCTACCCCACTGCATCGAGTGCTGCTCCTCCTTCCACCCTCAGTGGCATCTTTGACGATGATCGTCGCCGGTACACTGGAGGCACTTTACAGCGTGCTCGCCCCGAAGAGCGTCGCCCCTCCATCCAGATGGACACTTCTCACGACGGCAAGGAGGACGGCGAACGCACCCCTACCGGCAAAGCCCGTTCGTCGGGTTCCGATTCCCCAGTGCGCATCTCGGCTAACCTTATTGATCCTGCACTGCACTCAAGCAGCCCGTCTGACGCCGAGGCGGCTCTGCGCACCGCTCAGGCAGCTACGGAGGTGGCCGACCGTGCCGACTCGCAGTGGGTGGAAAAGGTTCGCCTC…
27554	0.000281839912456018	1.12872780473891e-05	9.01671182299878	3.57167488197429	1.00535812	Aspergillus fumigatus	Afu8g04090	AFUA_8G04090	choline oxidase (CodA), putative	TATCAGATTCCCTTCTGCCTCAACACGGCCCGTCTGGGCTATGAAACCCCAGTTGATGCCTTTTGCATGACACCCAACATTCCTCGCCCCCGCTCTCGTGGTCGTCTCTACCTGACCTCCGCAGACCCCTCGGTGAAGCCGGCATTGGATTTCCGCTACTTCACTGACCCCGAGGGCTATGACGCCGCAACCATCGTGGCCGGTCTCAAGGCGGCGCGCCGGATTGCCCAGCAGGCTCCGTTCAAGGATTGGATTAAGCGTGAGGTGGCGCCGGGACCTAAGGTCCAGACTGATGAGGAGTTGTCAGAGTACGGTCGCCGTGTGGCTCACACGGTCTACCACCCTGCTGGTACCACCAAGATGGGAGATATCTCTCGCGATCCCATGGCTGTTGTCGAC…
15245	0.00028692985326392	1.15346497443779e-05	-8.9918840035484	3.54832544332134	-1.125063155	Aspergillus fumigatus	Afu7g05760		hypothetical protein	ACGGTCTCACAGATGGTCAGAAGGGCAACCTGCAGAAGTCTAAGCATAAATTGAAAGCTGCTTCGAAAATGGCCTTCAAGCGGGTTGATCAATGTGAGTGAGCGTAACTCCTCCCCTCTGTGTGAGGGCGGGATATGCTGACATTTTCTTCCCTGTTAGTGTGGGATAATACGATCCATAATTACAAGCTCACCGAGACTGTCGATGATACTGGTGCGAATGAGTGGGATCAGTATATTTTTACGGTTCGGCGCAAGTTTGACTGGGAGAACAAGTATCTGGAAACTGTCGTTGACATCAAGAGTAAACACTTGCGGGACGCTCTGGCTAAGATCATGGACGGTGTCAAGGGTGTGAGCTTGGTACAGGAGACTGCCGTTGTCGATCCAAACATGCTCT…
25894	0.000294067556659754	1.19163812784486e-05	8.95470310984136	3.51325541887777	0.97063086	Aspergillus fumigatus	Afu5g11010	AFUA_5G11010	nucleoside diphosphatase (Ynd1), putative	GGTGTTCCCAATGACTTCCAATATCCTAGTGTCGAGTTATTTCCCAGCAATGAGTCGCTTCACGTTGCGAATTGGCACGATGCGCTCTTTGATGGCGATTCCTCGCGCAGGGTTCCGGGGTTCCTACTTTTCCTCGTTATTGTTGCAATGGCTGCATTCTTCCTCTGCGGTCGGAGTCGTCGACTGAGAGGTTACCACATGTTCAAGAATCTCTTCAAACGCGGAGGTGCGCCTCATCCGAGCTACCCTAAAAAACGAAGAACCTTCCCTGGCAAACTACCATTCTTCGGCGGCAGCTCACATTCATACGAGCGCGTTCTTGAAGACGGTGCCCATGAGTATGACCTGGGGTTGGTAGGCTCCGGACGTGGGTCTCTGGACAGGAGACACTCCTCGGAC…
18090	0.000294067556659754	1.19299067801911e-05	-8.95340996040504	3.51203345393433	-0.934806663	Aspergillus fumigatus	Afu2g06000	AFUA_2G06000	NAD+ dependent glutamate dehydrogenase, putative	AGGCGAGAAACTGACAGACTTTGGATAGGTTCCGGAGAACTATCTGCGCGCTATCTTCGGCAGTTACCTTGCGAGCCGATTCGTATACAAGTACGGAAGCAGTCCTAGTCAGTTCTCATTCTTTGACTTGTGAGTCATCCCCTTGCTCCGTCTGTTCTTTTGCTGGATCTAACCACATACCACAGCATGACCCAGCGGCTTGCCGCAGTTAAGCTCTCGTAATATTTAGTTAGACAAGGACACTCGAGTGCTCTCTAGATTCAAGATTTTGCATTTGCCGGGGGTTCAAAAAGACCGCAAAGGTGGTTATTCATACATTAATATTGACATTGCATGGGAACATGGGCTGAGTAAAAAGGTTACGAGTAATTGATGAATAGCAGATCTTTTCTTCCGACT…
17642	0.000294067556659754	1.19554164418711e-05	8.95097543010933	3.50973253030978	0.9777842	Aspergillus fumigatus	Afu1g03720	AFUA_1G03720	UPF0136 domain protein	GACCATCGAACTAAGCTTCTCCATCTATCACCAACCTGACGTTCAGTACCTCCGTCGACTGACATCCTTACGTATTCATCTGTCCAAATCCTGCACTAATCAGTCCATTTTCGGCCTAACTGTCAACATGGTACGCACCCTACTGCCAACATACTAGGCAGCGGCAGCACCTAACAGCAAAACAGTCGCAATCCTCCCTCCCTAGTCCCACGAACTCCGCCGCTGCGCTGTCCTTCCTCACCTCGGTGGGCGGAATCATCGGCTACACGCGTACGGGCTCCATCCCCTCCATCGCGGCGGGTCTCTCAGTCGGCGCGCTATATCTGTACAGTTTCCTGCGTTTGCGCGACGGACAGCCCTACGGCGAGGAGATCGGGTTGTTGGCGTCGGCGGTGTTGG…
20374	0.000300283661412446	1.22536870327591e-05	-8.92292856335035	3.4831863898756	-0.96345772	Aspergillus fumigatus	Afu1g13800	AFUA_1G13800	MFS multidrug transporter, putative	CATTGGATTGTTTGCATCCTAGCCGGTGCTCCGTTCGGTTTCGGTATGGTTCTGGTTTTCCTGGGCATCATGAACTATCTCATCGATGCCTACACCATTTTCGCCGCGTCAGTCCTCGCAGCCAATTCCGTCCTCCGTTCGATCTTCGGCGCCGTTTTCCCATTGTTCACCACCTATATGTATGAGGATCTAGGTGAGTTTCTTTTTCTTTTTTTTTTTTTTTTTAAAAAAAAAAAAAAATCTATCCTTGCTGGCAGGAGGCTCATTCTGCAAACAGGAATCCATTGGGCGTCCTCAATCCCGGCGTTTTTGGCGCTGGCCTGTGTTCCGTTTCCCTTCCTGTTCTACAAGTACGGCGCTACCATTCGTAAGCGCTGCGAGTATGCCGCCAAATCCGAT…
5393	0.000304841529091586	1.24975976352057e-05	8.90054824943688	3.4619526634924	1.00779554	Aspergillus fumigatus	Afu1g03610	AFUA_1G03610	conserved hypothetical protein	AAGCTCCTGGAACAAGACATCACCGCTCGTGCCTTCATCACAAGAAATACCGCCGATGAGACCACAAACGTAGACGACTGGTACACCGAGGACAGCCCACAGATCAAGCGACGAAAGATGTTCCTGCGGTGGTACCTGACCAAGCTCTGTTCCGATCCGACTGAGATGGAGTTCTGGCGGTATTTGAACAAAGTCGGGTGAGTCCCTCCACTTTCCATGCATCGCCCTGTACCAAGCTGGAAAGAACAACCACTAACCCTCAATTAGAGTGATGCATTCCGGCCAAGAACGACGACTTCCCCTCAACATCGAATACATCCACATCGGCGTCATGCTTGGGTTCATCCAGGACGTCTTCACTGAGGCCCTCATGTCCCACCCCACCCTCTCCCTTCAACG…
28081	0.000304841529091586	1.25321684441474e-05	-8.89741525312029	3.4589765596467	-1.069929445	Aspergillus fumigatus	Afu3g03390	AFUA_3G03390	siderophore biosynthesis lipase/esterase, putative	TCACTACCTGTCCCGACCAAATCCGCACACACACACCCCGGCCTTCGACCCCTACCTGGAGCATGTTGAGCGAATGCCGCTCGACGGGGCGATCATGCAGGCGCCCGTGTCGGACCGGGAAGCGATCCAGTGGGTCCTTGCCGAGGGGTTGGGAGATAGGACGCCGGCGGAGATCCGGCCTGTGTTTGAGAAGTTGACTAGCATGGCGAGGGAGGCTGCTCGCGACGCGGACGCTGGCACTGATGTCCTGCTGCCGTTGGCGATGACTTCGCTGGTATACCCGGCTCATACGCCGCTGAGTGCGCGGCGGTTTCTGAGTCTGACGAGTCCTGAGAGTCCAGAGTCGCCGAGTGAGGATGATCTATTTAGTTCGGATCTGAGCGATGAGCAGTTGGGGAA…
10702	0.000312673422548089	1.29015732604794e-05	8.86452213707767	3.42767686736337	0.9738005105	Aspergillus fumigatus	Afu1g17350	AFUA_1G17350	CP2 transcription factor, putative	CGGACCAATCACCAGTTTCTCTACCTCGGGACTCGGCCACGCCTGTGTCTTTTGGACGGGACAGCGCGTCCGAGACTGATGTTGGGGTCAACTTTCATGGCGACCTGGTCGAGCTCCCACGTCGTCCTTTCGGCCGAGATGCAAGTACTGTTGAGCCTAAGATGGAATCTCCTGATCCCGGCCTCAGCGATATAAATGGTCGATCTTCACCCGAGTCGGATACCGGTGACCGGTCATCCAGCCCTAGGCATGGTAAGTTGCCAGCGCTATTTGATTTGATATATCATCTGACCACAGGCAGTGGCATGTTTCTACGTCCGAATCCAGGACAAACAGCAGCAGGAACCCTATTACCGCGCCGTATACCTCACCGAGCGCACCGCATCCGACTTTATTGAC…
22810	0.000317633690676876	1.31544292407141e-05	-8.84260128034023	3.40676322240614	-0.94452044	Aspergillus fumigatus	Afu8g02750	AFUA_8G02750	rRNA processing protein CgrA	CAATCCCAACCTCATCTGTCAACCCCGTCAAGGGTATGAGAAAGAATGGTACGACCATGACCTTATTACTTCTCAGTCTTTTACATTACCATTTTTTTTTTTTTTTTTTTTTTTTTGAAGATTTCTCAGCTGTTCTGCTATCGCCTCGAGCTGCTCCAACTGACATAACAATCCGTTTCCACAGGCAAAAACTGGCACGATTCCAAGAAACCATTTCGTCCCACCTCAGGCCTGACAAGCTATGAGAAAAGGTTGGAAGCACGCAAGCGGCAGGAGGCAGTTAAGGAACACGAACGTGAGCTGAGGGAAGAAAAAGAGGCAGAACGGAAGGTAGGGAGAAGACGCAAAGCTCTTCGTGGACTTTCTCCGTTGCTGACGATACTGGTCAGGCTCAAATAC…
10205	0.00031785972231302	1.32120090888604e-05	-8.83767457186202	3.40205684647715	-0.91510168	Aspergillus fumigatus	Afu7g05450	AFUA_7G05450	SUN domain protein (Uth1), putative	TTTGCCGTACTGACTATCCTGGTTAGTTTTGACCTTTATATAAAACATCATTCTTGTCTAACGAAGTCTTTCTAAGGCACGGAATCCGAGACCATTCCCATCGGCCTTGGTGGCAATGACCTCCAGCCCTTGACCTGCCCCGACGGCGAAACCTACTACAAGTGGCAGGGCAAGACAACTTCTGCCCAGTATTACGTCAACCCTAAAGGCGTTACCCCTGAGAAAGGTTGCCAGTGGGGCGATGGCACTCAGCCTATCGGTAACTGGGCTCCCGTCAACCTTGGTGTCGGCCTGAACAAGGGCAAATGGCTCTCCATCTTCCAGAACAGCCCCACAACTTCCGAAAAGCTTGACTTTAACATTAAGATTAAAGGTGATAACCTCAGCGGCTCCTGCAAG…
27931	0.000318474924216174	1.32858926212755e-05	8.8313875044987	3.39604772600676	0.941800035	Aspergillus fumigatus	Afu3g15340	AFUA_3G15340	hypothetical protein	AGAAGAAGTCAACGATGAAAGCGCGGAACACTTCACTGCAAGCACCTCAAAGTCGGCCTCGGCCTGCACACCCCAATTCTCCCGGCAGAGACACAGCCCTCATTTCACATCATCAATGTACCTCGCAGACCCTTACAAAAACCGCCTCCAACCCTCCAAAACAACCCTTTTGTCCGCCTGCCTGTACAACGCCTCAACGATGGGAATAAACATCGAAGAGTTCTTCTCGTACAACTGCATGTCCCTATGCTCTCCCTTCTACCGCCAGGCAGCCTCCTCCACGGAACCTCAGAAACTCCTATCGGAAGTTTCGGCGTCGTACCCTCTAGTGCCCGCAAACCTCCGGCCGACCCTCCCGCAGATCCTAATCCCGCACCATCCACTATTCGATCTCGTTCC…
25410	0.000319329647221121	1.33699912974862e-05	8.82427802403655	3.38924819179401	0.960688263	Aspergillus fumigatus	Afu2g01170	AFUA_2G01170	1,3-beta-glucanosyltransferase Gel1	TCTTCGCTTTCAACGACTACTCCTGGTGCGATCCCTCCTCTTTCAAAACCTCGGGCTGGGATCAGAAGGTCAAGAACTTCACTGGCTACGGTCTTCCTCTCTTCCTGTCCGAATACGGCTGCAACACCAACAAGCGTCAATTCCAAGAAGTCAGCTCTCTCTACTCCACGGACATGACTGGTGTCTACTCTGGTGGTCTCGTGTACGAGTACTCTCAGGAGGCCAGCAACTACGGTCTGGTGGAGATTAGCGGCAACAATGTCAAGGAGCTCCCAGACTTCGACGCTCTGAAGACCGCGTTCGAAAAGACCTCCAACCCCTCCGGCGACGGCAACTACAACAAGACTGGTGGTGCCAACCCTTGCCCCGCTAAGGACGCTCCCAACTGGGACGTTGACA…
22472	0.000322381901056341	1.35466909272765e-05	8.80949992763334	3.37509953965835	0.98209422	Aspergillus fumigatus	Afu2g08000	AFUA_2G08000	conserved hypothetical protein	TCTGATTTATCGTTATAGGCGGCGAAAACCGCGCGACGGTCGAAGTATCGGCGGCAGCGAGAAACTGCTGCGCGACGGTCGGCACTCTGCAGACTCCTGGGCAAGCTCGCAGCATGCCTTTTTATCCAGGACGTCATCTCTTTCGGATGCTCCTTCTGCCCCGGACCATCATGTGCCGGCACTGAACATGGCTTATGCTCATGTCAGAAAGGGATCATCTCATCTCTCGCAGACCAATCCAAACCCATCAGACGTATCTCTTAACATGCGGCCACGCATACGCGACGCTATTGGTGGAACTCAAGTTCACTCGACACCGGGCGACAAACCGTTTTGTCCTGACGCTTCAACTCTCGCAGGGTCGCCTTCGCCTTCATCCGAGAAACCAATCTCGCCGGG…
27671	0.000322677988150372	1.36080826313415e-05	8.80441527964486	3.37022682741437	1.130444295	Aspergillus fumigatus	Afu2g10870	AFUA_2G10870	conserved hypothetical protein	CAAGGCCATACTTTACACGGAAGGGGTTTGAAGATGCTAAGCATTATTACGAGAGGCTTATTGTACAACATCCGTACCGCAAATCCGCTCCCGACGCTATCTGCTCCTTGCATTTTTACCCGGCAATGTTTGGTCTGTGGATTTACGTTGTCCAAGAGGAGAGTACCTTAGCCAGAGAAGATATTCACAGTCGCCATGAAGACTCGCCCGGAGACTTTTCGGAAGATGAAGAATTAGGGCAGGTCTCCGACGGTGAATCCGTCTCCAAGCACAGAAAGCATCATCTAATTACCAGCGTACGAGCGAGGGAACTCGAAGAAGCACAGCAAATTGCGGCTAGGATGGATGAGATACTTGTCTCTCCCCCGTATTCGGACTCTCCTGAGTTGCTGGAGCTCA…
10497	0.000327426454339023	1.38893753034773e-05	-8.7814374106299	3.34817705474427	-0.9269804325	Aspergillus fumigatus	Afu5g03690	AFUA_5G03690	CRAL/TRIO domain protein	TATCCCGTGGATCCTAATCATTGTTTTACACTTGTAGGTTTGTCAAGTGGCGTGTTGCGCTTATGGAGCTGGCAGTCAAGGAGCTGAAGATGGCAGAGGCGACCTCTGTGATTGACTACGATGGCGAGGACCCCTACCAGATGATTCAGGTCCATGACTACCAGAATGTGAGCTTCCTGCGCCTGAATCCTGCCATCAAAGCAGCTACCAAGAAGACCATTGAAGTCTTCACCACTGCTTACCCTGAGCTGCTCCGGGAGAAGTTCTTCGTCAATGTCCCTGCCATCATGGGCTGGATGTTTGCCGCTATGAAGGTCTTCCTGAGCAAGAACACCACTCGCAAATTCCACCCCATCTCCAACGGTGCCAATCTGGCTCGCGAGTTCCCTTCTCTGAAGG…
20217	0.000327426454339023	1.39076770653711e-05	-8.7799602495868	3.34675789371607	-0.951513955	Aspergillus fumigatus	Afu5g03220	AFUA_5G03220	microsomal signal peptidase subunit (gp23), putative	CGGCCAAATTACTATTCAACCAAGAAAGAAGAGTATGCCCAGATCAGGTTCGATCTGAATGCTGGTACGTATCGGATAATCTTCGCTCTCGATTCCTGAGCTAAATCTAGACCTCTCAGACCTCTCCTCGCTCTTCAATTGGAACACAAAACAAATCTTCGTCTACGTCTACGCTTCGTACTCGTCCTCCGACAAGAAGTCCTCTCTTATTCCCAACTCTGAGTCCATCATCTGGGATACTATCATCTCCGCCCCAGAATCGCCTTACTCATTCAATGCCCTGCTCCAGCGCTTTTTCCCGACCAAATCGTCCTCCTCGCCGCGCAAGAACCAGAAACGAAGTGTTTCCGCGTCGAAGAAAACCTCGGCCTCAAAGAAGGAGACTCCGGCGCCGGGCGT…
23021	0.000335095517454979	1.42842597701531e-05	-8.7500336003687	3.3179628961903	-1.2299429885	Aspergillus fumigatus	Afu7g03900	AFUA_7G03900	conserved hypothetical protein	CCGAGAGCAATTATTCCATAACGATATCGATTACGCACTGCTGTGCCGTCTACAGGTAAGTCGAGTCTCTTCTCCCAACTAGTCTTCGACCAGGCTGACAGCTCCCAGGACTGGGGCTTGGTTTGCGCCATCATCGAGGTCGTGATCGAAGTTCTGGTCATTCTCATCTATGCGGTTGTCTTCTACCGGTTCTACACCAAGCGACGCCTCGCAAAGTCAATGGACCGCCGTGACAAGGCCAGGTCCGATCTGTACCTGGCCCAGCTCCGGCTGCAGTCTGCCCCCAATACCCCCGGTTTCGCTAACATGCCCAAGTCACCCTTTGTGTCCGTCCAATCGACCCAGGATTCCTACTCGGCCGCCGAGAACGGGGAGATATACTCGACGCAGTTCGCAACA…
2922	0.000409611783989205	1.9184344202246e-05	-9.365847444751	3.31445786709713	-1.61276369	Aspergillus fumigatus	Afu8g00830	AFUA_8G00830	conserved hypothetical protein	GCCATATCCTGCAATATGTCCTGATGCGGTCCTGCGCGAAAGATGAGTAGGTAGCTGATGTTCCACCAACGGGACTGGACTGGGACTGACATGCACTGCGTTGCATAGCGACGGATCATACTGCTATATCGGCCAGAGCAACTTGTACTATGACAACGGCGAGTGCGACTGGACGTGCGCGCTGGCCTATTTCTGGGTCTGTCACGAATATCCATATGACAACTACCAGTTTGGCATTCATCTGCCGGGCATGGAGGGTCAGCGCACCGAGTTGATTCCCAGCAGCGTGCTCCTGGACGATTCGCAGAACTCGACGTATGGCTGGGCGACGGTCGAGCAGTGCGGATGGACCACGAATGATTCATTGCCATTGTACAATCCCGGCATGTCGAAGAGAGT…
12543	0.000337761437484445	1.4490383863648e-05	8.73401993584297	3.30252071895147	1.029208913	Aspergillus fumigatus	Afu5g12040	AFUA_5G12040	conserved hypothetical protein	TCCGTCTGTACAACCAGAGGATTTTCTGACGCGGTCTTTGTTCAATATTACTCCGGAGATGACGGATGACCGACGGCCTCCGCCCATGAACGAGCCGCCATCGCCCGCCCTAAGGCGGTATCTGAACCCGATTCAGTTTTCACCCTCCGAAATGTATGCTTACCAAGACTATCCACATGAAACCCTGGATTCTCGGAACTGCCCAGTGTCGATCCAATTGCAGACATATCACCGTTCAGGGGGCCATGGAGATCGCAAGGGCAGGTTTCGTCTCGCCGGCTCCGCAAGCCGAGGTCGAGAATTACTACCATTCGATCCAGAGCATCCGGCCTTTTCACGTCCCCGAGAACCGCGGGAGAACAGTGATTTTCTACGCATGGTGGTCCTCGAAATGAATAT…
25449	0.000337761437484445	1.45003772463741e-05	8.73324996116303	3.30177762309203	0.921969085	Aspergillus fumigatus	Afu5g03330	AFUA_5G03330	HypA-like protein, putative	AATCTAGTCGGTAAGCATCGCAGCCTTCAGGAGCTCATACCGGCTACTACGATGGGCTTCCAGATCGATGGTTATTAACGATCCATGAAGCTTACTTTACAGGTGCCGCTCAGCGACCGCCCAAGCAGGTCAAGCTTGACTTCTTCTTGATGCACTGCGTGACTTCTTCGATATTCCTTTCCAAAATCGTCACTCTTCCGTATCTGGATACCCGGACCAAGCTGCGTCTGCTTGAGTGGAAAGGCCGTGCAGATCTGGTGTTCTACGTATCCCGGGGAGTTCCCGATCTGCTGCTGGAAGAAGTGACTACATATGAAGCTCCGAACGACTGGAAGACAATCTTCTATGAGAGCAGTGTGCACCCGCGCGACGACGGTCATTTGTCCAAGCTTGTCAGAG…
5258	0.000339924738884758	1.46448158136031e-05	8.72218620224129	3.29109400223425	0.90311676	Aspergillus fumigatus	Afu1g07480	AFUA_1G07480	coproporphyrinogen III oxidase, putative	TTCCCTGAAGATGTCAAGCATTTTCACCAGACTATCAAGGACGCCTGTGATAGACATGATGCGACATACTACCCCAAATTCAAGGCATGGTGTGACAAGTACTTCCACTTGCCCCATCGCGGCGAGGCTCGTGGTGTTGGCGGTATCTTCTTTGATGATCTTGACGCCAGTTTCCTTGAAACCTCTTCTACTTCTTCCCAGAACCCTCAAGAGACCATCTTCTCATTCGTCTCCGATGCTCTCGCATCATTCCTACCCTCCTACGTCCCCATTATCGAAAAGCGCAAGGACATGCCCTTCACTCCCGCCCAGAAGGAATGGCAACAGCTTCGGCGTGGTCGCTATGTCGAATTCAATCTTGTCTATGACCGCGGAACTAGCTTTGGTTTACGTACACCC…
20677	0.000343121588284097	1.48644204838538e-05	-8.70559370085349	3.27505024777327	-0.989907025	Aspergillus fumigatus	Afu7g01860	AFUA_7G01860	heat shock protein (Sti1), putative	CTGTTGAAGCCTTTACCGAGATGACCAAGCGCGCTCCTCACGACCCCAGAGGATTCTCGAACCGTGCCGCTGCCCTCATCAAGCTTATGGCTTTCCCCCAGGCCGTTCAGGATTGCGACGAGGCTATCCGCCGTGATCCCAAGTTCATTCGCGCCTATATTCGCAAGTCTCAAGCCCTGGTTGCCATGAAGGAATACAGCAAGGCCTTGGATGCCTGCACGGAAGCCGCAGAGCAAGACGACGGAACACACACCCGTGAGATCGACCAGCAGCAGCAAAAGTGTCTGGAGGCTCAGTTCAGCGCTCGTGCTGGCGAGACGGAGGAGCAGACCATGGAGAGAATCCAGAACGACCCCGAGGTAAGTCACTTCGGCCTTTTTCATTGATTTTGGCATTGGT…
8014	0.000343121588284097	1.48866465790734e-05	8.70392948627515	3.273439656253	1.05511778	Aspergillus fumigatus	Afu1g12130	AFUA_1G12130	translation initiation factor eIF4E, putative	CAGAACATCCTCGGAAAACTACGCCCTCTGCCACTGCAATACCACTGGACAGTATGGTACGATAGATACTCGGAATCCACCGACTATGACAACCGATTGTATGTCTTGCATGAGGATGTAGCCGACATTGCCACTTTCTATCGCGTCTACAACAACTATCCTTGGGATAAAATCCGCCTACGAGACTCAGTCCATATCTTCCGCAAAGGCGTCCGTCCGGTATGGGAGGATCCAGAAAACCTCAGGGGTGGTTGCTGGAAATTCCGGGTCCCCAAGAGCAAGGCTCAAGAATTCTTCCACGAGATTGCCATTCTCTGCATGGCCAACGAATTCCAGGCTGCTTTGGAGAAAGGTGTGCGAATCCGCTCATCGGCGTCTGCGAGCATTCGGGTACTTCGA…
10687	0.000360460061415591	1.56935736690344e-05	8.64530042110076	3.21653433529364	1.20218541	Aspergillus fumigatus	Afu5g06910	AFUA_5G06910	DUF636 domain protein	ATTCCAGCACTTGGACCTCAATAGTATTAAACTCTCTTCAATGGCATGGCGTAGCATTCGAAGCAAACATAGTCTTCTGACCAGGCCAGATCTTAGGAAAAGTCTATATATCAGCGTTGCAGACCAGTACGTCCCCTATTCATTTGTATTCTGAGTATCATCACAATTAGTTAACAAATATCTTCACCATGCCATCTGGTTCCTGTCTCTGTCACTCAGTCCAGTACGAATATAGCGGCGAGCCTCTCACCAAGGTAAGCCAGAGCAGACCTTGCAACCGCACACAGGTACATGTTAACATGACACAGGCCATCTGCCACTGTCTCACCTGCCGGAAATTCAGCAGTGGAAGTTCTGTCAATCTGCTAGTCCCCCAGGATCACTTCCACATTGTAAAAG…
10405	0.000361283742289552	1.57842411679901e-05	-8.63892161401596	3.21032360845535	-1.074877286	Aspergillus fumigatus	Afu7g00580	AFUA_7G00580	conserved hypothetical protein	ATGGGAAGTAACATGGACCGACGCGGACAACCAAAAGCACAGCCAATCCGGCACCGGCCCCAGCGACTGCATCGTGATCGATAACCCCAAGGGCAATGTATTCAAGATCGACTCCCAGGGTGAAAAGGGCATCAACATGCTCCTCTTCTCGAACAACAAGTGCGATGGCAAGCCAAGTGGGCAGGCCACCGAGATCTTCTCCAAGGCGTCTTCCCAGGATCTGCTCGGCTTCCAGGTCGTCGCTCTTTCCACCGAGCCGACGGCAACCGCCACGACTGGGAAATCTGTCAGCCGAGTTGCGACGACGTTCCCGGCTAGTGAGACGGCGTCAACAGGCGCCAGCGATGACGGCTCGATGACGATTCAACCCACGGATAAAATGACGATTCAGCCAGCGGG…
25262	0.000366259648699362	1.61416386452659e-05	-8.61416560528643	3.18618357806656	-0.9008943	Aspergillus fumigatus	Afu1g14420	AFUA_1G14420	conserved hypothetical protein	GCCAAGTTACTCTTGCAGTTCGTTCAGTCGACGCCGCCTACAGAGTTCAACGGAAACGAGCTCATCAAGGAATTCTGTACTCGTTGCCAGACGGCATCCCGCGCCATACAGAACTATATACACTCGACGAATCCCGCACCGGACGAGAACACGCTTCAGACCTTAATCGAGACGAACGATGAGCTGTCGGTCGCGTTGTCCAAGTACCAGCATGCGTTCCTCAGCGCCCGCAAAGCAACTGGCAACTCGGGGAGTCAGTCACCCACTCCGTCGAACGGAGCCGCTGACACTGGGACCAATCGTCCACTCCCTGTGGCCCCAGTGCCGCAGCGACAAGGGCAAAGCGCCTCGCCCTCGGTCTTCTCGCCACCATCGCCGCCGCCGCGGCAGCAACAGCAA…
406	0.000366259648699362	1.61705880641862e-05	-8.61218690754747	3.18425161619775	-0.951174355	Aspergillus fumigatus	Afu1g13710	AFUA_1G13710	isoleucyl-tRNA synthetase ,cytoplasmic	GACGATGTGAAGTCTTTGGAAGGCTACATCCTGGAGGAGTTGAACATACTTGAGCTTGTTTTGTCGTCCGATGAGGCCAAGTACAATGTTCAGTACAGCGTTAGTGCGGATTGGCCTACCCTGGGAAAGAAGCTGAAGAAGGACGCCCAGAAGGTGAAGAAGGCATTGCCATCCCTCACGAGTGATGACGTGAAGAAGTTTGTTGCTGAAAAGAAGATGCTTGTTGACGGCATCGAGCTCGTCGAGGGTGACCTTGTCGTGAAGCGTGGTCTCAAGGAGGATGTTGCATCTGAGGGAATGGAACCTAACGCTGATGCTGATGTGCTAACCATCCTTGACGCCAACCTATACCCCGAATTGGCTCAACAAGGATTAGGTCGAGAGATCATCAACCGTCTT…
27728	0.000366259648699362	1.62212638296088e-05	-8.60873260867321	3.18087801861192	-1.310042635	Aspergillus fumigatus	Afu2g11350	AFUA_2G11350	peroxisomal 3-ketoacyl-coA thiolase (Kat1), putative	GTGGAAATGCCAGTCAGATCACGGATGGCGCCGCCGGTGTCATTCTTATGAAGCGGTCTCGTGCCCAGGAACTCGGACAACCCATCATTGGCAAGTTTTGCGGAGCTACTGTTGCGGGTTTGGAGCCTCGGATCATGGGTATTGGCCCTTCCATTGCTATTCCCAAGATCTTGTCCAAGTTCAACCTGAGCAAGGATGATATCGATATTTTCGAGATTAACGAAGCATTTGCGTCCATGGTACGATTGATCCTTTTGTGTACACCAGAGATATCCTAACTAATGACTGTCTAGGGCGTCTACTGTGTTAACAAACTGGGTCTTGATGAGAGCAAGGTCAATCCCAGGGGTGGAGCGATGTGAGTCATTTCTAATCCCTGAGCGTTCTCCATCGTTCACT…
18379	0.000366259648699362	1.6223880069814e-05	8.60855459700459	3.1807041351649	0.915849485	Aspergillus fumigatus	Afu3g14440	AFUA_3G14440	cytochrome c oxidase family protein	TGGCTAACACGCTGCATTATAGATGCTCCGCCGTGGTCTTGTTCTAGACCTGAGCACCGCTTTCGGTGAGTTAAATTCAAATCGTCCAGCAGCTCGGTGAAGCGGGACATTACAAGGAAGAGCATCAATGTCCATGGGCTTCCGGAATGCCAGGACGGCCTCTATCTTCCTCTTAGGAAGCAGACATGCCTTCCATAATGTTGTTGAGTCACTACATCCAGCACTGAAAGACTAACCATGTACCCGTTCTCGTACAGGTTTTGGCACTACCTTCGGTTACCTCTGGTGGTACGGTATGTATCATCGCACCATTTTAAGCAGGGGAAACTCCCCCATGCTCGTTTTGTGGATATTCTTTCTCACAATTGACCAGGCTACCACCTTCCCCGCGTCCGCGCC…
3139	0.000366928627393582	1.63091759445266e-05	8.60276827731937	3.1750503711147	1.14594556	Aspergillus fumigatus	Afu3g10570	AFUA_3G10570	haemolysin-III channel protein Izh2, putative	CCTTTAGTTGCTTCTTTGCAGGAGCTGCCTTTTGCTTGGGGATGTCGGCAACATATCATACCATTTCAAACCACTCCCCGCTAGTCGCTCGCATAGGAAATACCTTTGACTATATCGGTATCATAGGCCTTATTGTGGGAAGCTTCGTGCCAAGCATCTACTATGGTTTCTACTGTGTTCCAGCCCTCCAACGACTGTACTGGACGATGATCTGCGCTATTGGCCTTGGCTGCATTATTGTCTCAATTCTCCCCAAGTTCCGGACGCCTCAGTGGCGGCCTTTCCGCGCAGCCATGTTTGTCGGCATGGGTCTGTCGGCGGTGTTTCCCGTGCTCCACGGGTTGCAAATGTTCGGATTCGACCAGATGACGCGCCAGATTGGGCTCGGATGGCTTCTTC…
25018	0.000368554329591577	1.64373441899156e-05	8.59413610652813	3.16661005508313	1.6145251	Aspergillus fumigatus	Afu8g05600	AFUA_8G05600	conserved hypothetical protein	ATGACTTCGGAGCTGATCTATGGGTTCGATCTGGCACGGAACGTCGCGTATGTATTTCCTCTCAACAAATGTTCTCGTTGGCATGAGACTAACAGATGACTGCGCAGCACCCAACGGCTGGACGAGGGCTCTTTGCCGGCCTTCAAGACGTAAAACACTATAATGTCGACCATGGCTGGGCCAAGCGCAGCCAGGATCAACCACAGGGGCTGTTTAGTTTCCTGTGGAGTCGGTATGTCCTTCGTTCTTGTTTTTTTTCTTTATGCACTGGCTGACTTGGTCAGGTTTACGGGAGGAGCATATCGGCCCCCGACGGATTCATAGCATTGCACGGTTGTCTTTGTTATGGGTATGGTTATGGTCATTTCATGTTATGATATCGGTTTAGCGTTAGTAGAG…
17606	0.000369088689801199	1.65171667917709e-05	-8.58879750250014	3.16138656845947	-1.0279508525	Aspergillus fumigatus	Afu1g13220	AFUA_1G13220	cytochrome P450 pisatin demethylase, putative	ACTTGATCATAGCAGGACCAGGAAGCACAGCGGCTGCTCTGACAGCAGTTATATTCTATCTGGGCACGAAAGACGGTCAAGGTTGGCAGGAAAGAATTCGAGAGCAAATTCGCGCTTCCCAGAGCCATGATTTAGGGCCATCATCGCTGGAACTCCAGGCGGTGATTAAAGAAACATTGAGACTAAGCGCCCCATTCCCGACTGCTTTCCCCCGAGTGATTAGGCCTGGCGCTGAGATGGCCATACCTAGCCTTGCCGCTCCGCTGCCTGTCGGAACCACGGTCTCTGCGAATACATTTGTGCTCGGTCGGTCGCGAGAACTCTGGGGCAATGACGCTGATAGATGGGAACCACGGCGCTGGCTGGGGAGTGAGCAACACCGTCGAGAGATGGAGACCA…
25544	0.000375536799791167	1.687664716264e-05	-8.56510311790197	3.13817043544593	-0.94636591	Aspergillus fumigatus	Afu2g14490	AFUA_2G14490	endoglucanase, putative	ATCCGAGAAGTCTACCGATACTGGGTCGGCCAATACGACGCCTACCAATGCAGCGTCTGCCAATACTGAGTCCGGGAAGTCTGCCGATACGGCGTCTGGCAATGCCGCATCCACCAACACCGAATCCGAGAAAACCGACTCAGCTCCCGCCAATGTCTGCAAGAACAAGACCAAGAGGAACAAGAACAAGAAGAAGAACAAGAACAAGAAGAAGCGCGCGATGCTCGTCCAGACCAAAGGCCTCAAGCCAGAAGGCTGTATCCTCGAACGAGACAACTGGTGCGGATTTGAAGTGCCCTCGTATACAGACGAGCAGGGCTGCTGGGCTGTAAGTTCCTCTTCCCCTTCATTCCTTCAAAGAATCAAACTGACAGAAACAGTCATCCAAAAACTGCTGGG…
10750	0.000375536799791167	1.69196646750571e-05	-8.56230509462936	3.13542536146421	-1.300460005	Aspergillus fumigatus	Afu1g17180	AFUA_1G17180	pyridine nucleotide-disulphide oxidoreductase AMID-like, putative	GCATGTCACGCTGATACATTCTCGGGAGCGCCTTCTGTCCGCTGAGCCTTTGCCGGACGACTTCAAGGGCCGTGTTGGGGAGGTCATCCGGAAGACGGGCGTCGAGCTCATCCTGGGGCAGCGCGTTGTTGATACTACCGCGATGGAGGAGAAGACGGGACGAGTGTGGACGCTGACGCTGGCGGATGGTCGTGCCATTAAAGCCGGTCATGTCCTCAGTGCCGTGTCGCGCTGCACACCTACTTCGTCATATCTGCCCCCTCAGGCCTTGGATGAGGAGGGTCATGTTAGGATTCAGCCCTCGTACGTCTGGTAAACACTCCCTTCAGTCGACGAGTGCTAATGACGCAGGTTGCAATTCCCATCGACTGTCGCCAATGCCAACTACCACTTTGCCGT…
25356	0.000376102125227262	1.70021895202858e-05	8.55695928369563	3.13017863925018	1.24250772	Aspergillus fumigatus	Afu3g05870	AFUA_3G05870	IFRD domain protein	GGTCCAGATTTTCATGGATCAACTTAATAGCAACGATCCGGCCCGGCAGATTGCCGCTGGCGAGAATATCGCCCTGCTGTACGAGAAGAGCTACACACCGCAAGAGGACGACGACGACGAAGACGAGGAAGTCAAATCCGACGAGGAGGAGTTTATGGGGGCCAGGGACCGGGACGGGCCAAAACTCGTCAAACGCTACAATGCGTACCACAACACCCATGAGTTGGAACAGCAACTCCAATCCTTGGCCACCGTGCACAAAAAGCACATCAGCAAGCGAGACAAGAAGAACCTGCACAGCAATTTCGCCTCCATCTTGACGACTGTGGAGAATCCCCGACGCGGCCCCATGTACAACAAGGCGATCGATCAAGATTCGAATCGGCAGTACGGGAGCAA…
3005	0.000380924030556749	1.72779558762846e-05	8.53930125810026	3.11282853841525	0.92594325	Aspergillus fumigatus	Afu7g03770	AFUA_7G03770	hypothetical protein	GTACTGTAAATAATGTCCCGCCGAATCAACGACGCAGGCTGTCAATCAATACACTTGGGCTCTCCGGTTCGCCGACCCAAACCGCACCCTTTGGGGTCAGAAATCCTCGGCATGGCAGCCTGTCCAGTTCCGTCGGGTCAAGTCCAAAGTCCGACGAGGCTGCCATGGATGATACAGACAACGGCTCTTCCAGCGTTCCTCCCAGCTCGCCGTTTGCACGACGTCTTTCCTTTGGTGCGCAGGCCATGCGAGATGTCCGTGGTGGAAGTGTAGGCAATGGTAGATATCCCTCCCCTGGGTCTTCTGTGGCTGGAGGGCGCCGGAGCACGACGACCACCAGTCCTGCATCTGCCAATACCCCCCATGCATTAGTTGTTGCAAGTACAAATAAAAGCTTTC…
12584	0.000385172763830704	1.75291002956934e-05	-8.5234884678757	3.09726619451258	-0.929208242	Aspergillus fumigatus	Afu2g08580	AFUA_2G08580	pyridoxine	GGGACTTTGTGAAGTATGTTCGCGCAATAACCGCGAGGCTATCCTAGTCACTGCGACTGACAATTTATTTTGTAGGGTCCATCGGAAACCGACATGGGGCACCTGTGCCGGGTTGATCCTGCTCGCCGAATCTGCTAATCGGACCAAGAAAGGCGGACAGGAACTCATCGGCGGCCTCGACGTTCGCGTAAACAGAAATCACTTTGGCCGGCAAACGGAAAGTTTCGAGGCGCCCTTGGACCTGCCGTTCTTGGGCCCCACGGAGCAGTCCTTCCCTGCAGTCTTTATCCGGGCGCCCGTGGTGGAAAAAATTCTGCCTCATCAACAAGGTATCCAGGTGGACGAAACCCAAAGGGACGAGACGGTGGTGGCGCCTTCGAGACAGCCTCAGGATCAGGC…
2927	0.000387798314549667	1.77074169720039e-05	-8.51241221072196	3.08635109651072	-1.021691305	Aspergillus fumigatus	Afu2g13630	AFUA_2G13630	aromatic aminotransferase Aro8, putative	TCATTCCTTCGTACCTGAGCCTAGATGTCGATGGGCGTGTGCTCCGACTTGAATCCTTCTCCAAGGTTCTTTCACCCGGCTCACGGACCGGTTGGATTGTTGGCCCGGAGCAGCTTGTCGAGCGATTCATGCGCAATTGCGAGACAGGTGCCCAACATCCAAGCGGCATCTCACAGATTGTTCTGTTCAAGCTTCTGGACGAACACTGGGGCCATTCCGGCTACTTGGACTGGTTGATCAACCTGCGTATGCAGTATACCGGTCGCAGAGACGCCATTGTCAACGCGTGCGAGAAGTATCTTCCTAAGGAGATTGCTAAGTGGAACCCTCCTGCCGCAGGAATGTTTGTGAGTATTTCTCCACCTACGATTTGACGAACCTAGTCCGAAGGCAAATCGG…
7770	0.000388478201744195	1.78214232809257e-05	8.50539497051355	3.07942986368416	1.3802694465	Aspergillus fumigatus	Afu8g02120	AFUA_8G02120	conserved hypothetical protein	ATGGGATTCTCTCGTTCCTCACGCTCGTCCAGCGACCGCAACGGATCCATTAGCTCGCGCGAGAGCTACAAGAAGGCTACACTGTCGAGCAAAGCTGATCCCAACCAGGCCTTGAATGAAGCTCAACCAAGTTTGTTACCTTGTGTCTGCTTGCGTAATATATATACTAACCTTGAAAAAAGTCAATCAAGCGGTATCTGGAACTCCAATGTTCTCCCTGCGATCGATGCAGCACCGCGACAAAGATGGAAACATCATCAGTTCGTCTTTCCTGTCTTCCTCACATGTGAATTATCAAGACTAACGAGATTCAGCTGATCCCGACCGGTCAAATCCCACACGGCCCCGTCTGGAGCGACCGCTAGACACCATCCGATCGTTCGAGGCCGCCATCGAGGC…
20924	0.000388478201744195	1.78563251105114e-05	8.50325662002153	3.0773198288375	0.945055493	Aspergillus fumigatus	Afu6g05350	AFUA_6G05350	aspartic-type endopeptidase (OpsB), putative	TCCGAGTCGCATCATAAAACATACTCATCAGATGCCTTACCGGCGGCGGTACTGCTCGATTCGGGCAGCTCTTTGACCTATCTTCCTGACTCCATCGTTGAGAACATATATCGTGACCTCAACGTCGCATATGAACCTTCAAGCGGGGTCGGTTACCTGCCATGCAAGTTGGCGGGAAACAACATAAATATAACATATACTTTTTCTTCTCCGAATATCACGGTTATGATTGATGAGCTTCTCTTGGACGCGGGCGACCTTCGTTTTCGGGATGGTGCACGTGCATGTATCTTTGGAATTGTCCCCGCCGGAGACAGTACTGCGGTTCTGGGTGACACATTCTTGCGCAGTGCATATGTCGTATATGACATAGCCAACAACGAGATATCTATTGCCAAC…
23225	0.000399728585568275	1.84340852567894e-05	8.46851435969002	3.04297593089206	0.867443847	Aspergillus fumigatus	Afu1g02990	AFUA_1G02990	WD repeat-containing protein	CAAAGACGTCAATTACTTTGGGCTGAATGATGAGTACGTCGTAAGCGGCAGTGACTCGGGCCATATATTCATCTGGGATCGGAAAACAACGAACCTGGTCAACATACTCGAGGCAGATAGCGAGGTTGTCAACGTTGTGCAAGGTATGTCCATTCTGACCACATATACGACATTAGCTCATACTTGTTTCTTAAGGACACCCGTACGAACCGACCATCGCCGCTTCTGGGATCGACAACACCATCAAGATCTTCTCACCCGATCGCCATGCACAGGACAATGCACGCCGTGGTATCAACATCCTAGACCCCGATAACCCAGCTAATACGCTTGGTTCAAATGTTGCCAGTATTGGCGGCCTCAAAAGTTGCAAACGCATCCATGATAGCTACCGGATCA…
28053	0.000401156852055508	1.85608070201653e-05	-8.46105495731089	3.03558687028596	-0.890994315	Aspergillus fumigatus	Afu6g06560	AFUA_6G06560	conserved hypothetical protein	ATTACACGGCTTCTCACCAAAAATGCGACAGGCGCTAACGATACACTCTCATACTCTGTTGTTGCTGAAAGGACTCTCAGTATCACTTCAGCCCAATTCACCTGGCATCAGTCCTTGAAGTACTCTAATTCAGGTCTGCTAAACCAGCAAGGATTGAGTCAAGCGAATCACCAACTCACAACCGGGAAGATATCAGTTACAGAAATTGGAGTCAACGGATCTACTGATGATCTGACCTTCGAATATCCTCTATTTGTCAACACAACTTATGGTATCACTGACACTGAGCTCACCATAAACGCCCATATGGATAGAGGCCTTGACATAGCGGCGACAGGGGTCACTGGTATCTCTACTTACACCTTGACTTCGGGCCCATCGAGATTACAAACTAGACAA…
764	0.00040889930525024	1.89810660507545e-05	8.43671312618056	3.01143710617353	0.957992515	Aspergillus fumigatus	Afu6g02710	AFUA_6G02710	lipase, putative	GACGTCCAATCCATGTCTATGCGTACGGACCTCCGTCCGCTATGTCCCCATTTCTACGCCGTGCAACTCGTGGCTTAATAACGACGATCGTCAACGGCCAAGATGTAGTACCAAGTCTTTCTTTAGGCATCTTGCACGATATGCACGCAGTATCTGTCGCGTTCAAAAGTGACACCTCCGGAACTAAGTCGCATGTACGATACCGAGTTTGGGAAGGTCTAAGGCAAAGCATTGTTAACAAATTTTACGTCAACGAAACGCCCATGCTTCTGCACGCTGGCGATGGCCTCGGGGAAGACGCCTGGGCGTGGAAAACATTGAAGGCGCTTCGAGAAGAGATGTGTGCTCCCAAGTTGCTGCCTCCTGGAGAGGTCTTTGTGGTAGAGACGATGCGTGTTC…
3122	0.000409611783989205	1.91451669763446e-05	-8.42736928666241	3.00215172448385	-0.8772627615	Aspergillus fumigatus	Afu8g06760	AFUA_8G06760	MFS transporter, putative	CCAATGCACTGTGGAAGAACATAGCCTTTTCCAGCATCTGTGCTACCCTCGCTATCTCAACAACAGTCGTCAATTCAATGGAGCTCTTCGCCAGCTTATTGTAAGCCTTCCCTCCGCTCCGCTGGTGGCCCTCCCATTAACCCTGCCAAGTTTCCAAGAAGTCCAAGGCCTATCGGCGCTGGAGGCATCCATCCGCATCCTCCCCAGTCTCGTCGTCGGCGTCCTTCTGAACCTGGTAATCGGCGTGTTCGTGCACAAAGTCCCCGCATTCTGGATCGCCACGGTCACCTCCCTCCTCTGCGCCGGATCGCCCTTACTCATGGCCGTTATCCAGCCGTCCTGGCCTTACTGGGGCAATGCCTTCGTCGCGCAGCTCTTGCAGGCGGTCAGCTTCAATGC…
28012	0.000409611783989205	1.9200552374494e-05	-8.42423560186144	2.9990357446646	-0.97019628	Aspergillus fumigatus	Afu3g06220	AFUA_3G06220	complex I intermediate associated protein (Cia30), putative	TTCGGCAGACTATACTGGGATGTCGACCCATACTCGTACCTTGCCCTTAGAGTGAAGTCCGACGGTCGGCGATACACCGTCAATATCCAGACAGACTCGATCGTCGAGACGGATATCCACCAGCATAGATTATATACTCGTCATCACCGTGTGCGAAACCAGACCTCTCGTGATGATCTTCCCTCATACCCGCCGCAAGCAGTCGAGTCACCAGAGCTCGCAGAAACTCTCTTCCCGCGCGGAATTCCTTCTTCGCTCTCCGACGTCCCCCCCGAATCGACGATCATGTACTCTTCTGCAACAACATCCGGTGGCACGGGCTGGGAGACCATCCTCCTGCCATTCCACTCCTTTGTTCGTACGAACCACGGCCTTGTGGTCGAGCCGCAAACATCTCTT…
8243	0.000411263840688947	1.93649992308817e-05	8.41498972258619	2.9898365348675	0.872179545	Aspergillus fumigatus	Afu4g12760	AFUA_4G12760	SAM binding motif containing protein	ACCCGGACGATTACTTTGACTTCGTGTTCATCAAAGACGCGGGAATGTGTCCGTCTAGTCCAGCACAGCAGGCGTCTGGTCTCAGTGAACCACTGCGTGTTCTCAAGTCTGGAGGAATTCTGGAAGTATGGGATTCTGACTGGGTATTTCGGTCACTACTTCCGAATCCGGCCCCAGCTCGCAAGTTAGCTTCAAGAGAGCAGGAAGTCGCGGACACCACCGCGACGTATACCTTTTCACCAGCCACACCCTTCACCGGAGCTCAGAACAAGTTTCTCCAGGATTATAATTCGTGGGTTGAGAAAGCCTTTGATCGCCGAAAACTCACTGCTATACCGTGCGCCACCATTGGGTTGTCTTTCAATGCTGAAGTCGACATCCTTGAAAAGGTGGACAGTC…
13057	0.000411263840688947	1.94430112060114e-05	8.41063382642255	2.98549974056042	0.94477872	Aspergillus fumigatus	Afu3g03580	AFUA_3G03580	transferase family protein	CGTTATACGCAGATCCATTCCTCAGGGAATCAATTGGCGGATCTCAAACGGACAGCGCTGGCGCAGAGTCAAGAAGATATCTCTCGACTAGATGCATTACTAGCCCACCTTTGGATCTCCATCAACCGCGCCAGGAATCTCACCAATTGCCCCGACTCCGTTTTCCTGGATCTCTCTATAGGCACTAGAACACGCCTGTCTCCCCCTCTACCCGACACATTTCTCGGATCACCACTCTTTCTCACTCACGTAAGCTCCGCAGCAAAGGCCCTTTGCGCTGCGTTCATCAGACAATAGCCCCTATTCACGTCAGAGAAGATCGGCGCGATGCTACATGATGACGCGTACGAGATTTCGCCGCAGCGGCTGTGGCAGGCGTTCTTGGGGTCGCGACATGTC…
20358	0.000411263840688947	1.94651575083361e-05	8.40940077442392	2.98427176003557	1.09485881	Aspergillus fumigatus	Afu6g12920	AFUA_6G12920	C2H2 finger domain protein, putative	GGGAGCTGTGAGAAAGATCAAGACAAAGCGCAGAACAAGGTACGATATACAGGAATGCACTCATCGCGCCATTGGTGCACTTGAAGGTCCGATAGCTCTAACATTGCTTGTCTCTTGTAGGGACTACGATCAAGTCCGAGCGGACATCGACTCTCCCAAGCACCTTACGCAGTACAAAGCGACCAAGGATGCGGAGGATCTCCCAGGTCTAGGAAAGCATTATTGCGTCGAATGTTCGAAATGGTTTGAGAGCGAATACAACCTGGTCGCCCATACCAAGGGCAAAAACCACAAAAGAAGGTCGGTGATAATGGACAGTGCGAACGTCTTTTTGGACCGATCACGTCTAACTCAGGGATGCTTGAATAGGTTGCGATTGCTGCGCGAGGAGCCTCATTC…
585	0.00041268720851191	1.95951298944521e-05	-8.40219529684263	2.97709295339471	-0.948472515	Aspergillus fumigatus	Afu5g03010	AFUA_5G03010	conserved hypothetical protein	AACGGTTGCACTACCAAAGAGGGCGTTGACATTCGCTTCCCCGACCCGGGAGATGTTGTCGAATACGACGGAAACCCGAGCAACCTCCAGCCCGCTGGTGAAGCTGCATGCTCTGGTACTCCCGCGTGGACCGTCAGCGGCGGCTCTGGCTCTCCGTCCACCCCTTCAACCTCTTCTTCCACCCCTGCTGGTACCAGTGCCGGCGTCAGCGTCAGCGTCGGCGCAACTGTCGGTGCTACTCCCACCGCTGAGCCTGAATCCAGCAGCAGCGAGCCTGCCGAGTCTGAAGGTGCTCCCGGAGTCTTCGCTCCCACTTCGGCTACTGTCTTCCCTTCGACGCCTACGGCGTCCGCAGCACCCACGTCTTCCTCTTCCGGTGCTGGCTCCGAGTCCGATTCC…
13242	0.00041279803681961	1.9663013282973e-05	8.39845288052805	2.9733623905773	0.862849565	Aspergillus fumigatus	Afu2g06210		hypothetical protein	GCCAGAAGTTCCGTAAAAATGAGAGATTATCAAATCACTTGGACACTGTTAGACCTCCGCACATAAAAAAAGCCATTTTGTGCTCAGGCAGTGCTCCACACACTGCTCAGAAACCCAAGGTTTCAATGTTGTCAGGTTAAAACCACACCAGCCCAGGTTCCTCACAATCTCGGAATCTGTTACCTCCTGCGAGCGGGGAATGCACGCGACAATCTGAGTACAGTCAAACATAGGCATGCCGGCTAGCTCGAACAGGGCGATCAACCTGGAAAATGAGAGAATAGAAGTAAGTCCCGAAGTCGTAGAGATTCCGCTACAACTCTCATGGATGACAAGAACTTACCCAGCTTTGAGATTGTGGCCAAGAACACTGTCTTTGAAGAACAAGAATAATGTCCG…
10530	0.000417522791587184	1.99514076683803e-05	-8.38271110549056	2.95765549060991	-1.000799505	Aspergillus fumigatus	Afu2g01530	AFUA_2G01530	COPII-coated vesicle protein (Erv41), putative	TGTTGACTCGTGTCGGATCTATGGCAGTCTGGAGGGAAATAAGGTGCAGGGTGACTTCCACATTACGGCACGGGGACACGGGTACCATAACAACGCACCTCATCTGGAGCACAAGAGTACATTTTCTCCCTTTGTTCCTGGGTATTCGAATTCAACTGACGCGCGCAGCCTTCAACTTCTCGCACATGATCACCGAGCTCTCCTTCGGCCCTCACTATCCGACCCTCCTCAACCCCCTCGACAAAACCATCGCCACAACCGAAGACCACTACTACAAGTACCAGTATTTCCTCTCCATTGTGCCAACCATCTACTCCAAGGGCAACCTCGCACTAGACACCTACGCCAACGCTCCGCCCTCAAACCGCCGTGGCAAAAACCTCGTCTTCACCAACCAGT…
2512	0.000418205332926682	2.00474643818009e-05	8.37752360969257	2.95247417675159	0.86366042	Aspergillus fumigatus	Afu2g17660	AFUA_2G17660	C4-dicarboxylate transporter/malic acid transport protein, putative	CAAGGCTTCGGATTTATCATGTCTCTAGTCATCTACTCCGATTACTTCTCCCGACTCCACAAAGACGGACTCCCAAAGCCATCTGACCGACCCGAAATGTTCATCGCCGTGGGACCATGGAGTTTCACAGCCCTGGCCCTGCTTGGGATGGCGGAAGCGGCCGTCAAGCAGTTTCCGGGCCAGTCCGTTATTTTCTACGCGGACGCCTCCACGAGCCAGCCAGTGTCCGTCCCCACCGGAGACATTGCACTTGTACTCGCCGCGCTGGTGGCCATCTTCGTGTGGACCATGGCAGCTTTTTGCCTGTGCATTGCGGTGCTCAGCGTCTTGGCCCAGTGTCGCGTGTTCGGCAGCACCGGGGCGCTGCGCATGTCGCTTCCATACTGGAGCATGGTCTTT…
27835	0.000531564400685354	2.70136641731787e-05	8.92154716124143	2.94740599647677	1.190738	Aspergillus fumigatus	Afu4g12510	AFUA_4G12510	conserved hypothetical protein	ATCACTGCTGTCCCTTCCTCATATATGTCTCAGCTGGCCAACCCCAGCGCTCGCTCATCTCTGATCAACGACATCCAACATGGCCACTACCCTTCCTGGTACAACGACCTGCCTAACAGTGTCAAACAGTGGATCTCGACCAACTATGCTTCTATGACTGGCGCCGCAGCAACGGCCACCGGCAACTCGGGCTCTGGGTCCGGATCCAAGGGATCTGATTCTCAGGGCCCTGCGTCGAGCTCCAGCTCACAAGGAGCTGCTGCTGCTCCTGCTGCCACTGGTGCCATTGCGGCTAGCATTGTGGGTGCTGCCGGTGTCCTTGGTATTGCCCTGGCTCTGTAGGTTGACCGACATAGAAGGTCGACTGGTTGGACAATGATTATGCTTCGTTATCGATGA…
14992	0.000424880490475243	2.04319046542251e-05	8.35703322529879	2.93198242119814	0.885949365	Aspergillus fumigatus	Afu2g15490	AFUA_2G15490	TPR domain protein	TGACTACGGCAATGATCCACTACGCCAAAGGCGTAGCATCTGCTGCGCTCGGACGAGTAGACGAGGCAGACCAGGAGCGGACAGAATTCCACAAAGCCTTCGACCGTGTCCCTCCCAGCCGGACGCTATTCAACAACACCTGCCGGGATATTCTGGCCATTGCGGAAGCCATGCTCGATGGGGAGATCGAATACCGCCGCGGGAATATCGACGCGGCCTTCAAGCACCTGCGACAGTCCATCGCGCTGGACGATGGCCTTCCCTACGACGAGCCGTGGGGCTGGATGCAGCCCACCCGGCATGCGTATGGTGCTCTCCTGCTCGAGCAGGGCCAAGTAGAGAAGGCTGCGGAAGTGTACGGTGCCGATCTGGGGATGGACGATACCCTCCCGCGGGCCC…
22836	0.000536085971551828	2.74060941160446e-05	8.90322404194641	2.93191492786317	1.215599485	Aspergillus fumigatus	Afu3g08960	AFUA_3G08960	epoxide hydrolase, putative	ATCACTTAATTGTGCCTTCGCTTCCCGGATATGGGTTCTCGTCTAGCCCACCCTTGGACAAGGAGTATAAGAGCCATGACGTGGCACGAGTGATGGACCAGTTAATGAAAGGACTCGGTTTCGGAGGCGGCTATGTTGCTCAGGGAGGCGATATCGGAAGCCGCATCTCGAGGGTGCTGGCAGTGGATTTCGAAAGTTGTAAAGGTGGGTGCAATTCCGTGCCTTCAATTGCAATACATACTGACGATCTATAGCGGCTCACCGTGAGTTTATTTCTTCTGTGTCTGTCTGAGGTGGTGCCAACAAGTAACAGTAAACTTCTGTACCATCCCACGCCCAGAGGCCTGCTCAGATGACAGCCTATCTGCTTCTGAGAGACGTGGGGTCGAGAGGCTGAAC…
25359	0.000433026115614287	2.08893059413445e-05	8.3332012784527	2.90809697714623	0.86368916	Aspergillus fumigatus	Afu2g07600	AFUA_2G07600	SRP receptor beta subunit (Srp102), putative	AAACATCTACCTCAGCCATCGTCAGCCTCCCCCCTTCAGTACCGACTGCATCAAATCGCTACCGCTCCGTCAATGATTATTCGGTGAAGGATGTCTCGAAGAATCCTGTTAGGTATCGTTTGAAGGATACTCCTGGCCATGGGAAACTACGGGAGGCCCAGGGCCTTTCAGAACTGGTGTCAATGGCGACTGCGAAGGACAAGAAATTGAAGCTGCGCGCTGTCATTTTTATGGTAGACACTGCAGCTTTGACCGAGGAAAACACGTTAAGAGACACCGCATCCTATTTGCACGATGTTCTTCTCGCTCTTCAGAAACGCGCTTTGAAGAGAGGCAAGTCTTCCGCCAAGGTAGCATCGGAAATCCCCGTCCTCGTAGCCGCCAACAAACAAGACCTAT…
24967	0.00043351849879887	2.09788229849575e-05	8.3286045720263	2.90348351543135	1.018129065	Aspergillus fumigatus	Afu5g12020	AFUA_5G12020	C6 transcription factor (NirA), putative	CTCAACCTGGAGTTTCTCCTCAAAACCTTTCAACCTCAGCTTCATATCAAGGCAATCAACAATATCGTTCAGAAGTCTCTTTCCCAACGTCGTTATCCGCGATGCGAGCAGCTCATCGCTCTTTTACCGCTCAGATTTCACGAGCAGATGGGCCTCTACCGGAACCAACCTATCTTAGGCCTGTTCCTCATAGCTACCGACCAGTGCAGGCTTTCCCACTAACACAGCACGACGCTTGGTACAACGGTCAAGTGCGAACCTTCAGCACGGACAAGAACACCGCTTCGGCTACAGAGGCTTCTCCATTGACTGGTTTTGACGAGTCGGAGAATTTAGTGGAAGAGAGCCATGACTGGTGGTCCCGCAACCCCAATGCACTCTTAAGCATGGGGGCAGAAA…
10113	0.000436756529114122	2.12195062054007e-05	-8.31635200651959	2.89117609908521	-0.88491503	Aspergillus fumigatus	Afu5g03750	AFUA_5G03750	WW domain protein	CTCAGCCTTCGTATGGGTATGAAGGCGGCTACCTGCAGGCGCAGGAACAGCGACCCGAACACAAGGATCACAGTATGATGTATGGTGCGGCGGCGGGAGCGGCCGGTCTGGTGGGTGGTGCGATACTAATGCATGAGGGGGAGAAAATCCGTGAGTTGTTCTTGATCAAACCAAAACAATGGAGGAGGATCATTGACTCTGGCCAGATGAGGACTGGGATGAAAAGAAGGAGAGAATCGAGCAGAATGTTGAGGATTTCCCTGAGAATGCCGCACGGTGGACAGGCGAAAAGGTTTGTACAAGCTCTCCTGCCGTGGTTGCGTATGATCTGCTGTGCAGACGCTGACGAAGATGGTGTTTATATTTAGGTTGGTGAGATAGAGGCGATCCCAGAGAATA…
25698	0.000436756529114122	2.12680287993982e-05	8.31390042121024	2.88871175787731	0.90319102	Aspergillus fumigatus	Afu2g02290	AFUA_2G02290	37S ribosomal protein Rsm22	CAACCATGAGGATGTCAAATTCAGTTACCTAGCGGTTCAACGCGGCGTGGATCTTCGCAAGGAGATGAACATCGTCCAAGGTCCCGAGGCCGCTGAAGCAGCCTTTGCCGGCTACGAGCACCTTCACGATATGGAGTCGGAAGATGCCCAAGTTTCAGATGATGCTGCGACTAGCGAGCCCTCGGCCGCCCAAGACGGCCGAGATTTCCATACGTTGTCTCTCCCTCGCGCCGTCTACGCCCCAATGAAACGCCGTGGACACGTCATTTTTGATTTCTGTACACCAGCAGGAAAGATTGAACGCTGGACCGTTCCTCGTTCCTACAGTAAGCAAGCTTACAGGGATGCACGCAAAGCCCGCTGGGGAGATCTGTGGGCTCTTGGTGCGAAGACTCGCGT…
17987	0.000552350494248726	2.85727424967863e-05	8.8504403211322	2.88712872931279	1.20627715	Aspergillus fumigatus	Afu4g13590	AFUA_4G13590	conserved hypothetical protein	GCATCAGCTTTTATCCATTCACCATGTTCGTGCGAAGATATGGTATGGCTTTGTTACCCATGCGGAAAGACTCTACGCAGTAGCGACACTACTTACCGCCGGGGGTGGACCTGGCGCACTCGGTATAGCACATATCTTGGAGGGCTAGGCACTGGGATTGGCGAGGGATGTCAAGGGGTGAAATGTGGGAGAGAAGAGGATTGTTTAGCTGCTCAGGAGATTGAGCTGGAAGTGGAGTGTGAGGCCGACGAGTGGTCACCCTCACGAAGTTCGCACAACCATCATCACGACGATGCGCGCATAGACGGTCACCTTAGTTTCCAGGATGAACTTCTCGGGGATCAGTCCTTAGAAAGAACTAACAGTCGTGATGAAGAAAAGCCGGGGTACTTCAGACAG…
25034	0.000437036451325341	2.134795772554e-05	8.30987546820648	2.88466457350351	0.865051125	Aspergillus fumigatus	Afu1g01090	AFUA_1G01090	conserved hypothetical protein	GTGGATTGAGAAAGATTTGGTGGCACAGAAGTTTATCAAAGTAATTAAGAAGCCTAAATATAATGTCAAGCCTGGCGATTTTGAAAGGGGTATGAGGACTCTTTGGGCAGATGATGACCTAATTTTCATGTCTGGGAGGTTTCGGGTACAATTCCATTTCACTACTCTCCTGTACTTTTGCATAGGTGCAAGGGTGGCCGCGATTTGCCCTAAGTTCAAGCACAGAGCTGAACGAGGCCTGCGTTATAAGGTAAGTGTTCTTATATCTACGGCCTCCTATCAAACGCTCACATGTATAGCATATCGAACTTGTCCTGTTTCGTACTGTCGATGCTCCTTGGAAGATTGGATATCGACTTGATCAGACATGGGTGAAGAACAACGTAGACCCAGAAAATA…
12596	0.00044982531940347	2.20408947462562e-05	8.2756632957897	2.8501986138125	0.849873395	Aspergillus fumigatus	Afu6g03400	AFUA_6G03400	conserved hypothetical protein	GATCTCTTCAACGCAACTGACAAGACCAGGATTCGGCATCGCCAATTACCTCAATGACTTCCAAGCCCAACAAGCCCGGTACCAACTCCAAGAGGAAGAGCGGATCCGACAAAATCAAAAACTGATGGACGCGTACGGGGACAAGGACAGTCTGCATGATGTCCAGCATGCGCTGGAGGCCTACGAGATTCAGTAACCTCCAATGACGCGTAATGATTCATGATACATGGGTTGGTTTGGTCTTGGGTTTTCATATACTGCGTCTGGCGATCATAGTTCATAGTCTCTGCTGGCAGGATTATGAGTCACTCATCGGTATTTCTGTTCG
10144	0.000456540504352436	2.24391874105263e-05	8.25653138650476	2.83087406909813	1.00191834	Aspergillus fumigatus	Afu2g15780	AFUA_2G15780	calcium dependent mitochondrial carrier protein, putative	ATGTGACGATATCTCCCCAGAAAATAGCGTTATCTAACGGTGATGTAGATGCTTCGTCTACCCTCTCGACACCCTCAAATTGTAAGCCCTGGTGGTTTAGTACAAAAAAACTCTATTATAAAGCTAACTAACCCGCCTTAGCCGAATGCAATGTGACACCGTTGAGGGTGGTTTGAAAGGCAATCAACTCATCGCAGCTACTGCTCGGAAAGTGTGGAACAAAGCAGGCCTCCTGGGTTTTTTTCGTGGTTTGCCTCTAGGCCTCGTTGGCATGTTTCCTTATGCCGCCATCGATCTGTCAACCTTTGAATATTTGAAACGCGCTCTCCTTGCGCGGCAAGCCCGGATTAACCACTGCCATGAAGAAGATGTTCCTCTCAACAACTTCACAACAGGAGC…
3261	0.000459974395865667	2.2677742514615e-05	-8.2452509796587	2.81946297975041	-0.926211055	Aspergillus fumigatus	Afu6g11390	AFUA_6G11390	1,3-beta-glucanosyltransferase Gel2	ACGATGTCCTCACCAAGGACTTTGCCGACGCCTCTATCCCCGTCTTCTTCTCCGAGTACGGCTGCAACGAAGTCCAGCCCCGCTACTTCAGCGAAGTGCAGGCCCTTTACGGTCAGGAGATGACCCAGTCCTTCTCCGGCGGTCTCGTCTACGAATACACCCAGGAGGAGAACGACTACGGTCTCGTTCAGATCAATGACAACGGCACCGTCACGCTCCTCGTCGACTATGATAACCTCATGGCGCAATACAGCAAGCTCGACATGAGCCGCATCCAAGCCTCCAACACAACCCAGACCTCCGCCAAGCCCCCCAAGTGCGAATCCTCCCTTATCACCAACTCCACTTTCACCGACTCCTTCGACCTGCCCAAGAGACCCTCCAAAGTCCAGACTATGA…
25284	0.000463473784039651	2.29205785189512e-05	-8.23390180331316	2.80796949431814	-0.9591746975	Aspergillus fumigatus	Afu3g10820	AFUA_3G10820	ferric-chelate reductase, putative	GAGGAAGTTGTCACAGACGAGAAGGGCATGCCGATGACCCGCCAGGACGTGTTCGGCATGCAGAAGACGACTGTCTCGCTGCTTGTTCGACGCCGAACGGGTTTCACAAACAAATTGTACCAGCGTGCTTTGAGCGCCCCCGACTCGCGCGTCACTCTGAAGGCGTTCGCTGAGGGACCGTACGGAGGCATCCACTCCATGGATTCTTACGGCACCGTCGTCCTCTTCGCCGGTGGTGTCGGCATCACCCATCAGGTTCCATTCGTGCGCCACCTAGTCAAGGGATATGCGGAGGGCACGGTTGCTGCGCGACGAGTCACTCTGGTCTGGATTATCCAGTCACCCGAACACCTTGAATGGATCCGCCCCTGGATGACCAGCATCCTGGCCATGGATCGC…
10557	0.000474834681817122	2.35544509942656e-05	-8.20489125379895	2.77853142361303	-0.897547471	Aspergillus fumigatus	Afu6g08460	AFUA_6G08460	cytochrome P450 alkane hydroxylase, putative	TCTGTATCTTTGAACTAGCCCGCAACCCTGATGTCGTCGCCAAACTGCGCGAGGAGATCAGTGCCCGACTGGGTCTCGGCCCCTCGGCCCAGAAATCCAGCTACAACGACCTCAAGGAGATGAAGTACCTGAACGCCGTCCTCAACGAGACCATGCGCCTCTACCCACCCGTTCCCTTCAATGTCCGCTATTCCCTCCGTGACACGACTTTGCCGCGCGGCGGCGGGCCCGACGGCCTCTCGCCAGTCGGTGTCCGCGCCAACACACGCGTCATCTACTCGACGATGATCATGCAGCGAAGCGCAGAAAACTACGACCCCCCGGGCTCGCCTAACTACTTCGATCCAGAGAAATGGTTACCTGACCGGTGGCTGTCTGGGTGGCAGCCCAAACCCTGGC…
22981	0.000591767352139616	3.20480802053767e-05	8.70646296743874	2.76373865149498	1.17898425	Aspergillus fumigatus	Afu7g00710	AFUA_7G00710	oxalate/formate antiporter, putative	CCTACGGATCGTTGGAATCATCTGCTTCGTGCTGTGCGCACTCGCCTGTCTCTTACTTCGCACGCGCCTCCCGCCCAACCATCAAGCCGGAATGGCTATCGACTTCAACGCCCTCCGCGAGCCCAAGTACGCAGTCACCACGCTGGCAGTCTGGCTGGTGGAGTTCGCCGTCTTCGTCCCGTACACCTACATCTCCTCGTACGGACTCCACGCCGGCATGGATCCGTCTCTCGCATACAAGCTCAGCGTGTTCCTGAACGTCGGCGCGATCCCCGGCCGCGCGCTGCCAGGGTTACTCGCTGATCGCGTTGGCCGGTTCAATATCATGTCATTGACGGCGCTGGTCTGCGCCATCTTGACTCTGGCGCTGTGGTATATCGCCGGTGATAATGACGGCGC…
22736	0.00049640883087747	2.46999539635634e-05	-8.15458576940572	2.72728386105707	-0.93994402	Aspergillus fumigatus	Afu2g11340	AFUA_2G11340	ML domain protein, putative	GACCATGAAGCTCATATCAACCGCCGCTACCTTGTTCGTTTGCCTTGCTCCTCTCTCCGCCTCAGCACGGTCGATCTCCTTCTTCGATTCCACGCAAGCTCCAATTCAACTTGAGACCTTTCCTGTCAAGGGGGATAACCCGTTAGTATACTGTTCCGACCCTTCGGGCAATATCCTGCAGATCGAATCCGTGGACTTGGTTCCTAACCCTCCTCTCCCGTGCGTCCTGGCAGCCCCTATACCGTATAATGTTGAGTGAAGAACGGTTGGCTGATTCTTGACCACAGTGGCCAAACTCTCTCTATCAATGCCAGTGGCAACCTGAAGGAACGGGTGGAGGAAGGCGCTTATGTCGCTCTTGAGGTTAAATATGGTCTCATTACCCTGATCAAGCAGACC…
25689	0.000507192547824615	2.53134630209797e-05	8.1286904722098	2.70080382478366	0.932376785	Aspergillus fumigatus	Afu5g02600	AFUA_5G02600	conserved hypothetical protein	ATATTCCATGGGAAGCGAAGAAGCAGCAGCTGGTTTGGCGTGGTAAGCCCAGTTTTGCACCCAAGCTGCGACGGGCCTTGATCGAAGCTACGCGGGACCAGCCGTGGGGCGACGTTAAGCAAGTCAGCTGGCCGGATAGGACCAATGTTCTGAGTATGGAGGATCACTGCCAGTATATGTTTATCGCGCATGTGGAGGGTAGGTCTTCTCGGTTCATTTTTTTTGAGGTTGGACGATAGCTGATTTCGGCTCCAGGTCGCTCATACTCGGCTTCCCTGAAATACCGCCAGGCCTGCAAATCCGTCATCGTAGCACATAAGCTACAATACATACAGCACCATCATTATCTCCTTGCAGCCGAGGGACCGAACCAAAACTACGTCGAAGTCGAGCGCGACT…
10733	0.000516465857427722	2.59033560301143e-05	8.10443652116364	2.6759403767574	1.27296475	Aspergillus fumigatus	Afu7g05070	AFUA_7G05070	FAD dependent oxidoreductase, putative	AGAGGGTGGGATTCTGCTCAATAGCGATGGAAGCCGGTTCGTGAATGAGCTGGAGACCCGCCAGCATGTCGTTGATGCCATTCGGCAGTCGACCTCTCCGATGGAGACGGCTACGCGCCAGTGGGATGTGACGCTGGTCCTTGATGAGAGCTCCGCAGCAGCCGCTGGCTCTCACATGGACTTTTACGTCGCGAAGGGACTCATGAAGAAGGTGACGGTCGGGGGGCTGGACCTACCGACGGTGAAGACCCTCCAGGAGTATGGGGATGTTGTGTCCGGCCGGAAAGAGGATCCGTTCGGCCGCAAGTCGTTTGGCCATTGGAAATTGACGGAAGTTCTGCCGGAGTACGCGGTTTATGTCGGACAGGTGACGCCGGTCATTCATTTCACGATGGGAGG…
25607	0.000516465857427722	2.59329791881941e-05	8.10323464380031	2.67470673746842	1.117304285	Aspergillus fumigatus	Afu2g16180	AFUA_2G16180	hypothetical protein	AACATCGTGCTCTGTCTTATCCCGTCTGTGGCTCTGGCAGCCGAGTCTGAGCAAAAGCAAGCCGTTGCTCTCCCGCCCTCAGCACACAACCTACCCTCCGCTTCTTCGCCAGAACTTACTGCGCCCTCGAGTATTGAAGACCTGCAAAGTGACCCACGGATCTACGATCAGTTCGGGAATGATATTACTCCAAGTCCGGACTACCCTGTTGTGGCAGTCATCCCCAGTAAACAGAGGGTACCAATGTCTGTCTTTGAAGGTCAACCATCTGAACCCGCCCACGGATCTATCGAACTGCGCTCATTGGAAGCATCATCTGGATCGACCAAGTCGCTGAGAGCACGGAGTGAAGGCACACTCGGGCAAACACCTTGGATCGGTATGGCTATCGGGTTAACT…
27866	0.000517968469842416	2.60870042457042e-05	8.09700980791541	2.66831503889927	1.01251844	Aspergillus fumigatus	Afu1g03550	AFUA_1G03550	mitochondrial dihydroxy acid dehydratase, putative	GCATCTTTCCCATCTCTACCTCAGGACCAAGTCATCATCCGGCCCCTGGACAACCCAATCAAGACGACTGGCCACCTGCAGATTCTACGCGGGAACCTGGCGCCTGGCGGAGCGGTGGCCAAGATCACTGGCAAGGAGGGCACCAAGTTCACAGGCAAAGCACGTGTTTTCGATAAAGAATATCAGCTCAACGATGCTCTGACCCAAGGCAAGATTCCTCGAGGCGAAAACTTAGTGCTCATCGTCCGCTACGAAGGACCCAAGGGTGGGCCAGGCATGCCGGAGCAGCTCAAAGCGAGCGCGGCGCTGATGGGAGCTAAGCTCAACAATGTGGCCCTAATCACAGATGGAAGATATTCAGGGGCTAGTCATGGATTCATCGTGGGTCATATCGTCCCA…
8244	0.000525465894736089	2.65443178014438e-05	-8.07876385028295	2.64955716465256	-1.00988739	Aspergillus fumigatus	Afu3g08860	AFUA_3G08860	transcriptional regulator, putative	AAGGTCTCAGATGACGACGAAACCGGTGCGCTCAGCGCCAGCGAGAACGATATCAAGAACGCTACCGGAAGACAGTCAAAAACTGAATCAGAACGGGCTGACTCGGCTAACGCAGCCAAGGATGCCGCCGATATTGACAATGTTGCTTCGGAGAGTGAAATGTCGGTTGTCCTAGATGAGGAACCCAAACCCAGCCGCAAACGAGGAAAAAGCTCAGAGAGCACATCGGCGAAAGGCAAAAAGAAGGTCCCAGCCAAATCAAAGGACGCGAATCTTGATCCCAACGAAGCCGAAATCAAGCGTTTACAAGGGTGGCTAGTCAAATGTGGTATTCGCAAGGTGTGGTCTCGGGAGCTGGCTCCGTATGATACACCAAAAGCGAAGATCAAGCATCTCAAG…
25556	0.000530602721096228	2.68843004924363e-05	8.06542238371101	2.63581980850316	0.829775335	Aspergillus fumigatus	Afu6g02440	AFUA_6G02440	60S ribosomal protein L24a	TCCCACAAAATTTCTTCTCTGGATATGGGTTAACATAGTGTTGGATTTGAAATTATAGGGTAAGCTGTACGTCCGTGGCGACAGCAAGATCTTCCGCTTCCAGAATGGAAAGTCCGAGTCCCTGTTCCTCCAGCGCAAGAACCCTCGCCGGATAGCCTGGACTGTCCTCTACCGCCGTCAGCACAAGAAGGGTATCTCTGAAGTCAGTACTACCGAATTCCTTTGAAAATTTGTCGAAGATCCCGTGATTGGTTCGAAGCAGGACAGTGGACAAGGAAGCTTTTATGCGTTGGGGAGGCATGGAGCAGCCGTTGAATGTGGACAAATGAGGCTTAAAACAATCACGGGTGACGCGAAGTAAGATGTGGATGAGCAATTGCTGACGGGGTCTGTTTTCAC…
2978	0.000535181623994918	2.72786750094497e-05	-8.05017761426376	2.62010030865635	-0.89912473	Aspergillus fumigatus	Afu8g04110	AFUA_8G04110	DUF895 domain membrane protein	CTCAACTGGCTCATTCTCCTTGTCATCACCATGGGTGTCTGGGGTGGTGGTTATGCTTTTCAGAAGCAGTATACCCTTGAGACCGCCAAGCAAGACGTCGACTTTACGTCCCATGGCTATGTTGGTCCCATGTTCCTCTACATGTTCTATGGCTTCTACGACGCAGCTTTCCAGACGTGCGCATACTGGTGAGTCTCCACAATGGTCTCTTGGGGATCTTTGTTACCTCCACCGAGTTTGTGTCGGAAACTCTGACAACTTTTAGGTTTATGGGATCCCTCACCAACAACGGTCGTAAACTAGCGAACTTTGCCGGTTTCTACAAGGGAATCCAATCGGCTGGTGCTGCAGGAATGTGGCGGTAAGTCTCAATTCCCGTATATGAACTTGCAAGGGCAT…
15501	0.000544266535340421	2.79571741542785e-05	8.02450998753878	2.59357934516212	0.896435452	Aspergillus fumigatus	Afu6g08760	AFUA_6G08760	proline oxidase PrnD	TACCAGGCCTATTTGTGTTCGACCCCCGCCACTCTCGCCAGGCACCTGGAGATCGCCCGTCAGGAAGGCTACACGCTGGGTGTGAAGCTGGTCCGTGGCGCCTATCTCAAGACCGAGCCTCGCCATTTGATCTGGTCGACCAAGGAGGAAACCGACGCTTGCTACGATGGCATTGTTGAAGCCCTTCTCACCAGACAGTACAACTCCATGCTCAAGCCCGCGTCCGTGGAACACACGACCGAACTCCCCCCCGTTAACGTTATCATCGCCACACACAACCGTGATTCCGTCCGCAAGGCACACGCGCTGCGTCTCCAGCAAGCAAGCAAGGGTGAGGACAAAGGCGTGGATCTCTCGTACGCTCAGCTCCAGGGTATGGCGGACGAGGTCAGCTGCGAG…
12576	0.000544266535340421	2.79894349939931e-05	-8.02330671239474	2.59233439922857	-0.908800925	Aspergillus fumigatus	Afu2g10240	AFUA_2G10240	NAD binding Rossmann fold oxidoreductase, putative	TAAATTGGTCATCATTTGGCAGGACCTGAGGATGCCAAAGCGCCCGTAGTTCGGTTCATAAATTGATACCTATCTATACACTATCTATGCAACCATGCAACTTCCAGAAATAGATCAAGTGATTTAAAGCCTCGGCTTATCGATACGGTTGCCAGCCTCATCAAAGAAGATCTTTTGGCCAGTGATCAGAGATTCTTGGAGGACACATCCTATCCGAACAGCCTGGACAGCACCCTCGAGCTTCACAGGGACGTCCTTGTTATCCAGGCATGCGGCCGTGAACTCATTAGCCTCCGCGACGAAAGCGTGCTCAAAACGATCGTAGTAGTTCTGCGGGATCTCGCGACGCACGCCGGTGCTGTCGAAGATGTTGACATGGTTCATGGCCGGCTGAGCATT…
22590	0.000549626559250328	2.83484572428871e-05	-8.01001807446196	2.57857561133237	-1.0502807795	Aspergillus fumigatus	Afu6g11110	AFUA_6G11110	C6 transcription factor, putative	TTGGATGATATGGTGAACGACTGATCGTCTCCTACAGCAGGACTTGATATGGGCCCAGATTAGTCACTTTTCGTCGATTTTGGCCGCTTGGAAGCCCCCGGAGACCTCCTTCAGACATCGATTCTTGTAGCAGGTCCTACGAACTGAACGACTCTGATGCTTAATTTCTTTTGTCCGTGTACCTCGAACGCCCACCTTAATTTACTGTTACGATTTGATCACCACTCATTTGCAGCCTTGCGCAGCTCACACCATCTGCGGACTCACTATTTCCTTTGTTCTTGATATCCCTGGATTCGCATGTGCTCCAGCAACCCCAGCTGTGGCATTTTCACATCTACCACTCGGATTTCTCAGCCTGGTCTATACGCTATACATTGGCCGTTGCGTATTTTACGA…
20624	0.000553054245666584	2.86930449056389e-05	-7.99743705927319	2.56553264441744	-0.85384601	Aspergillus fumigatus	Afu2g08950	AFUA_2G08950	isochorismatase family hydrolase, putative	ATCTCACCAACCGATCAAAGAAACCCCTCTAACAGCACACACAGCATCTGCGACATCCAGGAGAAATTCCGCGCCATTTACGAGTTCCCGAAACTGTACGCCCAGCCTACACCCCTTGATCTCATTCGCCCGGACTAACAACAAAACAGCATAACAACAACCACCAAGCTCCTCAAAGCCTCCTCGGCACTCAACATCCCCATCTACGTGACCACGCAAAACCGCCCACGACTAGGCGATATCGTCTCCGAACTCCAACCCTACCTCTCCACCCCGCTTGTGCGCGCCAACATCGATAAGACACTTTTCTCGATGATTACGCCGGAGCTCGATGCGCTGCTGCCGAACGCGAAGGGCGGGGAGACACCCCTGGATGTTATCATCGTGGGGATCGAGACG…
15369	0.00056761360622886	2.95345065134252e-05	7.96740212022252	2.53432847787937	0.8626078115	Aspergillus fumigatus	Afu5g04010	AFUA_5G04010	tRNA-splicing endonuclease subunit Sen2, putative	AGAGAAAGAATTTGCGTCGGATTCGGCAACTCTACGCCTTCCCGGACTAGCTACAGAGGCTCAGGAGACCTCGCAGGAAGAGCTTCCCCTGAAAAACGAGGAGCACTTACAGTTATCGAACGAAGAGGCCTTTTTCCTTGCTTATGGACTTGGGGTTCTTCATGTCTACGATCATCAACAGAAGACCATCATCCCTCATACGTCGTTACTCTCATTATTCTGTCACAACTCGTACTACCCTCCACGTGATCCATCCACAGATTTGAAACCAGACGATCCTTTCATGATATCGTACATTGTCTACCACCACTTTCGATCCCTGGGCTGGGTCGTGCGCTCTGGGGTTAAATTCGGAGTGGATTATCTTCTGTACAACCGCGGGCCCGTGTTCTCCCACGC…
22826	0.000568419298276685	2.96626575557008e-05	-7.96291079835078	2.52965425063257	-0.863564308	Aspergillus fumigatus	Afu1g02720	AFUA_1G02720	conserved hypothetical protein	TCTGGGCTTCTATTATCTCGTCGCGGCGATCCATACCGCATGTTACGCACGCACAGGGCGCTCCGTGCTCTTCGACAGACTGCCTCGTGCGCTGCGCGCCCTGCATGCCATTTTCTACACCACCATCACCACCTTCCCGTTTCTCGTGACGATCGTATTCTGGGCGATTCTGTTTGAGCCGCCGTGGTATACGCGGACTTTTCAGGCTTGGTCGAATGTATGCTGTCCATGTTTGAAGACTCAAAAAAAAAAAGTGTCGCAAAGTGAGTGTCCAGTGTCGCTAACGCTATGAATGATTGTAGATCTCGCAGCACGGCCTCAACTCCCTCTGGGCCCTGCTGGAAATCATCCTCCCCACCACGAACCCGCATTCGCTTCTGGCGTTTCCGGTCCTGGTGC…
20113	0.00057276462705285	3.00821770797417e-05	-7.94835609760336	2.51449237269167	-0.820331755	Aspergillus fumigatus	Afu3g00740	AFUA_3G00740	2-dehydropantoate 2-reductase family protein, putative	TAAACATCGAAAAGCCATTCCTGTCGCGTTTCCCGCAGAACGTCATTCTCTCGGGGGTGAGCCGATGCGACGCTCATGAAATCGCCCACGGAGTGATCGAACAGAAAGAGGACGATGACCTGCACATTGCCGCCTTTCACAACCCGCTTCTTGACCAAGAAACCCAGCAAAAAGCCGCAGAGCAGTTTGTGCAGATCTACGGTGCCGGAGGCAAGACCAACGTGCGACATGAGCCAAACTGGGAGCGAGATCGCTGGAGCAAGCTGGTGTACAATGCCACCTTGAACCCCATCTGCGCGCTGACGGGGGTCAATACAGGAGATCTCCAGATTGCGGGGGGTGCTTTCGATCGCCTGGTTATTCCTGCTATGCAGGAGGTGGTGAAAGTATCCAAGGCTG…
17814	0.00057276462705285	3.01571276334011e-05	-7.94577934682812	2.51180582447149	-1.4822916525	Aspergillus fumigatus	Afu6g14280	AFUA_6G14280	flavin-binding monooxygenase-like protein	AAGCGGTCTGTACACCGAAACTCCCATGGCCAACTCGGAGCTCTTTGACCAAATCCGCCAGGGTAAAGCACGCTGGCTACGCGGAGACATTGTCTCTCTCACAGAGGACGGTGTCATGTTCAATCATCGCTCACATGGAGTCCCCAAGGGTGGCCCCGGACATGAATCGGTTGTTCCTGGAGATGTGATCATCATGGCAACGGGCTTCAAGCGTCCATCGCTGAACTTCCTGCCAAACGATTGTTTCGAAGACCCATACGGTCCACCCAGCTGGTATCTCCAGGTCTTCCCGCCCAAGTACACGAGCATCTGCGCCAACAACAGCACCTACATCAATGCCATCGGCACTGTGGGAAACATGCACATTGGTATATACACACGCTTCCTATTGATGTTCCT…
22927	0.00057276462705285	3.01573609625783e-05	-7.94577133614977	2.51179747137031	-0.98048828	Aspergillus fumigatus	Afu5g06660	AFUA_5G06660	UPF0187 domain membrane protein	GATCAGGTTGCTAATCTGCTTCCACCAGTTGGTGCTCTGTGTTCCCTGAATGAAGTCCTCACTGGAACCGAGCGTGTGCTGGATACACCACTTCCGGTGGCCTACAGTATTTCCATTGCTCAGATTGCCTGGATCTATGTCCTGGTGCTTCCATTCCAGCTCTACCCTGCCCTGGAATGGATCACTATTCCCGGCTCTATCGGTAACCGCTCTCTCTCGTTGCATATGTGTGTTGCGGAAAACTAACCTGCACAGTCGCCGCATACATCATCCTCGGCCTCGCCACGATCGGCAGCGAAATCGAGAACCCCTTTGGCCAGGATGTCAACGATCTCCCCTTGGACACATACTGCAGACAGATCGCCGTCGAGCTCGACATCATCACCGCCATGCCACCCC…
17823	0.00057276462705285	3.02989253657333e-05	7.94092368695485	2.50674137584466	0.86372934	Aspergillus fumigatus	Afu5g10270	AFUA_5G10270	heat shock protein Hsp20/Hsp26, putative	CAGACCAACATGTATTCTCGCAAGCTTCTGAACTTCCCTCTGCGACACTTTGCGACGCGCACTCCAATCCTCCGCTCGGCGCGGCCCCACCAGCCATGGCAGACCAGGACAATGTCTTTGATGCAACGGGGCCAAAGACACCCTGGCGCTGGCTTTCCCTCCTTGTCTCGAGCGCTTACCGACCTCGAGTCCTTCCTGAGTCGCCCCGTGGGCAGCCATGATCTACTGGGCCAATATCCTCGGTTTGACGTCCGCGAGACCAAAGACAGTTATCGTCTCGACGGAGAGCTTCCGGGAGTGGACAAGAAAGACATTGATATTGAACTGAGCGACGACAACGTCCTGACCATCAAGGGACGCTCGGAGCGAGAGTCAACATCGGAAGATCCCGACCAATCC…
13067	0.00057276462705285	3.04075062635887e-05	-7.93722239217328	2.5028792736087	-1.000838735	Aspergillus fumigatus	Afu4g08660	AFUA_4G08660	oligosaccharyltransferase subunit ribophorin II, putative	CAAATCGAGGCTAGAGCTGGTAAGCAGAGGTCGAGTGTACTGAGTTACTCAACAGCTGACGTGGCCCGCGAGCTTAGACTCAAAAAGACCTCCCCGTTCAATTCCTCTCCGTTGCCGAACCCTTGGACGCCAGACTTGTCATTGGATCGTTTGGAAGCTCTCATGCGTACAATGAACCTGCCTTCCCGTTGATTGTGGCCCGCAATCCCGACGAACCAGTACCGACAGTGGAGGTTTCGCGATATGGCAAACTGCCCGAGATTCACCATATCTTCAAGTCTGACCCTCAGAGCCCTCCCGTTATTGTGACTCTCGTTTTCATTGGAATGGTGCTAGCTGCTTTTCCAGTCCTCGGTGGCCTGGTGAGTCGTTTCCTCCAAACAACGCTGTCCATGTTCT…
20015	0.00057276462705285	3.04919926250208e-05	-7.93435249246044	2.49988370126796	-0.912468412	Aspergillus fumigatus	Afu5g09400	AFUA_5G09400	carbonyl reductase, putative	TACCAGGTCGATGTTACAAACCCCAAGGCTGTCCAGGAGGCTGTTGATCAGACTGTGAAGGACTTCAATGGACGTCTGGACGTCTTCATTGCTAACGCGGGTATCCCCTGGACCAAGGGACCCATGGTTGATGGGCCCCTTGACCACTACTCTAGTGTGGTGGACATTGACCTGAACGGTACCTTTTACTGCGCCAAGTACGCCGCTGCTCACTGGCGGAGGCAGAAGGAAGAGGGAACCGACATCTACGGCAACAAGCTTTCCAACTTCACATATGGGAGCTTTGTGGCCACTGCCTCCATGAGTGGCCACATTGTGAATTTCCCGCAGATGCAGGCCGCCTACAACGCTGCCAAGGCGGCTGTGATCCATCTTTGTAAGTTTGGCTGGCTGGAATGA…
22601	0.00057276462705285	3.0497631082456e-05	-7.93416127293029	2.49968407763319	-0.8324631425	Aspergillus fumigatus	Afu1g02110	AFUA_1G02110	Phe-inhibited DAHP synthase AroG	AGTTCCTTGCCGATTGTCTCTCTGTCGGTGCGGTTGGGGCGCGGACAACCGAGTCGCAGGTCCACCGTGAATTGGCCTCCGGTCTTTCTTTTCCCGTCGGTTTCAAGAATGGTACGGATGGCTCGTTAGACGTTGCCGTGGACGCCATTGGATCCGTCAAGCACCCTCATCACTTCCTTTCCGTTACAAAGCCTGGTGTGGTCTCCATTGTTGGCACCGTGGGCAATCCCGACTGTTTCGTCATCCTTCGCGGTGGAAAGAAGGGCCCCAACTACGACGCTCAGAGCATCGCCGAAGCCAAGGCTAAGTTGACCTCTAAAGGTCTGCCTCCTCGTCTCATGGTCGACTGCAGCCATGGAAACTCGCAGAAGAACCACAAAAATCAACCCAAGGTTGCTG…
22620	0.000576468743932243	3.08696328497044e-05	7.92163077162321	2.48659451508097	0.875191195	Aspergillus fumigatus	Afu3g12100	AFUA_3G12100	trehalose synthase Ccg-9-1	TTCTACAATCGTCTGACTGCTGCACTGCCTGACGAGAAGCCTCCGAAGTTGTTAATTTGCGGACACGGCTCGATCGATGACCCTGATGGTTCGCTCATTTACGATGCCGTTGTGTCTCACATTGAGCATAATATCCCCTACTTGATTGAACAAATCTGTGTAATGCGACTGGGCCCATCCGATCAGATACTGAATGCGCTTATGTCCAAAGCCAAAGTTGCTTTGCAATTGTCTACGCGAGAAGGATTTGAAGTTAAGGTCTCGGAGGCGGTTCATAAGGGTACGCCTATCATTGCGACTAGGGCGGGCGGAATCCCTCTGCAGGTCGAGAATAACAGGAGCGGTTTCCTGGTGGATGTTGGAGACACGGACGCCGTGGCCGAGTACCTGTTCAAGCTG…
2550	0.000576468743932243	3.08714952039612e-05	-7.9215684595276	2.48652938176173	-0.819982478	Aspergillus fumigatus	Afu6g14530	AFUA_6G14530	L-cystine transporter, putative	CTTACATGGGACCATCATCTGCTTGCTGATCTACAGCCAGTTCCAGTGGCCTGTTCTATGGACGATTGAGCCCCAAAATCAAACACAGCGGAAGCCAAGCAGGTTGACGGTGGTCCTTCTCTCAGGATGTTTTGGTCTGGTCGCAGTCAAAGTCATGGAGCTGTTGTATTTTCCACAGTTTCATTCGCAACAGTGGCTTGATGTGGTGCGTTTCATTATATCATAAAGAAGAGGCGGGGAAACCATTTCTGACATCCTTTTCACTACTAGCTATACACGATCGGAAACATCAAATTGTTCCTCACCGTGATTAAATACACCCCGCAGGCATGGATGAACTACTGCCGCCAGTCAACAAAAGGCTTCTGTATGATTGCAGTTCTGATGGATTTCACAGGG…
10345	0.000576468743932243	3.09572110667497e-05	7.91870498634678	2.4835358236278	0.820715075	Aspergillus fumigatus	Afu3g01440	AFUA_3G01440	DUF1212 domain membrane protein	CCAGATGATTGCAGGTTCTATCCGCATGGTCTTCGCTATAATCTATTCCCTCTTCCTTGGCTACGGCATCACGGTCGGCACCACCGTCTACGGCCTCATCGACGGCAACGCCACCTCCGAAACCACCTGCCGTGACCTCTCCATCTACGGCAGCAAGTACATACAACACTTCATCTTTGTCCCCATCTTCGTCATCTGCCTCGCCGTCATCAACCAAGCCAAATGGAAACAAGTTCCCGTCATGATCTTCATTGCCACCTGCGGCTACATTACCAACTACTTCAGCACAACCAAGCTCGGCTCCCGGTCCGAGGTCGCCAATACTGTCGGTGCATTCACGCTCGGTACCCTGGGTAATCTCTACAGCCGCTTATGGCACGGCCACGCGGCTACCGCCAT…
15690	0.000581196778968159	3.12992804207671e-05	-7.90736400608873	2.47167118197129	-0.823858503	Aspergillus fumigatus	Afu2g04460	AFUA_2G04460	conserved hypothetical protein	ATGAGCTTAGTGCAGGAAGGATGGAACAGCAAGGTTTGTTTCCTTCGTTTCGGGAGGGAGAGGGGAGGCTGACGGCATTCAGACGGGTCGCTATGCGCCGACCAACGAGGCGATCAAGAACCGAGCGCGTGCGGCACGGCGCTGGCTGAAGGAGAGGCCGGAGAAGGAGATCGTTGTCGTCACGCACGGTGGTTTTCTGCATTACTTCACGGAGGACTGGGAGGATAGCAGTCTTTACCAGGGTATGTCTCGTTTTGTCATTTTTTTACAATCGATGTGACTAACACTTGTAAGGAACCGGCTGGGGCAACACCGAATACCGCAGCTTCGTCTTTTCGGACGAGACACACAAAGATGACCTGGAAGGCCACCCTTTAGACGGCGACAATGCAACAATGG…
2939	0.000586082683489161	3.1651309969985e-05	-7.8958345437403	2.45959550448446	-1.018707763	Aspergillus fumigatus	Afu4g10050	AFUA_4G10050	calmodulin	GGGATCTCCAGAATATTGAGGGTGTGCGCTGACACGAGATTTGACGTATAGGACAAGGATGGTGATGGTTAGTGACCCTTTTTCCACTCCTCGAACTTCGGCTTCCATGCGATCATGTTCAAACGCCGACTCACAATATCCGGAAATGACCCTTCAGTACTGATAATATCTATGTTTGACTATCAGGCCAGATCACCACCAAGGAATTGGGCACTGTAATGCGCTCTCTGGGCCAGAACCCTTCCGAGTCAGAGCTGCAAGATATGATCAACGAGGTGGATGCTGACAACAACGGCACCATCGATTTCCCCGGTATGTGATACTTTCGGTATGAACTCGGGAGGGGAGAGAACAATCATTAACTTGTAATCAGAATTCCTTACCATGATGGCTCGGAAG…
15420	0.000592758350011023	3.21963937951172e-05	7.87825823305325	2.44115958030362	0.96694364	Aspergillus fumigatus	Afu3g06190	AFUA_3G06190	cytochrome c oxidase subunit VIa, putative	CTTCCTTGGATGGTTGACAATGCGTTCAACCGCGAGAGAGCTGCTGTCAAGCACCATGCTGCTGCCACCAGCGGTTCGTATATTCCAATTGGCCCCAAGAAATTTTTTGGATGATGATACGGACATAATATGTATGATACTGACTCAATTGCCCACCAGACCTTTGGCGCAAGCTCTCCATCTAGTATGTGTTATCTGACGCAGTCGACTTCGTTTTCCGCGAATTTATCGAACACTTTACTCACCAATGCCTAGTGCTGTCATCCCCTGCCTGATTCTCGGCAGTATCAATGCTTACAACCTTTGGAACGAGCACTGGGAGCACTGGGAGCATATGCCCCCTCTCGAGGAGCGTACCGAGTACCCCTATCAGAACATCCGTGTTAAGAACTTCCCCTT…
20283	0.000592758350011023	3.22815909669231e-05	-7.87554069026994	2.43830622208196	-0.852117	Aspergillus fumigatus	Afu2g05670	AFUA_2G05670	differentiation regulator (Nrd1), putative	TTCAACCAAATCTGAGCCAATCTGGCTCCCAGTCGAGTCCCACTCGCCATGCTCTGTCACCTGCGCCCGGCTCGACTGGCTCTCAAAACGGACATCAGCAGAACCGTCACCCTCTGCAAACCGTGTCCTCGCCTTCTGGTATCTTGAATGTGGGCGCCAACAACCCGCTGACCATGTATCTGAACCAAATGTCCGCTCAGCAGCAGGCTCAGGACCAGGAGAACCGACTGAATGACCCGATGGCTCTGGCTGCCCTTCAATCGCAATCACAACCCCAGGCCCAACAACAGTCGTACTACAACGCTGCCAGCAGCAGCGAGCTCACGAACGGAAGCATCGAGGCTCCCATGCACCAACGCAAGCCCTCGAGTGGATATTTGAATGTGACCAATGGCTCCT…
5782	0.000594094129132915	3.24444609356567e-05	7.8703675376231	2.43287237474383	0.8570771	Aspergillus fumigatus	Afu5g11270	AFUA_5G11270	COPI-coated vesicle protein, putative	GAGCCGATTTCTGAATCTGTGACTGACATCCTCCAGCCGGATCGTCAACATCGCCATTGGCGTGATTATGATCCTTGGTGGTATTGCTCAATTCTTCCCTGCATCGCTAGGTTCCGTAATTGTTGGTGCCTACGTGATCATCTTCGGTCTCGGTAAGTTCCCAGACAATATGACTGGATACCAGAGGAGAGTAATCGGTTGCTGACACGGTGGTCTCTTAGTCGTCGGCGGTCTGGAATTGATGCCCACTGTTCCGGATTACGTCTATCGCTATGCGTCTTTCCTCTTCTCGTTCCTGGGACGAGGTGTCTGTGAGTTCCAGAGCTTTCTTGGCTTGGCAATTCTTTTTGGTAGCTTTCTGACAAGAATTCTCAGTCTACGTCTTCGTTGGATCGATCC…
15090	0.000737207166593896	4.36151084605005e-05	-8.32955759654469	2.43196142637416	-1.17563829	Aspergillus fumigatus	Afu2g01710	AFUA_2G01710	GPI anchored protein, putative	TCTCCAACTCCTCAATTACAGGCTTGTAAGAAACCCCGCCATTTCACGACTCTGTTCGACTAACCCCTGCTCAGTGACAAAACAACCGTCCATGCCTTGCCATTTCAAGCAAAAGCCGCTCTGGTTTCCCTTATAGCCAGTATCGGCTTCAAGCCTCGGGTCCTTCTCGGCATCAACACGGCAGTTGGAAGCGTCCAGGGAGGAGTAGGCGCTTTTCTCGAACTACCCAAAGTTTCCGTCAATGTGACACAGCTCCGTAACGTCAACGAAAAGTGCGAGTCCGTCTCAAACGGCGAGGGTAAGCTTACATCAATGCTGGACAATATCGTTGGGGACTTTACGAATATTGTTCCCACCGTGGACATCAATCTGGGAGCGCTGGCGAATTTCGAGGTTGAT…
5342	0.000601723593032269	3.29794902803148e-05	-7.85357293968345	2.41521193690155	-0.9215196275	Aspergillus fumigatus	Afu1g13940	AFUA_1G13940	SUN domain protein (Adg3), putative	CCCAGACTTTGGTATTGAGATCGAGTGCGAGGGCGATGGCTGCAACGGCCTTCCATGCAAGATCGACCCCGCGGTGAACGCGGTCAACGAGATGATCGGGAGCACCTCCGTTGGAGCCGGAGGCGCCACCTTCTGTGTGGTGACGGTCCCCAAGGGCGAAAAGGCCAACGTTGTGGTCTTTGAAAAGTCCGGCGGCAGCAGCGGTGGTGATGACGATTCCCACTCCACAACCGCGGCACCCTCTAAGCCCAGCTCCACCACCAGAACAACCTCGTCCAGCATAGAGTCCTCCAGCACGTCGACTTCTGCTTCGTCATCCTCATCGAAACCCACTGACACAGACTCGAGCTCGAGCAGCGCCACGGTCACGCCCTCCGCCAGCAGCGACCCCAGCTCATC…
15639	0.000601723593032269	3.30436803212502e-05	-7.8515782033631	2.41311237965064	-0.803812065	Aspergillus fumigatus	Afu5g08770	AFUA_5G08770	conserved hypothetical protein	TAGAGGACCATCAATACCCCCTTTGATACGAGATAGCGGACTAGGAAGCCTGGGGAGGCACTCGGCGGTTGCGACTTCAGTCCATAAGACTGAAGTCGAAGACGACGATGACGAACGCAATCCAAGCCACGAAGCACTCTTCGGAGCACTAACTGACGGGATGCGGCGTAAGTTCATACTTGTTGACGACCCGCAAAGGGGTTGTCGCGTCCGTGTAAAGGTTATGCTGGACCAAGTCAACTTGAACGAAATACCCGATTCATACCGGATGTCCAACTCGGTGTATCCCCGGACCTACTTCCCCGTGCAAATGAAACATCCACGTGGCCGCGAGGTTCCTGGAAGAAGATATTTCAAGGATGACCACCAAACAGATGACGATCAAGAGACTGCGACTGT…
10082	0.000605590470400902	3.33478975660691e-05	7.84218222014601	2.40321697872553	0.816442875	Aspergillus fumigatus	Afu1g05990	AFUA_1G05990	ribosomal protein L16a	CTACCTTCGCAAGATGACTCGTTACAACCCCACTCGTGGTGGTCCCTTCCACTTCCGTGCCCCCTCCCGCATCTTCTACAAGGCCGTCCGCGGAATGATCCCCCACAAGACCCCTCGTGGTGCTGCTGCTCTGGAGAGACTCAAGGTCTTCGAGGGTGTTCCTCCCCCCTACGACAAGAAGAAGCGCGTCGTCGTTCCCCAGGCTCTGCGTGTTCTCAGACTCCGCCCCGGCCGCAAGTACTGCACCGTTGGTAGACTCAGCCACGAGGTTGGCTGGAAGTACCAGGACGTTGTTGCCAGGTGTGTAATCATCGCTTTGGATTATTGGTCTTTCTGGTGTTATGGACATGGCTAATGGATGATTCTTTTTCAGACTTGAGGAGCAGAGAAAGGTTAAGA…
10156	0.000608509760506305	3.36009637172778e-05	-7.83443775555525	2.39505383887001	-1.00542945	Aspergillus fumigatus	Afu4g06220	AFUA_4G06220	conserved hypothetical protein	ATCCTCTTTTTCTAATCGGAGCCCGCGCCTCGCTCGCAACCGCAACTACAACATCACCAAATCTCCGCTCATACTCAGCATTATATCCCATCTGCCCATCCTTCCACCTCTACTATCCTACGCAAATCAGCTCAATCCACAATCACAACCAAGGACATCCCTTCTCTACATCCGCGACCATGTCCGCCGAATCTGCCTCCAACGAGAGCCAGTCGCAACATCCCCGCCAACCAGAGAACGAGCAGGAGCAAGACCCAAACAAGCCTATCCTCGCGCTACCGGAGGCTCCCTCGGCAGAATCAGGAGCCACCCATATCGACGTTAGTGGTGGAGGGTCGACGGTGAAGCTCGACGCTCTGGGTCCGCTGGTGGTTAACCAGGATGGAACGCTGTCGCGGA…
23041	0.000612498802623217	3.39141479001023e-05	7.82494203024917	2.38503607005541	0.939339817	Aspergillus fumigatus	Afu3g03600	AFUA_3G03600	carboxylesterase, putative	ACGTTGAAGACGCGGTCAAATACGTGCTTGACCGGCCGGAAGAGTACAAGACGTCGCAGGTCTCCGTGTCCGGGTTCTCATCAGGCGGCACCCTCGCTCTCGTCGGCCCAACACTGTTTCCTCCCGGTACCTTCCAGTCTGTCGTTGCGTTCTATCCGGCGACGGATCTTGCCCGGGATCCGAGCTTGAGAACGGCCCCAGCGCCGAATGCGAAGCCGCGCTCGGCGTTCTGGACTAGGATCTTCCGGGAGGCATACATAGGGACCATGGATCCGCGGGACCCGAGGATCTCACCAGCGTATGCTGATGCGTCTATGTATCCCACCAACATGCTGGTTATAACAGCGGAGTTGGACTCGTCGGCGCTCGAGGCGGAGGACTTGGCGAAGAAAGCTGAGA…
5777	0.000613223212145591	3.4077323880205e-05	7.8200327520892	2.3798531368131	0.848825101	Aspergillus fumigatus	Afu1g04590	AFUA_1G04590	transcriptional regulator Ngg1, putative	CCACCAGTAACTTCTTCAACGGAGATTCCATGGATATCGATCAGCCAGCTGGTGAATCAGACACCAAGCCACTTCCGTCCGCGACTTCTTTCCCCGATGCTTCTCCTAGCGGCTTCAAGGTCCCCGCAGCCAAGCTCGACCATGCTCAGCTTGACGAGCGTCTCAAAGCAGAGCTCCGCCACATTGGCTTCCTTGGCGAGGATGACAACCCGGATTACGATGCCCATTACGACGATGATATTGCACAACGTTTGCGTCTGCTCCAGAGCGAACTCAAAAAGCAAATGGTTACCAACAATGCCCGCAAGGCGCGGCTCCTAGAAATCGCTCGTGAACGCATGGCCTACCAGGAATACACCACCATTCACGACGACCTTGACTCCCAGGTTCAGCAAGCTT…
13187	0.000613223212145591	3.4140309292693e-05	-7.81814471038888	2.37785916832898	-0.818429915	Aspergillus fumigatus	Afu4g12450	AFUA_4G12450	conserved lysine-rich protein, putative	GAGCCAAAAAGCTGATTGTCATTAAGCTGCCGCTCCTGCCTCTGCCGAGGAGAAGAAGGAGGAGACCGAGGCAAAGAAGGAGGAGAAGAAGGCCGAGAGCCCTGCTCCTAAGTCCAAGCGTACCTCTCTGTTCGGTAACTTCTTCCAGAAAGTTACCGGCCCCTCCCACGAGAAGTCTGAGAAGGAGGCTGCGGCTCATGCTGAGACTTCCGCTGTCTCCAGCACTGCTCCCCAGCTCGAGAACCCCGTCGAGGAGGCTGCCGTGAAGCCCATTGAGCCTGAGAACGTGACCGCCGCCTCTGCCACTGAGGCCGAGGCCCCCAAGGAGGCTGCCGCTCAGTCCCCCGCTGCCGAGACTCCTGCCGGCAAGGACAAGCGCCGCACCTCTTTCTTCGGTAA…
23019	0.000613509763178987	3.42795831262854e-05	7.81398344792603	2.37346310226889	0.825146335	Aspergillus fumigatus	Afu4g12930	AFUA_4G12930	ubiquinone biosynthesis monooxgenase (Coq6), putative	CACTGTCGAAAATGCAGCCTACCTGAAGTCTCTGTCGCCGAGAGCCTTCATCGCCATGGTAAACGCTGCGTTCCGTCTTTCCATGGCCGATCTCAAGTATATGATAAACATGGAACGCCCAGCAAACCCGATCGCCGATGCTGAGAATCCCCACGAAGACGAACTTACATGGCGCCTGCAACATACCCCTCAGCCATCCCACATCCCTCCTATGGTCAACGGAGTTCAAGAAGGCAGCGTGGCCTCCTTCCCGCTACGCTTTCGCCACGCATCGAGCTACATTTCGCCCCGAGTAGCTCTGGTCGGTGACGCGGCCCACGTCATCCACCCACTGGCCGGGCAAGGTCTCAACCTCGGTCTCGGGGACGTGGCTTCCCTCTCCAAGACGATCGAGTACGC…
10094	0.000613509763178987	3.43424002750374e-05	-7.81211267087115	2.37148616375358	-0.819216055	Aspergillus fumigatus	Afu1g15160	AFUA_1G15160	conserved hypothetical protein	CAGCTACATGATGATTCCACTCGCGCTTGAAAAGCCCGAAAATAACCCGCAGATCAACAAGACCGTCCTGACCATCGCCGCCATGGTCTTGATCGGCGTTGCTTATGCGCTGTCCTTTGTGATCGTTTGCGCTCAGATCGACCAACGAGCCTATCTCCTTCACTCTGTCTTTCTGTATGTTTGGCCCAGAGAGGCGTACCAACAAAGCAGACTTCAAACTAACCAAGAGTCCCAGCCCCTGCCTCACATCGAGCCTGTTCGGCCTCTTCAACCTCGTCTTTAGCATCCTCTGTCGCAACATCCTCCCCATGAACAATCTATCAACCATCGTGGTCAGTCTCTGCTGCGCTTTTGTGTTTCTCTACGCGCTAGGCGCATTGTGGATCTATGGACGGACGT…
22681	0.000764070972519053	4.64794387105795e-05	-8.25347040992118	2.36339680501717	-1.10367392	Aspergillus fumigatus	Afu3g03420	AFUA_3G03420	nonribosomal peptide synthase SidD	CGACAAAGCAATCTTCCACACTCGCCCGGTCAACATCCATCCCCTCAAGGAGATCACCACCGCAAACCTCCTCACAGCAGCCTGGGCGATGGTCCTCGCTCGCCGTCTCCAAACCCCAGACGTCACCTTCGGCAGCGTCACCTCCGGCCGCACCCTCGACATTCCCAACGCCGAAAACTTCATGGGCCCCTGCTACCAGCTCACCCCCGTCCGGGTCCCCTTCCATCCCGACTGGACCGCAAGCGACCTGCTGAACTTCGTCCAGACACAGTCTGCCGAGTCTGCGGCGCATGACTTCCTCGGTTTTGAGAAGATCGCTAAGCTCGCGGGGTGGGCCTCAGGAAGGCAAGGCTTTGATTCGATCGTGCATCATCAGGACTGGGAGGATTTCGATATGAT…
20659	0.000620823712663225	3.48459911537308e-05	-7.79724998556518	2.35576680481554	-0.971632783	Aspergillus fumigatus	Afu3g11650	AFUA_3G11650	hypothetical protein	TGATCCTTTTGCCTGAGAAGATGCAGGACGCCTCCGCTGGCGAGGAGGAGAGATACGTCCTCGCCGCATACACCGCGTACTTCCCCTCTGGGTTCGACACGCGCACGAAACTTGGTCTGCGGCTTGCGGCCATCCATGACCCGGTCCCCGGGTACAAGGAGAAGTTGGAGCGGAGCATGGATCGGTTCTTTGCCAGGGTGGAGGTGGGGAAGATCGTGGCGAGGGTGAACTGGAGTATTACGACGCAGACGGGCTTGTTTGCCGCGTTTGGGGGCGTGCATGGCTCTGTTGCGACCTCGGCGGCTGGAGAGAAGGAGATTGAGCCGGGGACGTTGGATGTTGATTCGGTAGGTGATCTTATACTCTCCTTTGGGGTTGTTGTAGTTGTAGTTGTAGTAG…
23140	0.000623878532231096	3.51120957915256e-05	-7.7894915867082	2.34755185150747	-0.86113851	Aspergillus fumigatus	Afu3g12840	AFUA_3G12840	Signal peptidase I	AAATCTGTCTAGCACGCGTCAGTCTATGGCGCAAGTCCTCAATTTTGCGCTGGTCCTGTCCACAGCGTTCATGCTGTGGAAGGGCCTCTCCGTGTTCACGTCAGTACCAGCCTCGGAAGGACAGGTTTCAATCGACTAACCGTGAGTTCGAATTTCTACAGAGCGAGCTCGTCACCCATCGTCGTTGTGCTCTCCGGTTCCATGGAGCCAGCCTTCCAGAGAGGCGACCTGTTATTCTTGTGGAACCGCAGCCCGCGGGCAGAGCTAGGTGAAATCGTGGTCTACAACGTCCGAGGCAAGGATATCCCGATCGTGCATCGCGTCGTTAGAACGTTCCCTCAAATCGAAGGCAAAGCGAAGAAGGTCAAGGAGGTTAATGAGTGCGTTTTGCATTCTGCT…
20154	0.000636635916474281	3.59266627622015e-05	-7.76613916352614	2.32278635998427	-0.900517245	Aspergillus fumigatus	Afu8g02770	AFUA_8G02770	cytidine deaminase, putative	ATCGAGAATGTCGCATATCCTGTTGGGACCTGTGCGGAAAGGGTAGCTTTTGGTACCGCGATCGTAAGTACTTCTTATGATGTCTCCTTATCCACATGGCTTGTTAGAGTCAATGCATACGGTTGGCCCGAAACTTCGTGAGAAGAGCAGTCTCATACGGACCGATATTATACAGGCCGCCGGACACCAAGACTTCAAAGCCGTTGCAGTCGCTACTGACATCACACCTGGCGCATCGCCATGTGGGATGTGCAGGCAATTGTAAGTACTACCGAACCAGACCTAGATCTAAAATTATCAAATTTGCGATCACCTCGATCTGGTTCTATTAGTGGAATTGATCTAAATATGTACACTTTTCATATTTGGTTGGGTTTTAGTCGGTTTTCGAAGGCAACT…
17951	0.000641626378217719	3.63056187917489e-05	-7.75547306793699	2.31145540494123	-0.8778328	Aspergillus fumigatus	Afu2g13460	AFUA_2G13460	alpha-amylase, putative	CAACTATACGCCTTTCAACCGAGGCGCCCTTTGGACAACGAACTATGATACCACGAGCCCGCTATTCAAGCTCACCGCAACGCTCAACAAGCTCCGCAACCATGCCATTAGCATCGACAACCACTATGTGACCAACCATAGCATAGAGCTTCATTCCGACAACTCCACGTACGCCACCAGGAAGGGCCCTGAGGGAGTGCAGGCTGTTTCAGTCTTCTCAAACCAGGGCACCAATGGTGGTAAGTACCAGCTTGCGTTGAAGGATGCGTATGCGCCAGGGACAGAGGTCATGGAAGTCCTGGGCTGCTCCAAGCTCACTACTGACGATGTAGGCAACCTGACCGTCGAGATGGACGCTGGTGAGCCAAGGATCTTTTTCCCTGTCGCCCAACTCAAAAA…
5666	0.000657304949377513	3.73393170885684e-05	-7.72699087730036	2.28113786085474	-0.832202335	Aspergillus fumigatus	Afu8g05270	AFUA_8G05270	C6 transcription factor, putative	GACCTTGGGATTATTGAGCAGTGGAATCAACGCTGCAAACTCAGGATCCCCAGCATTCAATGAAACTGGTTTCAAAGTGTCAGAAACGCCATCTGCCCCGGGCGCATTTGGGTCCACGGCAGAGGTACCCGGAGCTCTGTCCCCGTTCAGCACGATGTTCGGACAAATGCCTGATATGCAGCTGAACTTGGATTGGGTACGCTTGCCCCTTTTTTCATCCCTTTGACACCACTGGGCATTACTAACACCGGCGAACAGGATTCTTGGGACACTTATATTCAGAGTTCGAATCTCGACATACCTAACCAATGGTGGCCAACGTTCGATGGACAGCAGCAGCAACCATCACCACAACCATCGCTTCACCCATCGTTACAAGCTCAGGGGTCCTTGTCATCT…
22618	0.000657304949377513	3.73921959976589e-05	7.72555729430071	2.27960958943254	0.818583545	Aspergillus fumigatus	Afu8g01880		hypothetical protein	GTTTACATTGACCCTGACCCAACCCGCATGGGTTTTGGAGCGGGTTTCCTATGCTACGGGTTGACCCAAAGCCCATGCGGGTTGGGTTGGAACCTGTGTGTGTTATCCTAAACCCAACCCACGACCAGTCCACTCGAATGGTGACTTTTCTGACGCAAGTACCTCCAGCCAGAAGTACTTACAAAAGTCATGGCCCGATCGAGTTAGCCTTTGCTGCTTTAGCCAAGGCGTCCCCCAACACCACGCAGTCAGAATCTGAAGGATAGAGCCACATTTATGCCACGGAACTTTCAATTTCTCCCATGCTCCCTCCTAACTCCACAGGTGATCTCTCTCCCGCTTTTGAATTGGTCGCCTTGTACATTGTTAACTGACCTCAACCGTGGCACCACTGTGCTT…
20002	0.000806127250225098	5.06317181212523e-05	-8.15201301816857	2.27111616999837	-1.1941156	Aspergillus fumigatus	Afu8g05720	AFUA_8G05720	DUF567 domain protein	CATCTCTGGGGATAGTTTCGATGTGAAACTTGCAAATGGCCAGCCCATATTCCAGATTAAAGCCAAGCATATGAGCCTCTCTGGTCGCAAGTCTGTCTTTGACATGGCGGGTAATCATCTGTTTGATATTGTTAAGGAACATCTGCATATCCATACTACTTTCGCGGCCGTGGATCCCCATGGGAAGAAACTACTCGAAGTCAAGAGCAGCTTTTCTTGTATGTGAGACTTTGGTCTCTTTAGTGTCATTGCTAACTGGTATGTGTACAGTGGTGGGCTCCAAGACAATTGCGACATTTACGTCGTCCAAAACTGGCAGCATAGAAACATTGAAAATGAAGGGTAACTGGTTGGATACTAAGGTTGACATTGTTGATGAAGCCACGGGTGCGGTAGTGG…
27653	0.000663654699488613	3.78540908688893e-05	-7.71312915599388	2.26635127065898	-0.79663724	Aspergillus fumigatus	Afu7g01600	AFUA_7G01600	conserved hypothetical protein	TCAATAGCCGAAAATCTTGTTCCTGCGGAGGTGCCAGACAAGATAGCCAATTTCATGCAAATTGCCATGGTCAAGCCCATGGTTCGACGCTTTGAATTTGCGTCTCTGAAGGGTATGTCCTACGATAGTCCTTTCGGCGCAGCAATGTGTTAATTTTCCTTTCTAGATCTTCATACTTTCCAGGCAGCTGTAACGGGGTTCAACGTTTTATTTGACGGGTATGTACCTCTACGCCCATCTACCAGATAGCCTCCCGCCCGTACTCACTGCAAACGTTAGCGTTGCTTCCTCGTTCATGATCTCCCGGCGCAGAATGGTAGTCCCGATCTACAAAAAGTGGGAAGCGAGTTTGGCTCGCTTACAAATCGTTCAACAAGAGAAAGTCGTACAGTTGGTCGC…
12998	0.000669772165477205	3.83046277889725e-05	-7.70116649973334	2.2535737569753	-0.809467905	Aspergillus fumigatus	Afu1g13300	AFUA_1G13300	GTP cyclohydrolase II, putative	TCTTGTGAGAATCCATTCGGAGTGCTACACTGGTGAGACGGCTTGGTCTGCACGCTGCGACTGCGGCGAGCAGCTCGATGAAGCAGCTCGCCTCATGTCGCTGCCTATGGAAACGTTGGCAGAGGCTGCGTCACCGCCGGATGGGGCGGTACCGTCAAATGCTGCTGGAGGTGTAATTGTGTACCTGCGCCAAGAAGGACGAGGCATTGGGCTGGGCGAGAAACTGAAAGCGTACAATCTTCAGGATCTGGGATCAGACACGGTGGAAGCCAATCTCCTGCTTCGCCACCCTGCGGATGCAAGAAGTTATGGATTAGCTACGGCGATCCTGGTGGATCTTGGTCTAGGGATTGACTCGAATCCGCACGGCATCCGACTACTCACGAATAACCCGGACAA…
15377	0.000679937589623616	3.91911873298811e-05	-7.678072629951	2.22886294817311	-0.838128605	Aspergillus fumigatus	Afu1g03630	AFUA_1G03630	GPI anchored serine-threonine rich protein	TACTCTAAGCCTCCTCAGGGCAATGCCATCCTGAAGCCCGGTCTGAACGAGCAGGTTCCTGTCGGCAAGCCCTACACCATTACGTGGGATCCCACCACTGAGGGCCCCGTCTCTCTGGTCCTCCTGCGCGGCCCCAGCACCAATGTCGTTCCCCTCTCCACCATCGTTGAGTCGATCCCCAACACGGGCTCATACTCCTGGACTCCCAGCACCGACCTCGAGAACGACGTCACCCACTATGGTCTCCTGCTTGTCGTTGAGGGTACTGGTCAGTACCAGTGGTCAACTCAGTTCGGCATCTCCAACCCCGGGAAGGCTGCCGACACTCCTGCTGCCAGCGTGACCGCGACCACCTCCGCCACTTCCGAGGTTGAGACCCCCGCTGCTTCTTCTCCCGCT…
20705	0.000679937589623616	3.91943761607306e-05	-7.67799060643207	2.22877507853929	-0.79779712	Aspergillus fumigatus	Afu1g04760	AFUA_1G04760	conserved hypothetical protein	TCCACGATTTGTCCGAATACACAGCCCCCAATATCTGGCCGCCAGCAGACCGTCTTCCGACTTTCCGCCGCAGCCTCGAGGAGCTCTGCACACTCATCATCGACACCGCCGCGCTCGTCGCCCGCGCCTGCGACCGCTACGCCCTCGCCAACATCGACGGCTACAAGGAAGGATACCTCGAGCACGTGGTGAAAACCAGCCTGACCACTAAGGCCCGGCTGCTGCATTACTTCCCGACCGACCCTGCCGCGGCTGCTAACGCCGAGGCAGAAGATGATGATGACTGGTGCGCGACACACCTCGACCACGGTTGTCTCACTGGTCTGACATCCGCCATGTTCGTCGATGAGGCGGCCAATCCCCCTTCGTTGACCGATGCCTCGACGCCGCTGGCGGAAC…
5146	0.000679937589623616	3.91954314406818e-05	-7.6779634640033	2.22874600140981	-1.152472455	Aspergillus fumigatus	Afu8g06090	AFUA_8G06090	amino acid permease, putative	TCCAGCTTCTTCGCGTACATCTCCCCCCGCTATAAGATCCCGCTGCGCGCGCTGTTCCTCGTCGCTATGATCACCGTCCTCCTGGCGCTGATCAACATCGGCTCCACCACCGCGTTTAACGCGCTCCTGTCCCTCACCACTCTGGGGCAGTACATCTCATACCTGATTCCAGTGATCTTCCTGCTCATCAAGCGTCTGCGTGCCCCGCAGGAGATCCGGTGGGGTTCGTTCCGTCTGGGTCATTGGGGAGTCCCCATTAATGTCTTTGCGATTGTGTATGGAGTGTATATTGCTATATTTCTTCCCTTTCCGCCGAATTACCCTGTTACGGCCCAGAATATGAATTACGCGGCCCCGGTGTTTTTGGCTGCGTTGGTCTTTGCAACTGGGGACTGGATT…
20722	0.000687535751684174	3.97377307936393e-05	-7.66412064901504	2.21390603826385	-0.825171395	Aspergillus fumigatus	Afu8g00960	AFUA_8G00962	cytochrome P450, putative	GCTAGCCTATCGAATCTTCATGCTCAACTTCCCCGGTGTACATACAAGCGGCATCTCCGCCACCAGCGCCCTTCTCGACATTCTGAGCTATCCCACCGAAGAGGGCCTCATGGATATGCTCCAAGCGGAAATCGAACAGATCGCCGCCAACTCGGACGGGTCATGGTCTGCCGCCGACCTGGAACGGGCCAGTCTGCTAGAAAGTGCCATCAAAGAGTCTCTTCGCTTTAACGGCATCAACGCCCTCTCGCCTACCAGAAAGGTATTTGATTCCGCTTCACACTATAAATAAGCCGCAGGCTAATGGGATATTTCCAGGTCGTCGCACCCGAAGGCGCCTTCCTCCCCAATGGTGTCTTCCTCCCCTACGGCACCAAGATCGGTATCCCCCAATACGCC…
742	0.000700045357942883	4.05669488371027e-05	7.64335116886412	2.19160130858715	0.925106955	Aspergillus fumigatus	Afu5g12000	AFUA_5G12000	hypothetical protein	CCTCTCCATGTCAATTCCATAGCGACGGTTCTGGTATCAATTGCTTCTTTTGAATCACATTTGAAAATGCCGCCTCATCTACATCCGCGGTCGCGGTCGACCATGTCTCTCTTTGCAGCGACACTCCTCGCATCACTCTTTGTCGTCGGCATACCGCACGTCTTCCCATGTCCCGCTCCGCGTCGTACGCTGGCCGATTCCGAAATGATTGTGACAGCCGATGGACAACAAATACAGAAATTTCGAAGGAAGAGGAGGAAAGACCCAAACATGCTCGAACAAGATGGGACGTCAATACACCAAATAAGGCCCCAGTCTTCAGATGAGGAGGTGTCGACATTCTTACAAATGGAGGAGGAAGCAGAACGCCTGGCCAATACAGGGAGAGAATGCCCTGTT…
2619	0.000841690293624696	5.46226769803588e-05	-8.06290842270897	2.18925456358039	-1.13320946	Aspergillus fumigatus	Afu2g00260	AFUA_2G00260	phenylacetaldoxime dehydratase family protein, putative	TGTAGAGCATACATTGACGGCATATTGGGGGGCTGCCCGCGATCGCATACCAGCCTCAGCCACAGATCGCTTCGCCCAGAATGAAGGACTTGGAAGGACACAGTTGGGTCCGGAGCCTGCCTCACCGCACAAGACAAGTGGCTACCACGTAGTGGGCACGAATCCGGACAACATTGTCCACATCCGCTCGGGACAATTCTGGGCCAACTGCGCAGAAGACGAAACGAACGCGTACGAAGAGGCCCTTGAGCCTACCCTGCGTGCTGGATTGGCATATCTCTGGGACAATCCCCAGACGAGTGGCGCTATGGGGCTACGGTATCTGTACAATCGGCCGCTCTCTTCTGGGGTACGGGAGAAGACGTGTGAGACGAAAGAGTCCTGTGTGGCTGGATTCTT…
5714	0.000704989221822492	4.09603871295532e-05	-7.63365961385601	2.18117725661067	-0.97194813	Aspergillus fumigatus	Afu8g05030	AFUA_8G05030	conserved hypothetical protein	AGCGACTTTACACTTCTCAACCGCAACCTCAGCATCAGGTTACAAAATGCTGCTCGAAGAAGGAGAAGGAGAAGGAGACGGAAGAATCGGTCCTCACATTATCTTTCTGGTCATCTAAACAAGGCTGGAAGCGCGCAGCTGTCAACACCCTCCGCTGTCTGGCGGGATGCACACTAGGTGATTTCTCGGCGCTGTGGGTGCTTCAAAGTTTCTATGGACATTGGGGTATGAGTGCTATTATGGGCGTTTCTAGTATGTGAATCTCTAATCGTTGACCTCAGGTCGACCAGATGACTGATGTTGTGGCAGTGGCGAGTGGAATCACCACATCAATTCTTCTAGAGACTGTCCTGCTCCGACGTGGAGTGGACAAGCTTCCCTGGGGACTGGCGTTTCGGA…
2753	0.000726275775347695	4.23802585391002e-05	-7.59951741178431	2.1443726211494	-0.81572521	Aspergillus fumigatus	Afu1g06150	AFUA_1G06150	L-serine dehydratase, putative	TCGCGGAGAAACATCTACCTATGTCCGTATGATCATCCAGAGATCTGGAAGGGCGCTGCGACAATGGTTTCTGAGATGGTTGACCAGCTACCCCCGCGAGATCCCTCCTCAACATGCAACTTTCCAGCTGATGCGATTGTATGCAGCGTTGGTGGCGGGGGGCTGTTCAATGGAATTGTTGAAGGAGTCGACAGTTATCTGCAGTCACAGGCGATGAATGGAAAGGGAAACGCTCGACGAAATGTCAAGATCCTGGCCGCAGAGACCCACGGTGCGGATTCGCTGGCTCTTTCGCTACAACACGGGAGCCTTCAATCGCTTCCCGGTATCACCTCGCTCGCGACCTCCCTCGGCGCTGTTTGTGTCGCTGAAAAAACCTTCCAATACGCAAGCTCACCT…
18066	0.000726275775347695	4.24175020492814e-05	7.59863888142795	2.14342389431997	0.7848463165	Aspergillus fumigatus	Afu2g04100	AFUA_2G04100	hypothetical protein	CGGCATTCGAACAGAATACTACCACCTCTTCACCCACCATTCCCTCCACACAGCACGACCAACGGGCCGAACAGGAACACGATCAAGGTCAACTACAGATCAAGGAAGAGGAGGGACAATTTGAGCTTGCTGTCACGAAGAGGAATGACAACGTGGAGAGCTACGGCGTCGGTGCGCCTTCACAGACTCAATCAGTCGACCCCGAACAATCAAAATCCTCTCCCCCATGGGATGGATTAGGCCAAGGAGGGAAAGATCCCTTCAATACTTTGCATACGCCTCTCTCGGATAGGATGTACCGACATCTGCAGCACTGTAAGCCAACTCGTCTGAGCTGAGGATGATATTTCTTTGTTAATAGTGGACTTTAGTTTTGTGCAATTTGACCCGCTTGGCATA…
5154	0.000729141031992384	4.26954548466414e-05	-7.592109004076	2.13636960611865	-0.779959815	Aspergillus fumigatus	Afu2g01430	AFUA_2G01430	conserved hypothetical protein	GAAAAGGATTATTTCCCGCAGTCTGGTCAGTCCAAGTCTTGGAGGAACCGTGAGAGTTTGTCGCGGCTGGACAGTGACCGCTATCACCGCCCTTCATACCACCGACCATCCACCAGAATGCGTTCCGATAGCTCCTCATTCTATTCACCAGTCATGTCGCCCAGCATGTCACCCTCGACCCGCTCCGCGTCTCCACAGCCCACACGCTCTCGCCCTCACAACTCAGCCAAGTCGGTGCCAGCATTCCATCTCGGCAGCCTGCCTCGGTTCCATCCCGCTGTTTACCAGCCCTCGAACAACTCCCAGAGTTTAACCGCACAGCCTCCGTCGCCCCGGCATTCCCGACAGCAGTCATACTGGACCTCGTCAGGCTCTCGGGACACGCTGAGACAGTACGGA…
15633	0.000730207436574523	4.28686708061803e-05	7.58806331031341	2.1319966514148	0.78409859	Aspergillus fumigatus	Afu5g03460	AFUA_5G03460	thymidylate kinase	CGGTGAAGTATATTCGGTTTCCAGGTATCTATTTCTCCTCAACTGTGTAAGGAGACTCCCTTTACTGATCGCACTTTAGATCGAACAACCCCCATTGGAAAGTTGATAAGTAGCTATTTACAAGGCCAGTCCCAAGCGGATGACCATTCGATTCATCTCCTCTTCTCAGCAAATCGCTGGGAGATTGCGAAGAGCATTGAAGATGATATAGCCAACGGCATCAGTGTCATAGTAGACCGTTACTCCTACTCTGGTGCCGTTTACTCGGCTGCAAAGGGCAATCCTAATCTGTCGCTGGAGTGGGCATGGCAGCCAGAGATCGGACTGCCGCAGCCGGATATGTGCCTCTTCCTCCGCATATCCCCTGAAGAAGCAGCGAAGCGTGGCGGATTCGGCGTC…
605	0.000872817544425745	5.77288303048581e-05	7.99845477563847	2.12955779696927	1.196416905	Aspergillus fumigatus	Afu7g05350		delta-9 fatty acid desaturase; stearoyl-CoA desaturase	TCATCGCTACACGGATACAGAGAAGGGCCCATACTCAGTCCGGAGAAGGTTTTATATTCACACATCGGATGGCTCATTATGAAGTAAAACTACAAGAAAGTGGGCCGCACCGATGTCACGGATCTCGACGCGGACCCTGTGGTGGTCTGGCAGCATAAGCACTATATAAAAACCGCCTTGTTCATGAGCTTAATCCTTCAGACTCTGTTGTGTGGCTTGGGATGGGTTGATTGGCAGGGTGGGTTGATATATGCTGGGATTCTGCGTGCTTTCTTTATCCAACAAACTACCTTCTTTGTCAATTCACTGGCTCATTGGCTGGGTGAGCAGCCATTCGATGACCGTAATGCCCCCCGAGATCATGTCATCACAGCCTTGGTGACATTAGGTGAAGGGTAT…
10171	0.000737207166593896	4.34648123271205e-05	-7.57427592280545	2.11708044521487	-0.87074813	Aspergillus fumigatus	Afu4g06700	AFUA_4G06700	GPI anchored cell wall protein, putative	TACTTTCGTCCTCTCATTCCTGGCACTGGGCAACATTGTCGCTGCTGCGCAGACACCTGCCTGCCTTCTCTCGGTTGTAGGGTACGCTTGATCCGATCTTTGGAATGTGATATTGGCAAAGGGACTATTAGCTGATACCCCCCACAACAGGGCTGAGAAGAATCCCGCCGACCTCAAGGCTGTCTGTGTTACCAATGGCGATGATGTACAGAAAAAGATCGCGAACACTTGTGGTGATAGTGAGCAGGCAGCCCTGTCGTGGTTTGCTGATACCTGCGACGCTGCAGGCTACAAAGTTGGTATGTTCTCCAGGGCGTACCGAGGCGCATCGCGGGGTTCCTGAATGATTAATTGGCCGCATCATTAATGACATATTTCTTAGATATCAAATCCTCTACC…
7768	0.000737207166593896	4.35098486421491e-05	-7.57324280490058	2.1159618985575	-0.796134305	Aspergillus fumigatus	Afu1g10130	AFUA_1G10130	adenosylhomocysteinase	CCATCGAGAAAGGAAGATGCTTAGTAGCGGTAGCTGCAATCGTTAGCTTGGATCAGGCACGGAAAAAGATAAGGCACACTTACATATCGCTCTTGAAAGGACCGGCAATATCCAGACCAAGGTACTCGGCCTGAACGGGAGTGAGCTTGGACAGCTTGGCATTGACGTGCTCCAGGTGGAGCAGAGCAACCTGCTCGTCCAGGATCTTGGGAAGAACGTAGACGCCAACGGGCTTCTTGCCGGTGGTGCCGAACTCGACGTACTTCTTGCCAAAGGCCTCGTCCTCGGCCTTGAACAGAGCAATCTGGGCAAGAACCTGGTTGGAGAAGGAGCAGGACATGACGAAGGAAGAGTGGCCGGTGGCACAGCCAAGGTTGACCAGACGACCCTCGGCAAGGA…
3086	0.000886931290493374	5.90659642789125e-05	-7.97189270338313	2.10483715570651	-1.40218664	Aspergillus fumigatus	Afu1g14560	AFUA_1G14560	mannosidase MsdS	GTTCCTGGCCACGTATAACAAAGGCTCGCTCGGCCTGAGCTCGCAACACCTGGCCTGCTTTGATGGAGGAAGCTACCTGCTTGGCGGCACTGTGCTAGACCGGGCCGACTTGATCGATTTCGGGCTGAAGCTGGTCGATGGATGCGCCGAAACGTACCACCAGACGCTGACGGGGATCGGACCGGAGAGTTTCGGTTGGGATGAAAAGTCGGTGCCTGCCGACCAGAAGGAGTTGTACGAACGCGCCGGCTTTTACGTCCAAAGTGGCGCGTATATTCTGCGACCCGAAGTGATTGAGAGCTTCTACTATGCGTACCGCGTCACCGGCAAGAAGCAGGTATGTTCGTGACTTTTGCAGCAGGGGGTGGTGATGACTGTGACTGACATGGTTAGTACCGT…
10746	0.000747521324139414	4.43387193171285e-05	7.55443626335225	2.0955796393385	0.81342119	Aspergillus fumigatus	Afu2g04190	AFUA_2G04190	conserved hypothetical protein	CAGAATGCTCGACTACATTTCCCGTCCCTGGCGTGGTTGCAGTTCGCGGCGAGAGTGCAACTGCTTCCTGCCGTCAATGCCATCGCAAAATGGGTAAGCTCAGACATTGTCAAATTCCGAGCGTTGACTAACCATTGGACATCAGTCTTCAAAATCCCCGAGGTCAAGTTCTTGATCGTAGGATCTGCTGCATGTGAGTTGTGACAAAATCGTTGTCCTCGGCAAAATGTGTTGACAACTTGCTCTAGTCACCTCCCGTGATCGTGTTCCACAGAGGAAGAAGGTATGTGCAGTACATCTTGTCGCCGAACTCAGAAAGTCTTACACAGAAGATAAATAGCCAAAAGAGACCCTTGGTATAGTTGCTGGTCAGGAGCTACCTCGTCGAGGTCGATGTAT…
25008	0.000748508723619075	4.45108342928819e-05	7.55057961535046	2.09139502841211	0.829662125	Aspergillus fumigatus	Afu5g03290	AFUA_5G03290	conserved hypothetical protein	TATGACTCTCGGTCTCGTTCTCCACGAAGATCACGGTCCCGAGAAAGGTCATATTCTCCACGCGCACCGTCCCCTCCTCGATATCCACCCCCCGAACACCAAACCTCCCAGTACAGCAACACAGGGCCTCAGGGATTTCACTCTTCTCACCCTCCGCCTCCCCCACCTATGCATTTCGCCCCAGGCGGGAACGTGCCACCTGTGCCACCTGCGTTTCCCCCACGAATCGCACCAGGCGCCCCGCCATCTCATCCAGCAAATTATCAAGGCCAGTGGCCTCCGCCCCCTCCGCCGCCATTGTCATCAATGCAATATCCTCAGGGCTCGGGAATGAACCCGTCTGCGTTTCCGCCACCTTTTAACGCACAAGGACAGTTCCCTCCGTGGAATATGGGCTCG…
22561	0.000756768071536502	4.51167858182411e-05	-7.53713129241779	2.07679019615	-0.787189255	Aspergillus fumigatus	Afu3g03020	AFUA_3G03020	phosphoglucomutase, putative	CTCTGGAGCCAAAAACCAAGATCGGCAGTCCGTACGTGATCGCGGGGATGCAGAGCGCCGTGGAAAAGCGCCGCCAGCGCGTCTGCGGATGGGAAGCCAATGGCGGCTTTCTGACAGGCTCCGACATCGAGCGCAACGGCCAGGTGCTCCCTGCGCTCCCGACGCGCGATGCCGTCCTCCCTCTCCTCTGTGCGCTGTTTGCCGCGCAAAGCCGGCTGATGACCCTGCCTGCGCTTTTCAGCACTCTGCCCAAACGATTCAGCCGTGCTGCGTTGATCCGGAACTTTCCTCGTGCCACAAGCCTGAAAATCATCGACCGCTTTTCAGTGCGTGAGGGCGGAGCGCAGACCGCGGAAGAGCAGTCCCGTCGGATTCGTCAGGAGCTGGAAGGGATTTTCT…
17605	0.000757089888520227	4.5250821613618e-05	7.53418338959763	2.07358610486937	0.878577955	Aspergillus fumigatus	Afu7g00920	AFUA_7G00920	UbiD family decarboxylase, putative	TCTACACCAACCACGTCATCATCACCCTCGTCTTCAACGTCGCCACCGACGTGCTGATCATGGCCATCCCCCTCCCGCTGCTCATCCGCGCCAAACTCTCCCTCTCGAAGAAACTCACCCTCTGCGCCGTCTTCTCCCTCGGCGCCTTCGTCATCCTCTGCTCCATCCTGTCCAAGTACTACTCCATCTCCCAGCCCTACGGCATCAAATGGCTGCAGTGGTACGTCCGCGAGGCCGCCACGGCAGTCATAGTCTCCAACATCCCGCAGACATGGACGCTCTTCCGCCGCCTCTTCAACTGGAAGTCCTTCCTGCAACACTCGTCCTACAATCGCAGTCAGAACAAGTATACCAGTCGGCTGGATAGCTCGACGGTCCATCTCTCGCGGCTCAGGGGCA…
27716	0.000761870138932538	4.56521093565462e-05	-7.52541483986209	2.06404982023841	-0.96055715	Aspergillus fumigatus	Afu6g00360	AFUA_6G00360	DUF453 domain protein	ATACGACTCGATTTCATTGACCCTGCCGGCTCAAGGACGGGCAAATTGCTACCAACTGGGAAGAGTGTCGATTGCTTTGACGACATTCCCGCATCATGTGTCGATGTGGGCAATCCATGTGTTTTCGTGCGTGCTTCTGACTTGGGGGTACCAGGAAATCTGGCGCCAGATAAGATCGATGCGCATCCTACTCTACTCTCACAGTTGGATTCGATCCGTCGGCAAGCTGGGGTGAAGATGGGACTGGCTGGAACAACAAAAGAAGTGCCTGGGAGTGTTCCCAAGATCTGCCTCGTTTCATCTCCGTCAGATGCTTATACATCGGGAATGATGCAGACGCCAAAGGATGTCGATCTGGTGGTTCGCGCTCTCTCAGTCGGCCAGCCGCATAAAGCCGTT…
12940	0.000763242707875021	4.60951291712843e-05	7.51583239390599	2.05361860984263	0.800267945	Aspergillus fumigatus	Afu3g06760	AFUA_3G06760	60S ribosomal protein L37	TCAATTCCGCAGTTCCTTAATTCAAGATGAGTACGTGCACATTCGACATTACACCGAGCGCCGATGGCCTTTTTCGTCGAAAGATTCTAGCAGACTGACAACGACTACAGCGAAGGGTACCTCCAGCTTCGGCAAGCGCCACAACAAGTCTCACACCCTTTGCCGGCGTTGTGGTCAGTATTTCACCTTTCGAGATTTTTCTGGTGGATGATTCTTACGGATCTCTATATGGGAGATGGTGTTGGGATCGCCGGAGGGAAATGATAGGATTCAGATGGGCTAACTGCTTGTGATTTTCGATTTGTAGGCCGCCGTTCCTTCCACATCCAGAAGTCGACCTGTGCCAACTGCGGCTACCCCTCCGCTAAGGTTCGCAAGTGTACGGACTCCCCGATTCTC…
18109	0.000763242707875021	4.61035570557122e-05	7.51565108395817	2.05342114195226	0.94671793	Aspergillus fumigatus	Afu6g07100	AFUA_6G07100	diphthamide biosynthesis protein Dph2, putative	TCATATCGTTGAGCATGTGAAGCAAAAGATCGCAGATGCAGGAAAGAAGAGCTACATGTTTGTTGTAGGCAAACTGAATGCCGCCAAGGTGGCTAACTTCAGTGAAATCGGTGGCTGGGTAGTGATTGGGTGCTGGGAGAGTTCCCTCGTCGACAGCAAGGATTTTTGGAAACCAGTGATCACCCCGTTTGAGTTGGAGCTTGCTCTCAAGGGTGACCACGAGAGGGTCTGGACTGGAGCTTGGCAGAGTGACTTTCAGAGCATCCTTGACCAACCTGCCGAAGAAGCACAAACAGCTGACCACGAAGAATCACCAAACGATGACGATGACATGTCGGAACCCGAGTCTGCACCTCCCGAGTTTGATCTGCGAACCGGCCGGTATGTCTCTCACACACG…
5612	0.000763242707875021	4.61471364704827e-05	-7.51471413714047	2.05240063821611	-0.85033568	Aspergillus fumigatus	Afu6g02870	AFUA_6G02870	conserved hypothetical protein	CCTGCCAATAACCTCTTGCATACATTCCCTGAAGGTGATATCGCTCGGTCTCTGCAAATTCCCGCTCCTACTCTGGAATTGGACTTCCGTATGAGCATCAAGATGAACCCGAAAGTTGTTGTCGGTCCGAGTATCTGGGGTCAGAGAGATTGGGTAACATTTATTGGTGGTCAATGGGCGGGCCGATGGGGCAAAGGCATTGTTTTGGTGAGCACTCCTCCTTCTTTTTTTGCAAAGCGGTGCTAATGCTCTTTGTAGCCCGGAGGACAGGACTCGCAGATCGTGACCAAGGAGTCTGTTACCCACATGCGGTCGAACTATGTGCTCCAGACCGCAGATGATCCACCAGCCTTCATCATTGTCAAGACTGAAGGATGGCTGACAGGCGCCAAAGACGTT…
7604	0.000763242707875021	4.61974879311489e-05	7.51363280482794	2.05122275126719	0.81944403	Aspergillus fumigatus	Afu6g03410			CTCGCCGATAAGAAGACTTTGAAATCAAAGGTCTCGGGAGCACTCCGTAAGGCAAAACCTGTGATTGTTACGGACGTTGGCGGCTTGCTGTATCGGGCGGGTTGTCGATAATGAGGCGGGATCCAGTGTCTAATAAGGGGAGACGGACCGCGCTGCAGAATGCCTCTATCATTTATGAACCAACGCAGATTTGTATCGGCGAATGCAAGGAAAAGCCCCTGGCTTAGTCAGTGACAACGTGACAACGGTA
10149	0.000763605850264051	4.63353064480613e-05	-7.5106796787202	2.04800527076438	-1.078133365	Aspergillus fumigatus	Afu6g12170	AFUA_6G12170	FKBP-type peptidyl-prolyl isomerase, putative	CGACTTTGTCACCATCCACTACACTGGTAGACTGACCGATGGCTCAAAGTAGGTGCCTCCTGTCTTTATGACTAGGATCCCGCTGCTTGTGTGACTACATTGCTGACGGTAGACTCTAGGTTCGACAGCTCCGTCGACCGGAACGAACCCTTCCAGACCCAGATCGGTACTGGCCGTGTCATCAAGGGTACCTTATCGTGATCCGGATCTGCTGGGGATGTGCTGTGCTGACGAGGATACCTAGGTTGGGATGAGGGTGTCCCTCAGATGAGCCTTGGCGAGAAGGCTGTCCTCACCATTACCCCGTAAGTTTGTCTGCGTCGGTCGATTCTATTGCTGGTCTGTTTGCTAATGGGGTGATATGATAGTGACTACGGCTACGGCGCTCGGTATGTGTCT…
3022	0.00077146527288115	4.70462742260653e-05	7.49559732110895	2.03155763753402	0.825477115	Aspergillus fumigatus	Afu1g12110	AFUA_1G12110	NADH-ubiquinone oxidoreductase 14 kDa subunit, putative	TGGTTCACAAAGTCCTCTTCTGGGGCGGCTTCGGTATGTGCCCAGCCGGAATGATATCTCCTTCAATACCAGGAAACTGGCCTGTCCGACTTCTGTCGGTATCCAAATCCGTGAAGAACGGCTACTAATATCTCCCTCCATTAGGCATTGCCGTCCGACTCTGGCAACTCGGTATCGAGATGCGTCCTATTCTCGCCAAGGAATCTCTTTGGGTGTACCCTCTATTCGCCGGCGTTGGTGGAAGCTTCGGTTATTGGCTACAGGGTGTTGAAGACCGACAGCTCAAGATTCTCGCTCAACGACGGGAAGCAATTCTGGAGAAGCGCCGGAGACGGGACGAACGTGAGGGAACATTGGAAGCAGGCGCTCTGGCTGCGACATCGTGAAATCACAACGTCT…
28188	0.00077883376888687	4.76137756161117e-05	7.48373736022575	2.0186062732121	0.85498644	Aspergillus fumigatus	Afu6g04430	AFUA_6G04430	ARD/ARD family protein, putative	TATCTGAAACTATGGCTCCCCCTTCTCTAATCAGGCAATGACTGAGATTACAATAGGGTGACCAGCGGGAACCCCATGACTCCGGCCGCCCGGTGACGGTGGACTATCTCGCCTCCATTGGAGTCCAGTACTACCATTTCCCCTCCCTCGAGTCTGTTAATGAATTGGCCAAGGAACGTGGGTACAAGAATCGTGATGAGATTGTAGTTTCGCCACAGGCGATGGGTGATGTGTACGAGGAGAAAGTGAAGATGTTCTTCAATGAGCATCTGCACGAAGACGAGGAGATCCGCTACATCCGTGATGGCGAGGGTTACTTTGACGTGCGTGGTCAGGAGGACGAATGGGTTCGGATCAAGTTGGCGAAGGATGACTTGATCATCCTTCCCGCTGGTATCT…
12968	0.000779484676173264	4.7810411979924e-05	-7.47966419367916	2.01415465134827	-1.2112794855	Aspergillus fumigatus	Afu2g13290	AFUA_2G13290	GYF domain protein	CATCTCATCCGGACCACTCTCCCCACTTCCTGGGGCTTCATCCCATCCCCGGACTCCCCCACCACCGCGCCCTCGCTCATGCGCAGCAGCGGCTCGGGCAAGTCCGCCTTCGAGGAGCTCTTCGAGTTCGTCGCGACCACCGACGACACGGCGTACCTGTGTGTTCCGGCAGCGCTGAAATTCCGCTCCCAGGTCTGCGGCGGCGAGGACCGCATCTACGCTTACCTGGAGAAGCTGGCGATGGAGGCCGGGGACATTGTTGCCGCGGCGCTGGGCACGGAGGTGATGCAGGAGCCCGGCTTGAAGCCCGGAGAGGTCAGTCAGCTGCGCCGCTGTGCCATGGCGACCGTGCGGCTGCCGTTTGCCGTGTCTGGTAGTGAGCAGGATCCGAAGACGGCC…
25631	0.000779484676173264	4.79258362655316e-05	-7.47728184870194	2.01155009262558	-0.7926642875	Aspergillus fumigatus	Afu2g12450	AFUA_2G12450	hydroxymethylglutaryl-CoA lyase	AGCAACTGAAGCATTTTCCAAAGCCAACACCAATTGTACCATTGCAGAGTCACTCGAGCGGATCCGCCCCATCGTAGCGTTGGCCAAGACGAAAGATATCAGGGTCAGAGGATATGTTTCTGTGGCGTTGGGCTGCCCATATGAAGGTCCAGATGTTCCCCCCTCCAAAGTCGCGGACATCACGGCTACACTTCTTGAAATGGGCGCTGATGAAGTGTCGGTTGCCGACACCACTGGTATGGGAACGGCTCCACGGACACTTGAGCTCCTGCAAGCACTCAAGGCTGCCGGTATCGCAAACACAGATCTGGCACTTCATTTTCACGATACGTACGGCCAAGCCCTCGTGAATACCATAGTGGGCCTGGAGCACGGCATTCGGATATTCGACAGCAGTGT…
28390	0.000779484676173264	4.80083098492635e-05	7.47558346706004	2.00969290640788	0.821435065	Aspergillus fumigatus	Afu5g09150	AFUA_5G09150	oxidoreductase, short-chain dehydrogenase/reductase family	AGGCCTTTATGAATGAAGTGGTGAGCACATTCGGTCGGCTCGATTACGCAGTGAACTGCGTCGGGATACTTGGGGACTCGGGCCGATCGACAGAGACAAGCACAGAGGATTTTGACCGTATCACCAATATCAATTACAGGGGCTGCTGGCTGTCGTCCAGAGCAGAGTTGAAGCAGATGCTCAAACAAGATCCTCTACCGAGCCATGATCCGAGTCGTGAGCCGCAACGAGGGAGTATCGTCAATATCGCCAGTCAGCTGGGGATTGTCTCGCGTCCTGGGGCTCGTAAGCGCTCCTGTGTCCCTTAGCTCTATGGAGGAAGCTCTGCTAATCCTATCTTTGAAATATAACAGCTGCATACTGCGCCTCCAAATCCGCCATTATCGGCATGACTCGAGC…
2707	0.000781188533053972	4.82777867648837e-05	-7.47005642154184	2.00364682818136	-0.832237625	Aspergillus fumigatus	Afu4g08600	AFUA_4G08600	aldehyde dehydrogenase, putative	ACATTGGCATCATGTACAACCAGGGACAGGTGTGCACTGCGACCTCGCGGATCCTTGTTCACGAGTCCGTCTATGACCGATTCGTTACTCTGTTCAAGGAAGCCGTGGCGACAACCAGCAAGGTTGGCGATCCATTCGCCGACGACACCTTCCAGGGACCCCAGGTTACCAAAGCCCAGTATGAGCGGGTGCTCTCTTACATCGAGGCTGGCAAGAATGAGGGCGCCACCCTTGTTGCCGGTGGCGAGCCCTACAAGAACGTCAAGGACGGCAAAGGCTTTTTCATCGCACCGACCATCTTCACCAACGTCAAGGACGACATGCGGATCTACCGCGAAGAGGTTTTCGGCCCATTTGTCGTGATCTCAAGCTTCAAGACCGAGGAGGAGGCCATCACTC…
20444	0.000781188533053972	4.84674078102174e-05	-7.46618755258043	1.99941260691354	-0.89506463	Aspergillus fumigatus	Afu6g02290	AFUA_6G02290	hypothetical protein	TGTCTACAGCATCAACGTCAACCCCATCAACAAACCAGCGGCCGTCACCGTTCCCGTCCGGTCCAAGTACCACGTCATTCCCGCTCATCATTCTCTTGCGCATCTTGCCAGTTTCCCGTTCAAACGTCCAATCCTCGAGGCCGTAGCAGCGCTTCCAGCGCATCCCATCTTCTGCGTCCTGATACTCGTACCAGAACTGCACGGCAATACGGTCATCTGTGAAAGCAAAAAGCTCCTTGCGGAGTCGGTAATTATGTTCACGCTTCCATTTGCGGGTCAGGAACGTGACAATCGCTTCTGTGCCAGAGAAGAATGAGTCGCGATTGCGCCAGATACAGGTAGGCGTGTAGGCTTGAGCGACTCGGACCGGGTCCCTGCACATTGACGTTAGTGATTTGT…
5542	0.000781188533053972	4.84714394743514e-05	-7.46610547481612	1.99932276006259	-0.99938595	Aspergillus fumigatus	Afu1g13990	AFUA_1G13990	conserved hypothetical protein	GCTTGGACGATCGAAGAGATAGAAGAAATGCAACCGCTGATCCCTCTCCAGGCTGTCTGCGACTGGCCTGCTTGTGCCTTCGCCAAAGAGTTGATCGAAGCCTACCCCAACGCCAAAGTCATTCTGTCAACCCGTGATGTGGACTCATGGCATGCGTATGTGCTGCTGTACAAGTCTATTCAGAAGAGAGTTTAAGTCTAACAAATTCTGCAGTTCCGTCATGAAGACCGTTTACTGGCGTGTCACCGATCCCGAACACCGTTTCGTTTCCCACTTCAGTTGGGCCGCCAGCATGTACTACCCCATGCTGAACAAGTTCTTCGAGACGTTCTTCCGCGGCGACTTCCCCAACAAAGGCAAGCAGGTCTACCTTGATCACGTGGAGGAGGTTCGCAGCCT…
20062	0.000781188533053972	4.85872722318156e-05	7.46375052183361	1.99674457697589	0.9833070325	Aspergillus fumigatus	Afu1g09130	AFUA_1G09130	conserved hypothetical protein	CGGTACATGGTCAACGTCATTAGCAGTGCAATAACTAACAAGCCGCCACCCAAGGCTGTTGCAAACCTCCTAGCTCGCAGGAACAAGATCCACCACATGGACGGTGATACGGACGAGACACTGATGGCTTTCTTCGACAAACAACCCGGCGGCGTGGAAAAGAGTGCTTCGTGGAACAAGGTGACCATGCCGTCGCGTAATTATGCTTGTATCACCGAAGTTGACACCCCCGTCACCAACGGTGATGCCGCCAACCGAGACCAATCATTCCCCATCCCTAAGAACGGCCACTCGCCGCTGCACAAGGGTGAAGCTGACGCAGGCTCGACCCATTCAGCTGCAGACGGCGTCACCAGCAATAGCCACATGCACGGCGGACTGAATGTGGCTGTGCGAGTC…
10009	0.000791654248666198	4.93582973607111e-05	-7.44823084652771	1.9797382073272	-1.084928075	Aspergillus fumigatus	Afu3g00350	AFUA_3G00350	conserved hypothetical protein	TCGTCCGTATGTAACACTCTCCACAACTGATTCTGCCCAGCTTAAACTCATCGTTGCAGATCTCCGCGCAAAGCCGGACCCCGAGTGCATCTCGAAGCTTCATGCAAAACTCCTCGAGGCCTCAGCCGTCTACTCCAAGGACAAGGAGACCCTGTCCTGGTTCGTGATGCAGTCGGTCCATGACAAGCAGGACTTTTGCATTGTGGAGCGTTATTTGAACGAGGGCTCCCAGAAGTACCACCTGGAGAACCCCTACTGGAAGACCTTTGATCCCTATGTCATCCCGTTGTTGGAGAAGCCCATGGATTTGAGACGGTTCGAGGAGTTGGTTCCGGAGGGAGACAAGCAGGAGACAGACTGATATTCAAAGTGTAAACAAAGCGCAGAATCAATGAATCT…
20116	0.00080083866513397	5.00524165708731e-05	7.43448566686	1.96465372694935	0.88594253	Aspergillus fumigatus	Afu3g11730	AFUA_3G11730	conserved hypothetical protein	GCAATGCTATTAAACCGTGACCTGGGCGGAGCGGACGGTCGCATATCGGAGGCCATGGCCCAAACCGTGGCTCGCAATTTCCTGCTTGACCTCTTGAAAGCTGAGATTCAGTACGGGGGGGGTTTGGTCTCGGCCATGAGATGCTATTTAGAGGCGAGCAGGCTGCCAATCTCTATAGATAACGAACTCGGCCTTGTTCAATACAAGAAAGCGCTGCTAATGCCTGCAGCCGGGTTTTTGTGCCGCGCAGCCATGGAGGATGACCAGTCACAGCTCCAACAGATGCCTGTTGAGATGTACGATGAATATGTGAGAATTATCGCTTCATGGTCTCTCAAGTCGTTGCTACTAGCTTGCGTGCCTCTTTTCCATCCAACCCGACCCGATGCCACACGCTTT…
7647	0.000801637983344795	5.02239816628338e-05	7.43112059487098	1.96095753066529	0.78066197	Aspergillus fumigatus	Afu5g11550	AFUA_5G11550	tRNA(m5U54)methyltransferase	ACTACATCGAAGAGAAGCGATGCGTGACCGACAACAATGCTACCTCGGTCGAATACATCGACGACTACATCTTCACCAACAAAGCTGGCGCTTTCTTCCAGAACAACAACTCCATCCTCTCTGGTTTCACAGAGTACATCCGTCAACACGCGTTCCCCAAAGGCAACGAACAAGATCCCAAGCCGATCAAGTACCTCCTCGACGCCTACTCCGGCTCCGGTCTCTTTACCATCACCCTATCTCCTCTCTTCAAATCAAGCCTCGGTGTGGATGTAGCGGCCGACTCGATCGCGTCCGCCCGCGAGAACGCCCGCGCCAACAACCTCCCCAATACCGGATTTGCCGCCGCAGACGCCGCAACCCTCTTCAAGAACGTCCCATATCCGCCCGAACAAACTC…
133	0.000977048695918543	6.7499113159704e-05	-7.81849281765861	1.96069614275429	-1.4937665175	Aspergillus fumigatus	Afu7g00330	AFUA_7G00330	esterase, putative	AGAATGCGCGAGATATACCAGAGAACTATTGCGCGTGCCCGATCTACCCCTTATGAAGATGATGACACCCTCGACACCATCCTCCCCCTGTCGGCAACAACTCGGATCGGGTATCCGAGCTCAACACCCGTGAGCAGTCGACGGTTTCTGAGCCTGGCCAGCCCAGATAGTCCAGAGAAACCGGAAGAAGACGATTTGTTCAGCTCCGACCTCACCGATGACCAGATGCAGAAGACCTTTGGCCAGCTGGGGTCGCGCGGTCTGCTGGGTTCAAAACTGTTAGTCTTGTATTCCGGAAGAGACCAGTCGGTGCCACCGTGGGTTGACAAGGAGCATTTGTTGAAGCGATGGTCCCTGGCAGCCGGCGACCGTTGGGACAGCAACAGCATGATCATCCCG…
20418	0.000977048695918543	6.76238908013668e-05	7.8163868044123	1.95870076723814	1.20726849	Aspergillus fumigatus	Afu2g01160	AFUA_2G01160	C-4 methylsterol oxidase, putative	TTTGGCTTCCATCTCTCTGCTACCTCTCCTTAGACGCCTTGTTCCCGTCCTTCTCGCAACGGCACAAATTGCAACCAGCACTCAGACAGCCTGGCCGACGTGATATCTGGCAATGCTTCGTGGTAGTCGTGCAGAACTCAGTGTTGTCCATGGGCCTGCATCTCTTCCAGATTTTTGTTCTCCAACGGGGGACTTCAGCGTTCCGAATCCAAGCCTCGTTGCCACCCCTGGCCGAATTCCTTCGTGACTTCATCCTGTGTATTCTTCTGAGAGAGGCGCTCTTCTATTACAGTCACCGTTTTCTTCACAGTCCATTCTTCTACGCCAGAATCCATAAGCGGCATCATAAATTCACAGCACCCATCGCACTGGCCGCGCAGTACGCCCATCCCATCGAAC…
27614	0.000977048695918543	6.78292234512472e-05	-7.81293060538855	1.95542516162109	-1.27624054	Aspergillus fumigatus	Afu1g16690	AFUA_1G16690	MFS transporter, putative	CTCCGTGACTAACTTCTTCCCAACTGTTGTGGAAACACTCAATTACGGCCGGATCGAGACCCTCCTCCTGACTGCTCCACCTTACTGCCTGGCGGTCATCAGCGCCTTCTTCAATGCCTGGCACTCGGACCGTACAGGCGAGAAATACTTCCATATCACAGCTCCTCTGTACATCTCGGTGGCCGCATTCATCATCGCCGCGACCACCACCGGTGTGGCTCCCCGCTACCTCTCCATGATGCTGATGGTCCCCTCCCTGTACGCTGGTTACGTTGTGGCCCTAGGCTGGATCTCGAGCACCCTTCCTCGTCCTGCATCCAAGCGTGCCGCCGCACTGGCTGCCATCAACATGGTCAGCAATGCCAGCAGTATCTACGCCAGTTATATGTACCCTGACCA…
20508	0.000806127250225098	5.08222919872463e-05	7.41948355111813	1.94816556332327	0.90068319	Aspergillus fumigatus	Afu3g05600	AFUA_3G05600	60S ribosomal protein L27a, putative	TCGCAATCATGAAACAATCATTCGGAATACTATGTATATCGAGAGACTAACTTGGATACTTCTTCTACTACAGTCGCGGTCATGTGTCGGCCGGTTACGGTCGCGTTGGCAAGCACCGTAAGCACCCAGGTGGTCGTGGTCTGGCCGGTGGTCAGCACCACCACCGTACCAACCTTGACAAGTTCCACCCTGGTTACTTCGGTAAGGTTGGTATGAGATACTTCCACAAGACCAACCAGCAGTTCTGGAAGCCCACCATCAACCTCGACAAGGTACGTTGAATGACTGCGTTTGGAGTCTCACCTATTCCGACCCAAGGGGAATCGCCGCGAGAGCAGAAGAAAGTTGCATTGGGGAACATGGAAGAGTAGCAGAAGTGTGATAGGATTGGGGAGGATA…
8247	0.000806127250225098	5.0872108023914e-05	7.41852144181403	1.94710728569915	0.7696152975	Aspergillus fumigatus	Afu5g06090	AFUA_5G06090	integral membrane protein (Ytp1), putative	AAAATACTGTGAGTCTCGACGGCTCGGACCCTAGTAGCTTCCAATATCTGCCTCCTTTTGTAAGTTCATCTTGCATCTGTCTTCTTGAACCAGGCGATCGGGCGTAGTTTGGGCTGACAAGTCATTTTCACAGCTCCTGTACGCCTCTGGCTTCCTGTTCATGGGTGCAACAGAGGAGCAAATGCAGCTGCTCCACGATGCTGGAATCACCCATGTGTCCTATGTTCTGATCTTGTACAGCATTGCCTTCATTCTTTTCCTCTGTAAGTGGATTGTCTTTCTCCTTTGTCCCCTTTTAGGCTGCTGGTTCTTATTCTAACCTCAACGTAGTCGTCAATATCCTTCTACATATTTACGCTGTCCACGCATGGCCCAACTCCGCCAAGCCATCTGCCCATT…
13433	0.00081339436383487	5.14541034161318e-05	-7.40735741856841	1.93481971416257	-0.771363875	Aspergillus fumigatus	Afu1g02570	AFUA_1G02570	aspartyl-tRNA synthetase, cytoplasmic	AAGATCGTCGAGATGAAGTACGGCGAGATGGTCCCCGACGACGTCCGGGAGAAGATTGATGCACGGATCCAGGATTGGCTGGCGAATCGTAAGGGCACTCAGGTGCATCTGTCGGAGATCCATCCTTGGCGTGATTCGGAGCACCGTTGGTACTTCTACGCTGTGGACAAGTCGGGCACCATCTGTGCCTTTGTTGCCTTGGCCATGCTGTCTCCTCATTTCGGCATGCAGGTCAAGTATAGCTTCGACTTTCCAGGCTCTCCCAACGGGGTCATTGAGTACATCGTGACTCATGCCATCCAAACAGCTGCCAGGGCCGGCACCAAGTCACTTACTTTCGGAGCCGGTGCAACTGCCACACTGACGCCCGGCCATAACCTGCACGGAGCCAAGATCAAG…
153	0.000814783481930793	5.16655787996164e-05	-7.40333520147223	1.93038925073956	-0.90842411	Aspergillus fumigatus	Afu5g03980	AFUA_5G03980	LysM domain protein, putative	GCTCAGGGAATATCTCTCGACAACTTTTACACCTGGAATCCCGCAGTTGGGAGCTCCTGCGGCGGCCTGTGGCCTGACTATTATGTCTGCGTTGGTGTGATATCAGATGGCACGACGACGACCACCACCACCACCACCACTCCTACTACTACTTCTACAACTACTACCACTGCAGGAAACGGGGTTACCACCCCTACACCAATCCAGACAGGCATGGTGACTAATTGCAACAAGTTCTACCAGGTTGTTAGTGGAGATGGCTGTTATGACATTGCCGCCGCAGCGGGGATCGCGCTGAATGACTTCTACACCTGGAACCCCGCAGTGGGCAACACTTGTGCTGGTCTTTGGCCTGATTACTACGTCTGTGTGGGCATCATCGGCAGTTCAGGCACCACT…
27959	0.000815166565047997	5.19057724464008e-05	-7.39878868052677	1.92537906527197	-0.918129415	Aspergillus fumigatus	Afu2g17840	AFUA_2G17840	MFS transporter, putative	ATTGGAGTCAATACAACCATCGGAATCTGGCTGAGCAATGACTACGGCTTTTCCACTCGCGGCATTGGTATATGATACATCCCTTGACGAGCGAATTCTCGAGATACTGACCCGTGACAGGTTACTTCTACTTCTTCGGCATCGTCGGTGTCATCATTGGCTGGTTGACGGGGCATTACCTCCACGATGCAGTGGGCACCTTTTATATGAATCGACATCAAGGCCGACTGCACCCCGAGGCACGCCTGATCATTGTCTACCCCGCCACCATCCTCTGCTGCGTCAGTCTGATCGTGCTCGGGTTCGCCTTTGAGCGCCACTGGCATTACATGGTCATTGCCGTCTTCGCAGCCATGCAATGTAGCAGTATGATGATCATTACGACCGCTATCAATGCAT…
12771	0.000815166565047997	5.19912643312301e-05	-7.39717602464218	1.92360138526613	-0.7770643375	Aspergillus fumigatus	Afu2g05650	AFUA_2G05650	cytoplasmic asparaginyl-tRNA synthetase, putative	AGAGCTCGACTTCATCACCTTCACCGACCTGCTCGACCACCTCGAAGAGGTCATCTGCCGGGTCATTGAGCTGACCCTCGCCAACCCCGCCACCGCTGCCCTCATCAAGCAGCTCAACCCCGACTTCAAACCCCCCAGTCGCCCCTTCCGTCGCATGAAGTACGCCGACGCTATTCAGTGGTTGGTGGAACATGACATCCCCAATGAGGAGGGCAAGCCCCACCAGTTCGGTGACGATATCGCCGAAGCTGCCGAGCGCAAGATGACCGACATCATCAACCAGCCCATCTTCCTGACCCATTTCCCCGCCGAGATCAAGGCCTTCTACATGAAGAAGGATCCTGAAGATCGCCGCGTCACCGAGAGTGTCGACGTCCTCATGCCTGGTGTCGGCGAGAT…
8131	0.000815166565047997	5.20608501039452e-05	7.39586556209558	1.92215660549044	0.83765545	Aspergillus fumigatus	Afu3g10550	AFUA_3G10550	conserved hypothetical protein	CAAAAGGAGTTCATCACCAAAGGCCTCACGAGCTGTCCTCTGGCAGTCCACATCCCCGATGCACCGCAACCGCCGTGCGCATGTGGAGGAACAGTGGTGTTTCATATGAACCAGCTAAAGGATATGATGGCCAACGCCAGCCACCTGCGAGTCGATCAGATGCTGCAGGGGATCAAGCTCGCTCTGTCCGTCTGCCAAGGATACCTACAATGCAGAAATTGCCCAAAAGACAGCACCAGTCTGCTGCTGCCTATCTCTACGATAGACTTTACACTGCAACTGTTCGAATACTGGATATCGTATGGGCTGGCGGCGCAACATTCAGTGGGCGTCGACAGTGCAAGGATAAGATATGGAGACTTTGAATTGTGTTCGGAGGAAAGTTGGTGGATCAGTCGT…
15442	0.000823035362953278	5.27717807162902e-05	7.38258646745017	1.907505485559	0.76445038	Aspergillus fumigatus	Afu8g05580	AFUA_8G05580	acetyl-coA hydrolase Ach1, putative	TTCCTGGATCTTTTTGACTCTGGAAACTTGGACTTTGCCACGGCCACCTCCATCCGGTTCTCCCCCGACGGATTCAAGCGGTTCTACGATAACTGGGAGCACTATGCCGGCAAGCTTCTGCTGCGTTCTCAGCAGGTTTCCAACTCGCCTGAGATCATCCGCCGTATCGGATGTATCGGCATGAACACTCCCGTCGAGGTGGATATCTATGCCCATGCCAACAGCACCTGTGTCATGGGCTCTCGGATGCTCAATGGTCTGGGAGGATCTGCCGACTTCCTCCGCAATTCCAAGTACAGTATCATGCACACCCCCAGTACCCGCCCCAGCAAGGTTGATCCTACCGGTGTCAGCTGCATTGTGCCTTTCTGCACTCACATTGATCAGACTGAGCACGAT…
5235	0.000823035362953278	5.28131005050419e-05	7.38182073757083	1.90666002934515	0.83274303	Aspergillus fumigatus	Afu2g02870	AFUA_2G02870	nuclear protein involved in pre-rRNA processing, putative	GCTAATATGAACGATCGCAGACCGGAAAGCCGCCTCAAAGGACCTCAAGCGTCTGCTCCGCCGCGAACAGGAAATCTCCAATTCTGACCTCGATCCAGCAGCCAAGAAAGAGAAACTAGCTGCTCTCGCAGGAAAGATCCACGCTGCACAGGTGAATCACAACTACACCATCTATTACCCACTTACGCAGAAATACGTCGCGCTCTACGCAGAGCAGAAGAAGAAAAAGAAGGAGTCTAGTGCACAATCGGAAAAACCGAGCGAGCCCGAAGCGGAAGTTGCCAGCAAACTCATATATGACACTACGGGTGAGAGACCGCCCATGTGGCGTGTAGTTGAGAAGTGCATGGAAGACGGCACGCTGGATCTTCTCCGTGAAGGGAAATTGGACGGTAGTGA…
12580	0.000829248506887195	5.33375860012395e-05	-7.3721579660929	1.89598547174449	-0.888111485	Aspergillus fumigatus	Afu3g09690	AFUA_3G09690	extracellular thaumatin domain protein, putative	ATCGTCAACAACCTGAGCCAAACCGTCTACGCGTGGTCGGTCGCTGATAGCGTCAGCGACATGCATACCCTCTCTGCGGACGGCGGCTCCTACTCCGAGGACTGGCGCACCAACTCCAACGGCGGCGGCGTCTCCATCAAGCTGTCCACCAAGCCCGACCAGTCTGACGTCCTTCAGTTTGAGTACACCCAGTCCGGTGACACCATCTACTGGGACATGTCCTGCATCGACATGGGCACCGACTCCGAGTTCTCCAAGTTCGGCTTCACCGTCGAGCCTTCCCAGTCCGGCGGCGACTGCCCCTCTGTCAACTGCAAGGCCGGCGACACTGCCTGCGCCGAGGCCTACCTGCAGCCCAAGGACGACCATGCCACCCACGGCTGCCCCATCAACACTTCT…
5220	0.000836640236407666	5.39399424261617e-05	-7.36118868289638	1.88385474532223	-0.879939815	Aspergillus fumigatus	Afu3g11400	AFUA_3G11400	vacuolar aspartic endopeptidase Pep2	ACACCATCTCCGTCAACAAGATTGTTCCTCCTTTCTATAACATGCTGGACCAGGGACTTCTCGACGAGCCCGTCTTCGCTTTCTACCTGGGAGACACGAACAAGGAAGGCGACAACTCCGAGGCCTCCTTCGGCGGTGTTGACAAGAACCACTACACCGGTGAATTGACCAAGATTCCTCTCCGCCGAAAGGCTTACTGGGAAGTTGATTTCGATGCCATTGCTCTTGGTGACAACGTCGCTGAGCTTGAGAACACCGGCATCATTCTCGACACCGGCACTTCTCTTATTGCCCTCCCGTCCACTCTTGCTGACCTGCTGTAAGTTGACCTTATGTGTTAACAATGGAGTTTTCGCTTGTGCTGACTTCTTTTCTTCAGCAACAAGGAGATTGGTGCCA…
17540	0.000841690293624696	5.46058038378671e-05	7.34921865496507	1.87060169607583	0.7969478	Aspergillus fumigatus	Afu6g04030	AFUA_6G04030	conserved hypothetical protein	TGTACTACTTCGGCACAAACCTCGACGAGCGATTCAGCGTACCTGGTTTTTGGCCCACCGCCGAGCAATCGCACAAGATCCCATTTGAGAAGGAAGAGATTGACCGGGAACTGGCTCGGATGAGGACTGTAGATGCGGTCCGGCGTGAGCGACGGTTGCGGCGGGAGGCGATGGAGGCACAGGCACAGGCGCAAGTAGCTGCGCAGGTTGAGAATGCAGAGTGAAAATTCGTCTGAGCGGAAATATATACCACGCGTGGGATCTGATTAGCCTGACGAGGACATTAGGTCTTATACGCTGGAGGCTGCTAAGCTGGAAACTGGAAGGGAAGAAAAAGC
12711	0.000841690293624696	5.47716861841422e-05	7.34626160220679	1.86732517449007	0.76655108	Aspergillus fumigatus	Afu5g05450	AFUA_5G05450	40S ribosomal protein S3Ae	ACCTGCAGAATGATGAAGACCATGCTTTCCGCAAGGTTAAGCTTCGTGTGGACGAGGTTCAGGGCAAGAACTGTTTGACCAACTTCCACGGTCTTGATTTCACAACCGACAAATTGCGATCCCTCGTGCGCAAGTGGCAGTCGCTGATCGAAGCCAATGTCACTGTGAAGACGACCGATGATTATCTCCTTCGGCTTTTTGCTATCGCCTTCACCAAGAGACGCCCGAACCAGATTAAGAAGACCACATATGCTCGTTCTTCTCAAATCCGTGCCATCCGCAAGAAGATGATTGAAATCATGCAGAGGGAGGCAGCCAGCTGCTCTCTCGCTCAGCTCACTCACAAGCTCATTCCTGAGGTCATTGGTCGTGAGATCGAGAAGGCTACCCAGGGAATCT…
2850	0.000841690293624696	5.47762645577965e-05	-7.34618012692647	1.86723488281933	-0.7968770985	Aspergillus fumigatus	Afu2g02440	AFUA_2G02440	conserved hypothetical protein	ACTTCGACCTACACCCAAACCATCACCAAGACGCTGATTCGCGTGAATTCAGAGACCCCAGGAGCTTCCGCAAGCGTCAGCTCCTATGTCATTCCCTCAGGCTCTGCTACTCCCTCTAGCAGCTGGGTTGCCAGCAGCAGTGCTGCTGCCACTTCGACTCCTGCGTCCAGCACTCCGTCCGCATCTGGCCTCGTGAATCATTCTGGAGCGGGAAGTGTTGCCGATGTCCGTATGCCTGTCGCGCTCGTCGCCGGATCCGTTGCCATCCTTTTGGGTGCTGCGCTGTAATTGAATGAACAGCAATCCGACTTTGTTTGCGTTGCAAATAAGCACAATGCGAGAGCTGTACTTGATCAACATCGCGCTCGTCGCTCCCTGGCAGCTTGCGAACGAGTTCAT…
17635	0.000844401311293641	5.50807894199432e-05	-7.34077765266492	1.86124612103305	-0.752433705	Aspergillus fumigatus	Afu4g09300	AFUA_4G09300	conserved hypothetical protein	GAGAAGCAAGACCAGAACCTGAAATCGTTCTTTTGGATCACACTTCCCGCCCCATCTCCTCCAAGGGACAGTGCAGACGACCACCCAGATGAGAAACGCACGATCCGCGCAGGCCACATATCCCTGGACGCCTACGCCGACCCTCCAGACCCCGAACTCGCCTGCGCCGACAAGTCCGTCATGACGATCCAGACTTTTTTTATTCTGCCGGAGTACCGGCGGAACGGTCTTGGAAGAAAAGCCATGGACCTGGTTGAGGGGATGGCGAGCCAGGAGCCGTGGGGGAGTCCGGCCTGCCGCTTTGTGACGGTCAATGCGGTGAGCAGACGATATTTCTACGAAGATTGGCCTGAGAAACGTGCGCTGTGGGAGACGTGGGCGGACAATCCGCCGGCAATG…
343	0.00084720421001012	5.53921441921059e-05	-7.33528787167431	1.85515716696352	-0.795933595	Aspergillus fumigatus	Afu5g11000	AFUA_5G11000	small nuclear ribonucleoprotein U2, A'	GTGAAACATATTCAGCCCACGATAGCTTCCACAATCCCCAACCTGACGACGCTGGTCCTCACAGCAAACAATATGGCCGAATTGGCGGACTTGGACCCCCTCCGAAACCTGACACGCCTGACTCATCTGGTGTTACTGGAGAACCCTGTTACAAGGAAAGAGGTGAGCTGTCCTGTATTCCGTCGCGTGTTCCGTTTTAGAATTCAATGAATGCTACAACGCGTCCGGCAATCAAGAGTTGCTGATATCTGTAGCACTATCGATACTGGGTGATCTGGCGGATACCAAGTGTCCGATTCCTCGACTACCAGAAAGTGAAAGACGCGGAGCGGGCAAAGGCGAAGGAGCTATTTGGTACAGCCGAAGAACCCACAGCTCTCGCGTCGAAGATTATGGGCA…
13099	0.00085467781335042	5.60104392244207e-05	7.32448606958757	1.84316637164036	0.764749405	Aspergillus fumigatus	Afu3g14110	AFUA_3G14110	nicotinamide N-methyltransferase Nnt1, putative	GGACGAGCGCCACATATATAGAAGAGAAAGCTAGTTCCCTTGTCGAGGGGAAAGATGTCTTGGAGGTTGGGGCTGCGGCAGGCGTCCCGAGCATCGTTAGTGCAGTCAAAGGAGCTCGGACCGTCGTCATGACCGATTACCCTGATCCGGACCTGGTCGAGAACATGCGATACAATGCCTCGCTCTCGGCGGCTATCATTCCGAGCTCGTCATCCCTCCATGTTGCTGGATACAAATGGGGTGATCCGGTTGAACCGTTGACGGCGTATCTTCCCGAGGGCTCAAACAGTTTCGACCTTCTGATCATGGCCGATGTGGTGTACAGTTATCAAGAGCATCCTAATCTGATCAAGGTCATGCAGAAGGCACTGAAGAAATCCAAAGACTCCGTCGCGTTGG…
2572	0.000863211364513016	5.67006251265376e-05	-7.31258214724055	1.8299366876368	-0.775269195	Aspergillus fumigatus	Afu3g14230	AFUA_3G14230	BAR adaptor protein RVS167, putative	TGAATGTCTTCTACACGCTGCATGAGAAAATGCAGGGCATGAATATCTCCTATTTCGATTTAACTCTGGATGTCGAGGAGGCATTCGAGAAGAAGCGAGGTGACGTCAAAGAACGGGCAGAAGCACTTACCATCGTCCATTTCAAGACGAAGGGCCTGGGCCGACAACCCTCCAAGTTCACACCTCCCGGTAAGGACAAGATGGCGTACGAGAGCAAGAGCACGTTCGCCCGAACGAATCGCGCCGATGAGACTGATAACCCTCCTCCACCCTATTCGGCCTCTGCAAGTACTGTTGCGGCCGCCAAGGCTAAGCCAGCTCCTCCACCACCCAGGCCCAAGCCCGCGCGATTGGGTGCGGCAGTCGAGACGGTTACAGCTTTGTATGACTACGAAGCAC…
28071	0.000864640270993967	5.69256489094936e-05	7.30873548468647	1.82565814669776	0.78369835	Aspergillus fumigatus	Afu5g06230	AFUA_5G06230	GABA permease, putative	AGTTCTTCATGGGCCTGAGTCTCGTCCTCGCAGCCTCCCGACAGAGCTGGGCCTTCTCCCGCGACGGCGCCCTCCCCTTCTCCTCCTTCTTCCGGCACGTCAGCAAACGCATCCGCTACCAGCCCGTCCGCATGATCTGGGGTGTCGTCACAGCCGCCGTCATCATCGGTCTACTCTGCCTCATCAACAGCGCCGCCTCGAACGCTCTGTTCTCTCTCGCCGTCGCGGGGAACGATCTAGCCTGGCTGACCCCCATTTTTGCGCGGCTCGTCTGGGGCGGCGAGCGCTTCCACCCGGGAGAATTTTACACGGGCCAGCTGAGCAAGCCTATCGCCGTCACGGCCATCGTCTATCTCTTCTTTGCGATCGTCTTGTGCATGTTTCCCACCCTGGGACCTG…
12844	0.00086853002426856	5.73134952301007e-05	-7.30214454444896	1.81832327583479	-0.823076055	Aspergillus fumigatus	Afu3g07150	AFUA_3G07150	succinate-semialdehyde dehydrogenase, putative	GAATTGCCCCTTCATTGTGTTCGACGATGCGAACCTCGACCAGGCCCTGGACCAGCTGATGGCGCTGAAATGGCGGCATGCAGGCCAGGCGTGCATCACTGCCAACCGTGTGTACGTGCAGGCAGGGATCTACGATAAATTCGCACAGATGCTCAAGGAACGCACGGAGAAGTTGGTCGTCGGCCACGGCGCGCAGGAGGGCACTACTATGGGCCCCCTCACGACACCGCGGGGCCTGGACAAGGCGCGGGAGCAGGTCGAAGATGCGCGCCGGTTAGGTGCGGATGTCATCCTCGGCGGCGGACAGGTTCCTGGGCAGAAAGGGTACTTCTTCCAGCCCACCATCCTGACAGGGATGAAGGAGGAGATGCTGGTGTCGCGCGAGGAGACATTTGCACC…
17597	0.000877522899161479	5.81731654935628e-05	-7.28770878462198	1.80224071140332	-0.752946345	Aspergillus fumigatus	Afu7g03800	AFUA_7G03800	C2 domain protein	CTTGACGGACAGTTCCGATTTACCGAGACGGGCAAGGAATTTGGAATTGACTTGCTAAGCAAACATACCATGCACAGCAATGTCTCCATTTACATCGCGTATTCGGGAGAGTTCTTCGTTCGTCGACTGAAACACCGCCATCGTCATCATTCTTCCTGTGCAGAACCATCAGCGACTGAGATTTCAACCCAAGGGCCTCAGGCTGAGGCTACTACAGAGGTATCAACAAACCCTGGCGATTATGAGCTTTTCATCGACAATGACAGCGGTACTTATCGTCCCAATGGCAAATATCTTCCACTGCTCAAGGGTTTCCTCTCTAGGACCTTCGTTGGCCTACATATTACCACATTGGACTGCCAGGAAGATGCTGAGCGAATGACGGAGCTGAAAAATGAA…
5547	0.000886931290493374	5.90314424751696e-05	7.27352856914314	1.78641952229748	0.8434869635	Aspergillus fumigatus	Afu2g06240	AFUA_2G06240	deoxycytidylate deaminase, putative	ATGAAGAGAAGAGTGGGCTGTGTGCTCGTTAGGGAACGCCGTGTAATCAGCACCGGATACAACGGGACTCCTCGGCATCTTACCAACTGCAATGAAGGTGGATGTATGAAACCTCCCGAAAGCTTGCAGCTTTCTCTGATCTTATCGTGCTGTTCTAAGAGAGACTCACATCGACTAGGCCCGCGATGCAACCGTGGAGAAGGAGGAGGTGTTGGCCTATCGACATGTCTTTGCCTTCATGCGGAAGAGAACGCTTTGTTGGAAGCAGGCCGAGAGCGTATACGCGAAGGCTCAATACTCTATTGCGATACGTCAGATTCCCCGGCCCCTACTTGCTGCTTTCCAGATGTTGATGACCCGTAGATGCCCTTGCTTGACGTGTACAGTCAAGATCGCTCA…
25495	0.000890904628523137	5.94657215640443e-05	-7.26643965440893	1.77850157884453	-0.7620714705	Aspergillus fumigatus	Afu5g13640	AFUA_5G13640	thioredoxin, putative	TCCTATCTCCAATCCACCTTTCACGCCCTCCCTCCAGAAAACCAGTTCGCCCTCGTCGACCTCGCCCGTCTCCTCTTCCTCGACACGAGGGTATCAAGCTTCTTTGCCGAAGAACCCAACCACACCACCCTCCTCAACCTCCTCTCCCCATCCACGAAACTCTCCTCCTGCCCCTACAATCTTCGGATCGTCATGCTCCAACTCATCTGCAACCTCTTCAGCTCCCCGCTCTACCTCGACCATCTCACCACAAATACCGCCAACAACAACAACCTCCACACCACAGTCCTAACCCTCGCAACATCCTCCCTCCTAGACCCGCATCCAAACCTCCGCACCGTCGCCGCCTCCCTAGCCTACAACCTCTCCGCCGCGAACCACAACGCGCGCTTCGCCGGC…
17624	0.000921469497293182	6.1645638395979e-05	-7.23169545036855	1.73961024226453	-0.92419394	Aspergillus fumigatus	Afu2g08280	AFUA_2G08280	NADP-dependent malic enzyme MaeA	ATCCTACGCAAGATGGCTGATTGGAACACCCACCCCATCATCTTCCCCCTGTCCAACCCCTCCGCCAATTCCGAATGTGACTTTGAAAGCGCCATCACCCACACCGATGGCCGTGCGCTCTTCGCCTCCGGTTCCCCCTTCCAACCTTTCTCCTTCAAGAACTCCTCCGGAGAGAGTCGCACCTACTACCCCGGCCAGGGCAACAACATGTATGTCTTCCCCGGTATTGGTCTAGGCACTATTCTCTCCAAGGCGGTCAAGGTGACGGACGAGATGATCTACGCCTCCGGTGCAGCTCTCTCACAAGCTCTGACCGCTGAGGAGATCGACCTCGGTCTCCTCTACCCCGACTTGACCCGCATCCGTCAGGTCAGCATCGTCGTGGCCCGCAAGGTCATC…
24991	0.000924064875248763	6.19594470357939e-05	-7.22680529878313	1.73412518113405	-0.98949551	Aspergillus fumigatus	Afu1g17120	AFUA_1G17120	translation elongation factor eEF-1B gamma subunit, putative	CCAACCTCAACAACCTCTCAATCTCAACCCCCGCCTTCAGCTTCGGCACGGACAACCGCACCCCCGAATTTCTCGCCAAGTTCCCCTTCGGCAAAGTCCCCGCCTTCGAAGGCACAGACGGCACCAAGCTCGTTGAGTCCGACGCTATCGCGCAGTACGTCGCCGAGAGTGGCCCCGCCGCTGCACAGTTGCTGGGTACCAAGCCCGTCGAGCGCGCGGCTATCCGTCAGTGGATCGCTTTCGCCGATGGGGAGATCCAGAGCCCTGTGATTCCCCTAGTTCTGCCCCGCATTGGGCTTGCGGCGTTTGATGAGGCCGTCGAGAAGAAGAACCTGGAGAAGTTGGAGAGGTCATTGGCGTACTTGGAGGGCCACCTCAGCGGCCGCAACTGGATTGCTA…
20220	0.000928829144800228	6.24197984142144e-05	7.2196805925921	1.72612875869139	0.7648445985	Aspergillus fumigatus	Afu3g07330	AFUA_3G07330	essential protein Yae1, putative	ATGACCTCACCACAGACCAATTCCCTCGACGACATCTTCGGCTCGTCCCCACCCCACGAGGGCGAAAAATTCTCCCAACAAGCGTCAATAGAAGCACCCGAACCCTCGGATCTCCCCTCTCTCCGCCGGCAACACGTCACAGCTGGCTACCGCGATGGCGTCTCCGCCGCGAAAGGCGAGCACGTCCAGCACGGCTTCGACGCCGGCTTCCCAATCGGCGCACAGCTAGGCATGAGAGCAGGAACAGTAATCGGTATCATCGAAGGCTTACTGCGTGGATTCGAGAGTCCCACTGCGTCCAGAGCAGTAAAGAAACCACTTCAGCGGAAAGAGGAAGGGCAGGGGGTCGAGACAGACGAAGCAGAAGCAGCGCGGCAGGCGAAGAGGGAGCAGCTGCTC…
5617	0.000942011546538144	6.3551047794565e-05	-7.20241520904691	1.70672648787218	-0.73988907	Aspergillus fumigatus	Afu3g01340	AFUA_3G01340	DUF636 domain protein	TCCTTATTCACCTTGCATTCTCCAAGCTCTCACCAATCATATACTAACTCCCAACCCGGCTCATAGGTTATTCTCTGCCATTGCATCAATTGCAAACGCTACACTGGCTCTGGCTTCTCCGCCAACATTGCCGTACCGAAGACAAGCCTGCACTGGACCAAGGGCCAGCCGAAACTTTACGTCGACAAGAGCGAACGCGGCACTGGTGTTCCTCGGATGTTCTGCGGGGACTGCGGGACGCCTTTCACGTCCGAGCCGAGTGGTCAGGATGAAGTTATTATTATCAAAACGGGGACACTAGATGATCCGTACCGGGATGAATGTGGGGAGCTGGCGATGGAGATCTGGTGTGTTCGCAAGGATAAGTGGGTTGACCAGATGAAGGATGAGAGCATCACG…
10198	0.000942011546538144	6.35914954808061e-05	-7.20180415744561	1.70603917325711	-0.925689325	Aspergillus fumigatus	Afu1g12650	AFUA_1G12650	3-ketoacyl-CoA ketothiolase (Kat1), putative	TAAGGTGAAGGATCCCAAGACTGGAGAGGTCAAGACTGTGACCCTTACCCGCGACGAGGGCATTCGGTATGGTACCACTGTTGAAGCGCTGAGCAAGATCCGGCCTGCGTTCCCGCAGTTTGGAACCCGGACGACGGGCGGTAATGCCAGTCAGGTTACTGATGGAGGTAAGCCATGCAACCCTTGCACTGCATCCGATGTCGATGTACTGATGGAAATAAAAAATTTGTTAGCTGCTGCTATCCTACTCATGCGCCGCTCCAAGGCCATCGAGCTCAACCAGCCCATCCTGGCCAAGTTCTGCGGCGCGACTGTCGCCGGTGTGCCGCCGCGCGTGATGGGCATCGGTCCCACCGCGGCGATCCCCAAGTTGCTGTCCAAGTTCAACCTCAGCAAGGA…
5692	0.000944621984719794	6.39110141360783e-05	-7.19699209002748	1.70062501169769	-0.759039335	Aspergillus fumigatus	Afu3g08850	AFUA_3G08850	FAD dependent sulfhydryl oxidase Erv1, putative	GGAATCAGAAACACAACCGAAACTCCCCAAATCGCTCTTCCCCCACCAAACCCCCGCCGCCGCAAGTTCCTCCACAGCCTCCAAAGACGACGATGTGCCCGCCGGCATGACCAAACTGCCCAACGGGGTGATCCTAGACAAGGAAGGGAAACCGTAAGTTACCTCTATGCCCTATAGCCCGCGCTAGAAAATCTAACAACAGAACAGCTGCCGCCTCTGCACCTCCGCCGCGTCCTGGCGCGCATTGACAAAGCAAGCCAAAAGCCAGACCGCAGCTGGGACCACCCCAGCAGCAACCCCCTCCAACGCCTCCGCATCCGCTCCTGCCCCGTCACCCATGCAAGCCGAATGCCCCCCGGACGTCGAGGAACTGGGTCGCGCAACCTGGACGTTTCTGCA…
15398	0.000946787510731738	6.42011555365726e-05	7.19264530987898	1.69573203747888	0.828686742	Aspergillus fumigatus	Afu1g10900	AFUA_1G10900	conserved hypothetical protein	TCCACTGGTTGGAGGAGATCATGGCCTGGAGCGACGAGTACGAAGTTCGAAGCATGCTTCCGGACGTGAAGAACCGCGAGACAGCCGACCAGACCACTGCCGTGCTGTTGTACATGATCCCCGGCCCGTTGCAGCCTATCGGGCTGAAGTTCGTTTCGTTCATGATGGACGATCGTCTACGGAAGGCCATGCTGTAAGCAGATGCCCTCACCCCCTCACTCCAACGCAACTAACTCGCAGCGCTAAAACAAGATACGACGCTCCACCCGCCGCCTACACCAAAGTATTCTCCTTTATCCTCCGCGTCCGCCGCTTTGTTATGCGCTACCTTGCCCTCCCCCGTCCCTACTTCTTGCGCTACCAACCCTACACAGAACGCCCAGACGAGCACAACCGCAT…
25362	0.000947391809059239	6.43858511011134e-05	-7.18988950955268	1.69262881741839	-0.784114898	Aspergillus fumigatus	Afu2g01410	AFUA_2G01410	aldo-keto reductase, putative	AGAGGTTGGATCTGCCGTATGTTGATCTGCTGCAGATCCACCGGTTTGATCCCAACACGCCTGTGAAGGAGACGATGGAGGCGTTACATGATGTCGTCAAGTCGGGTAAGGTGCGGTATATCGGGGCGTCGTCGATGTGGGCGCACCAGCTGCTGGAGTATCAGTATACGGCGCGTATGAACGGATGGACGGAGTTCATTTCCATGCAGAATTTCCACAACCCTATCTACCGGGAGGAGGAGCGGGAGATGTTCCCTGCGTGCGCCAAGTTCGGGATGGGTGCGATACCGTGGAGTCCGCTTGCGATGGGTTTCTTGACCCGGCCATGGAAAGCGTTTGAGGAAACCACGCGGGGGAAATCGCTGAATGGCAAAGTAATGGGCCAACCGTTTACCGAAA…
5807	0.000955404434061372	6.50753323564254e-05	7.17967814779908	1.68112240575423	0.96844088	Aspergillus fumigatus	Afu2g11790	AFUA_2G11790	conserved hypothetical protein	AGCCATAGTAACCGTGCAAACATGGTCAAATCCGTGGCTTCATTGGATGCAGTCCCGTCCCTATCGAGTGACGCTGCGTCTGCCTCTGCATCATCATCCAGCATGTCCCTGGACACCGGACTGGCCTCCGAACTCGCACATCATGAAATCCTCCAGGACGATGGAAATGGGACTCTCGTCGTGCCTTTGCGCCCCCTACACCGCCGTTCGCATACCTACATATGCCTCTTCCACGTTCTCGACTGCCATGAGACTTTCGACGACGCCGATCTGTGGAGGACTCATGTTCTCAGCCACTTCCGGACTCACGAGCCACCTACAACAGCTCGGTGCCCATTATGTCCGGGGGAAAGGTTCAACGACACTCCTGACCGCAAGGCCTGGGACCTCATGCTCGAC…
17474	0.000964104203906696	6.6138724159938e-05	7.16415997417294	1.66361284396319	0.76502297	Aspergillus fumigatus	Afu1g07460		mitochondrial carrier protein	GGCTCTGCATCTAAGGATGTCAAGAAAGAATCGGCGACTGCCCGTCTGCTGGGCTCAGGTATGTTCGCGCTCGAACTGTAATTCATGATCAATGACTAACTCCGAATCACAGGAACCGCCGGCATCGCCGAATTGATGGTTTTCCATCCCGTACGATTTCCCCCTAGGAAGACGTCAGTCGATCATTGCACATCCGAACTAATTCGAAACTCAGGTTGATACCATAGCGAAGCGATTGATGAGCAATCAGACACGAGTGAGTGACCGGCTTGTTGCGACTGCGGGCGGGTTTGTACGGAGTGGCTGACGGACATCCATTACCAGATCACATCTACCAAAGTCTTCAACCAGGTTGTCTTCAAGGAGTACGCAACTGCTTCTATAGGACGCAAGTTCACC…
95	0.000964104203906696	6.61485311462269e-05	7.16401813914557	1.66345267798633	0.787841345	Aspergillus fumigatus	Afu5g09830	AFUA_5G09830	cation efflux family protein, putative	AATTGCAAATGAACGCAAATCTTCTGTGCTCGCGTCCAATGCCGTACATCACCGCATCGACTCTCTCACTAGCATCGTCGCCCTGTTCACGATCGGCGGTTCTTACATGTTCCAAGACGCGTCTTGGCTTGATCCCGTCGGTGGCCTTCTCATTTCCTTGATGGTGATTAAGGCTGGGTGGGCCAATACTACAACATCCCTACTCGAACTAGCAGATACTACGGTTGATGACGACATCAAAGACTCCGTGCGCAATGCAGCATCCAAGATCCTAGCCAAACTCGAAGATCCACACGCGATTCAGATCCGGGACGTTCAGGGTATGAAATCTGGACAAAACTACCTCATGGAGATTGAATTAGCGGTGCCGGGGGCTTGGTCGCTCAGTCGATCTCGCGA…
5009	0.000964104203906696	6.61943345519767e-05	-7.16335600635248	1.662704939129	-0.874955975	Aspergillus fumigatus	Afu1g03490	AFUA_1G03490	epimerase/dehydratase family protein, putative	TGAATACGACTCGGGTTATTTCGCGATGGGCATCTGCCTAGCCCGGGTACACCTGGATATGGAAACGGATTTGGAACTGCTTTACACCAAGAACCTGAAGATTAACACGCTCTACGTAAAAGACGCAGCCAGCGCTCTGTGGAAGGCGGCCGAATGGAGGGCGTCAACCACTGACGAACCCGCCCAGATCGCTTTCAACGTCGTCGACCACGGCGACACTCGCCAGGAACATGTCGCGGAGGCTTTGTCCACGGTCTTTGGGCTCAAAACTTCCTTCCTCGGATCGTTGGCATCTCAACTCGCCAAGTTGAACCTTGACGATGTTGTCGATGACATGAATGAGGTGAGTCTACAAGGCTGGGCAGAGCTGCTGGAGAAAAAGGGCATCACACGTCCCGG…
9987	0.000964104203906696	6.62529132842435e-05	7.16250992725997	1.66174939722251	0.805264745	Aspergillus fumigatus	Afu2g02120	AFUA_2G02120	phosphoglucomutase, putative	GTGACTGCTGCTATGGTTTTCCTAGCAGCGGAAGCTCGATGGAGATCTCAGGGCCTCACCCCATATTCGAAACTACAGCAGCTGTTCAAGGATTTTGGGTACTTTGAAACACTCAATAACTACTTCCGATCACCTAGCCCGGAAATCACAAAAAGCCTGTTCGGAGCCATCAGGAACGGGCCTTACCGAACACAAAAATCCCTTGGTTCATTCAAGATCTTGAGATGGAGAGACATGACAGAGGGCTATGATTCGGGTGCTGAGGATCAGAAACCAGCATTGCCAATTGATAAAAGTAGTCAGATGTTGACCATATGGCTGGACCGAGATGTTCGGTTCACCATCCGTGGCTCTGGCACAGAACCAAAAGTCAAGGGTAACTCCCACAACAGGAACATG…
13208	0.000973878018432667	6.70723028471527e-05	-7.15076057353559	1.64847129156387	-0.75558891	Aspergillus fumigatus	Afu2g16790	AFUA_2G16790	glucosyltransferase	CTTGTCGGAGATACATCCTTTGCCGTTCTTCCCGAGATCACAAAGGAACAAACATTCGCGCTGACGTTCTTGTTTCAATTGGTAAGTACTTCCTACACCTGCTCGACACTCGACATCGATAATTTAACCGGCGCGTAGCTTCCTCTGATAAAGCTCTGGCTTCATCCGGATTGGAACACGTTTGTTGGTGCTATTACTCTATGCGGTTATGCTTCATTCTTGTTTGGCTGGCACGTTCATGAGAAAGCTGTTCTCCTGATCATTGTCCCTTTCAGCTTGATAGCGCTCAAGGACCGACGCTACTTCAGCGCATTTCGGCCCCTCGCGGTTGCAGGCCATGTTTCACTATTCCCACTGCTTTTCACAGCAGCCGAATTCCCGCTGAAGACCGTGTATACT…
17674	0.000977048695918543	6.7901814124641e-05	-7.13902568911158	1.63519339137566	-0.980636857	Aspergillus fumigatus	Afu8g07210	AFUA_8G07210	hydroxymethylglutaryl-CoA synthase, putative	CAGTTTTCCAACACCTGCTACCTGGGGGCCCTGGATGCATGCTACCAGCGCTACCAGGCCAAGCAGCGCGCGCGGCAAGCGGCCAAGACGAATGGGACGGCCATCAGCAATGGTCACCAGGGGAGTTTCCTGGACACGTTTGACTATTTCGCTTTCCATGCGCCCAACTGCAAGCTGGTGGCCAAGGGGTATGGCCGGTTGCTGTTCAACGACTTCAAATTAGAGTCCGGATCGTTTGACGAGGTGCCGGCACAAGTCCGCGAGGCCGACTTCGCCGCGTCGCTGACGGACAAAGCCCTGGAGAAGCTGTGTGTCAGCCTCACCAAGGAGAGATTCGTCCAGCGCGTCGAGCCGTCCTTGACCGCCCCGACGAACTGCGGCAACATGTACACCGCCAGC…
22588	0.000977048695918543	6.80317584081631e-05	-7.13720168135305	1.63312809476622	-0.924401502	Aspergillus fumigatus	Afu3g13440	AFUA_3G13440	stomatin family protein	AAGTTTGCATGACCAAGGACAATGTCACTCTCAATCTGACCTCGGTTATCTACTACCAAATCATTTCGCCTCACAAAGCAGCCTTCGGCATTTCCAATATACGGCAAGCTCTAATCGAGCGCACACAGACAACTCTGCGGCATGTTATCGGAGCGAGGGTTCTGCAGGATGTAATTGAACGGCGCGAGGAGATCGCCCAGTCGACATCTGAGATCATCGAGGAGGTTGCAGCTGGATGGGGTGTCCTAGTTGAATCGATGCTCATCAAGGACATCATCTTTAGCAATGATTTGCAGGACTCGCTCTCCATGGCAGCGCAGTCCAAGCGTATTGGTGAGAGCAAGGTCATTGCTGCTCGTGCCGAGGTGGAATCTGCCAAGCTCATGCGCCAGGTATGAT…
28065	0.000991760324892477	6.93224020931611e-05	-7.11929032517429	1.61282656955409	-0.77706532	Aspergillus fumigatus	Afu5g00650	AFUA_5G00650	conserved hypothetical protein	CAGGGTTCTGGATAAATGACTGCGCGGCAATGAGCTCAAAGCAGCGTCTTAATGCTGCGTCCTTCCTTGCGAAGCTTGCATCCACGCGCGTTGCAAACGACCGGCTTTGCCAGATTGCCCTGATTCTTTTTCGTGAGACATTCGAGGCAGTGCGCCCCCTTGGAAGCTCTAACGAGCCGGAAGATGAAGATCCTCGCCGACCAATCCATGTACTTACTATTGCTTCGTTACTCCCATCTACATGTGCCTGGATCCGAGAAGCCGGGCATAACATCATACTCTTGTCCGATGTCTTATGGAATGATTGCTCGAACAGTACCATTGGGAAAGGTGGCTTCACCTTTGTGCAGTCAGAGCTAGGTCAACGAGCACCTGATGGATTTAGTCCCTGGAGATGGT…
24974	0.000991760324892477	6.9357025147972e-05	-7.11881489153181	1.61228717797672	-0.748839069	Aspergillus fumigatus	Afu1g14780	AFUA_1G14780	BAP31 domain protein, putative	ACTGTCAAGCGGAAGCTGTTTACGTTCATTTCGGAAAGTCCCTTAGTAGCGAAATTACAATATGGAATGAAGGTAACCTCTCAAATTCGAGAACTTTAGATGCATTGTTTACTAATCTATGTCTAGATCACATTCATATTCATATTGATTCTGTTCATTGACAGCGTCAACCGCGTCTATCGCGTACAATTGGAGCTTGCCTCCTTCACCAAGGAAGGCAATAGCATGGGGTAAGCGCACCGTGATCATTGTCCCCCGCTTTTGATATTGTGACTGTTCTGACCGTATGCGCAAATGCGTTTGCTATTAGTAGAGCGGCCGCTCTTGGCACAGATCGCATGGAAGTCCAGGCTCGCAAGTTCTACTCTCAACGAAACATGTACCTTTGCGGCTTCACTC…
22626	0.000996786556908363	6.99955647932291e-05	-7.11009311640654	1.60238737935192	-0.8011177335	Aspergillus fumigatus	Afu2g03330	AFUA_2G03330	phytanoyl-CoA dioxygenase family protein	AGCAAGAAGTCCCCGTACAAAAGGCCATTGACCGTTTTCGCGAGCAGATACCTGATGTTGAGGACGGCGAACCAAAGGCGCACGATCCCTTATCGATGATCATCGCAAACCCCTTCGCCACCGCTATCATCGAGTGCATGCTAGGTCCCAAGCCACAGCTCCGATTCCTCAGTGCAAACACGGCCTTCAGGACCAAAGAGGCAGGTCGTCAGCCGCCGCATATCGACGTCGCGTTTGACTTTCCCCGGGTTCCGTTCGGCTTCTGCGTGAACGTAAATCTGGTCGGAACGACAGCTACGAATGGCGCGACTGAGCTCTGGCCCGGCACGCACACTGACACTGATGTGTCGGTGCTAATGCCTGACAATGATGGAGTGATTCGGAAGGAGCTGGTGGAAG…
20386	0.000996786556908363	7.00109490061547e-05	7.10988406430561	1.6021499812579	0.7405759815	Aspergillus fumigatus	Afu8g05790	AFUA_8G05790	conserved hypothetical protein	ATTATTTGATCCCCAACATTCCCGTTCGCAACTTCTCCCTGATCCGCAACAAAAGACCGCCCCTCAGACGAGACGGGCAACCCTGCTGCCCCGCCCTTCTCCGCGCCAACCATGCAATCCACACCGAAGCCATCCGCGAATGGTACAGCGCCGCGGCCTACGAGGTCATCGTCGATGCAAAGTATATCCTCTTCTGCGGCAAAATCCTAGCCCCCTATGTCCCGCTCCCGTCTACAATCCGCTACGTCACAACCATGCACCTCTGCATCGCGCTGCAGCGCACTCCCTTACATCTCCTCCGACCCGAGGCCACGGCACCGCTGGAACACCTTCTGGGCTTCCAGGATCGGCTTGTGACGCTGGCAAAGGGCATCGGGGATCCGGTTGGCCGGAGGTTAA…
5307	0.00100772059131095	7.09317891942173e-05	7.09746210672768	1.5880344431919	0.87195098	Aspergillus fumigatus	Afu2g05630	AFUA_2G05630	conserved hypothetical protein	AATGATTGTTGCTCCGATGACTCCCACCAAGGCCCCGCTCAAATCCACCCCGACCACCGGGATATCCACAGACGTCCATGACTCCAAGGTAGATCAGGACCCCTCTGAATGGAAGCCGGTAATACCTGCGGCTTATGGCAGTACGGGATCGCTAGCGTCGACGGAGGCCTGGCATTATCTTTCTCAATTCCACGGCAGTGAACCGTTGTTCCCGAGGCGTCGCGACGGTGCCGGTCACCGCAGCTCGGCCAGCCTATCTACGCTCATGAGCGCAACGGCCCCTGTTCCGTCTTTGACCCATACTCCATCCACCACGGCATCGTCTTTCAGCAGCACAGCGTCTGACTACATCGGTTACATTCCCGAATCGTCTCACCGTCCGTTGCCTCCTCGCCACAA…
17713	0.00124173098322483	9.62567555260753e-05	7.42201204876044	1.5769468166138	0.995603725	Aspergillus fumigatus	Afu3g03230	AFUA_3G03230	bZIP transcription factor, putative	ATCAACATACGCACACCAATGTCACATCTAGACCGTCCGGATAGCCCCTTCTTCGCCCAGCGGTTGCACCTGGCCGCCTATAAGCTCGCACTCCGATACCTTAGGAATCCAGATGTTCCCGACTCCGCATTACTTCGGAACTTTGGTTTCCTGATGACTAGATGGAGTCGACGTCAACTTATCTCATACTTGAACTCATTTCTGAAATCTTCCGATGGAGTTGAAGTTTCTAGGAAATTCAGTATTCCCTTGCTGAACCTGGGCGGTGCCGGGTTGCACTACCCACAGAAGCATTCGCCCCTCGGCGATCCCAATCTTCATTGGCTTCCCTCGGCTGAAGACATTTCGATGATGTATGCAAATGGGTTGAGTATTCAAGACCTTGAAGAGCCCTGGTTT…
7691	0.001016840325228	7.17279659027642e-05	7.08686383932459	1.57597683343747	1.029095605	Aspergillus fumigatus	Afu4g08010	AFUA_4G08010	ornithine decarboxylase	AGGATGCTCGTCTGGTCTTTGACCAGGCCGCGGAGGTGGGCCACGAGCTCCACACCCTGGATGTTGGGGGTGGGTTCTGCCAGGACACCTTTGAAAAATTTGCCGGCATCCTGAGTGAGGCGCTTGACACGTACTTCCCGCCTCACATTCGTGTCATTGCCGAGCCGGGCCGCTACTACGTCGCCAGCGCCTTCACCCTGGCCGCCAATGTCATTGCGCGCCGCGACGTCCGTGACCCCAAGGACCCGGCCAACGATACCTACATGCTGTACCTGAACGATGGCGTCTACGGCAATTTCTCCAACATCATCTTCGACCACCAGCATCCCGTGGCCAAGATCTTGACCTGCTCTGGTGAGACCCAGCCGTCCGCTCTGAATGCTGCGACTTCAGAGGGCA…
25713	0.00102631258771641	7.25518303816513e-05	7.07603222925057	1.5636400293404	0.7284672495	Aspergillus fumigatus	Afu5g02680			CAACTGTCGAGGCATACATTGAGATGCATACAATCAATTCTCATGCGTCACGCTCCTGGATTACTCTGCAGCGAGCGATCAGCTCAATGTTCCTTTTAGCAGTCACTGAGGAGTCTAAGACGGACCCTCAGTTTTGGAACCTGTTGCGCCAGCTCAAAAACATCATCGGCGAACGCGCCAATGAAGAAGGCAGTGTCGGACCAGGTTCTGCCGCAGCCAGCAGCACGGCGTACAATACGGTTCCTGGAGCTGCAAATATGACGGGAACTAGTCCTGGTGCTCTTGACCCGACCTCTCCAGGGTCTGCGCCCGTACCGCTTGAGGCGCAAACACAGTGGACTAAGCCGTTAACAAAGACCTACCGTGCTTTGGAAAAGCTAGAAGCTGCTTTCTCTTCCC…
5036	0.0010320293882317	7.31125188568268e-05	7.06873767650999	1.55532397663709	0.760039425	Aspergillus fumigatus	Afu3g10310	AFUA_3G10310	acetolactate synthase, large subunit, putative	CCTTGATTGAGAAACTCAGCGATCTCACTGCCCCCATCAAAGACCGCACCATCATCACTACCGGTGTCGGTCAGCATCAGATGTGGGCTGCCCAGCACTTCCGTTGGCGCCATCCCCGCACCATGATTACCTCTGGTGGTCTCGGTACCATGGGATACGGCCTTCCCGCTGCTATCGGCGCCAAGGTCGCACGCCCCGATTGCCTCGTCATTGATATCGATGGTGACGCTTCGTTCAACATGACTCTTACTGAACTTACCACGGCTGCTCAGTTCAACATCGGCGTCAAGGTCCTCCTTCTGAACAACGAAGAGCAGGGCATGGTGACACAATGGCAGAACCTGTTTTACGAGGACCGGTACTCGCATACCCACCAGAAGAACCCTGACTTTGTGCCCA…
7558	0.00103303710889547	7.33406199883315e-05	7.06578765262594	1.55195905262911	0.77880536	Aspergillus fumigatus	Afu1g15400	AFUA_1G15400	peroxisome biosynthesis protein (Peroxine-7), putative	TCGCCTCATTCTCCCGATATACTCTCCTGCGTCACCTCCGACTCATACGTCCGCATCTTCGATCTTCGCACACCCGCTTCAGCATCTAACCACCTCACCCTCCAGATTCCCATCCACGCCGCACCGGCATCGCCGATTCCTGGTAAAGCCGGTGTTCCTCCTGCCGCATGTGCTCCAGCTGAAGCTCTCACCCATGATTGGAACAAATACCGACCATCCATCTTAGCGACCGCAGGAGTCGACCGAACCATTCGGACCTTCGACATCCGGGCCCCACAGCAGGGGCCTCAGGCGGTGATGACTGGACACGAATACGCAGTCCGGAAACTGGCCTGGTCGCCACACCTTTCCAATATACTACTTAGCGGTAGCTACGATATGACCTGTCGCGCATGGAGC…
8127	0.00103707289987707	7.39835808681015e-05	-7.05752620953782	1.54253020321364	-0.72398172	Aspergillus fumigatus	Afu2g10420	AFUA_2G10420	branched-chain amino acid aminotransferase, cytosolic	TTGGAGCTAACTATGGCCCTTCCCTGTCAGCTCACGGTCAAGCACAAGCCTTGGGCTTTGACCAGGTCCTTTGGCTCTTCGGGGAGGACCGTCAAGTAACCGAGGCCGGCGCCAGCAATTTCTTCATTATCTGGGAGAACAAAGATACTGGCAGACTCGAGCTCGTCACCGCGCCCCTTGAGAACCAGTTGATCCTCGCCGGCGTCACCCGCCGCAGCGTGCTGGAGCTGGCACGGTCAAGATTGACCAAGCCAGTCGGAAGCCTTGCGCCTGTTGACGTTGTGGAAAAGGCGCTTACCATCGGAGATGTTGAGCTGGCCTGGAAGGAGGGACGCGTTGTTGAGGCGTTCGTCTCCGGCACTGCTGTAAGTCACTCTTGGCTCGAGAACGCTCACTCAT…
18097	0.00103707289987707	7.40333425932078e-05	-7.05689010953971	1.54180388152814	-0.775471955	Aspergillus fumigatus	Afu3g03330	AFUA_3G03330	mitochondrial enoyl reductase, putative	AGTCATTTCGTGACTCAATTGGCGCGCCTGCAGGGTGTCAATGTCATCAGCGTGATTCGCGACCGTGGCACTGATGACGAGCTCGAGCGCACCAAACGGTCACTGCGCTCGCACGGCGCAGCGATTGTCCTAACTGTTGACGAGCTCAAGACCGTCGGCGCGGAGGTACTCCAGGGCAAGCGCGTCAACCTCGCCATCGACTTTGTTTCCGATGACGCACTGGCGCGACTGATGGCGTCGTTTTTGGTTCCTGGAGCCACACTCGTCACGGCTGGCTTCCTGGGGATAGCGCCATCTAGCCCCGAAGCCAACCTGCGTCAGTTCCTGTGGCAGCGTAACATCACTCTCAAGGCTTTTCGACTCAGCGATTGTCTTGGCCGACGATCGGCATTCCATCAG…
19987	0.00103707289987707	7.41868362272873e-05	7.05493096824288	1.53956656224165	0.768856445	Aspergillus fumigatus	Afu4g11730	AFUA_4G11730	glycerol dehydrogenase (GldB), putative	CAGAGTCTTCTGTTTGAACCGCTACTAACCAGTACACAAATAGTACGTCATCCTGGAAGACCTCACCAAGAACCCCGAGCCCACATGGAGGGCAATGGAGAAGCTCTACGAGGAAGGCAAGGCCAAGGCCATTGGTGTCTCGAACTGGACCATTGAAGGGCTCGAGCAGCTGCTCAAGTTCGCCAAGGTCAAGCCCCACGTCAATCAGATCGAGATTCATCCCTTCCTGCCCAACGAGGAACTCATTCAGTACTGCTTCAAGCACGATATCCTGCCCGAGGCCTACTCGCCATTGGGCTCCCAGAATCAGGTCCCCACCACCGGCGAGCGCGTCAGCGAGAACCCGACCCTGAACGAGATCGCCAAAAAGGGCGGCAACACTCTGGCTCAGGTGCTGAT…
23030	0.00103707289987707	7.42564333649841e-05	-7.0540441205653	1.53855364143327	-0.73966523	Aspergillus fumigatus	Afu1g13150	AFUA_1G13150	Smr domain protein	ACGAGTACAACAAACAAGCGTCCGAGTTCATCTTCCGCGAGAATAACGCCGACGGGCGCGTGCCGGCCGATACGATCGATCTACATGGGCAGTTCGCCGAGGAGGCGGAGGAGATTCTCGAACAGAGGATCAAATATGCCAAGGCGCATGGGCAGACTCATCTCCATGTGTTAGTTTCTTCATTCGGCTTGCGGGTTGTTGGGTTGATGGGTAGAAGGATAGTTTGCTGATGGTATGACTTGCAGGATTGTGGGAAAGGGAAACCACTCCGCCAACCACGTCCAGAAGATCAAGCCGCGAGTCGAACAGGTCTGTCGCGAGCTGGGGCTGCAGTATGCCACCGAGGAGAACGCGGGCCGGATCTATGTGAATCTGACCGGGGGCCCGGCGGAGATGCCG…
8374	0.00106205817984037	7.62065411202208e-05	-7.02955931959856	1.51055118435698	-0.752561945	Aspergillus fumigatus	Afu5g08970	AFUA_5G08970	oligosaccharyl transferase subunit (beta), putative	GATCAGTGGTTTTCTGCGACTGTCAAGGCTCCTGGTGATGGGAAGCAGATGAAGACGGTCAACCAGGAATTCGCCAAGCAGCTTACTGCGTGGACATTCAAGGAAACCGGAGTCCTCAAGGTCGGAAAGATCGAGCATCATCTGGCTGAAGATGGTGAAATCACTCCCGAGAAGCTGAACCCTAAGATCTATCGAATAAAGAATGAAACTGTAAGTGACAGCCATCTGAGGTTCCATTGCCTATTTGCATGCTCACCCTTCTCAACAGGTCTTTAGCATTGAACTTTCCGAATACAACTATGATCGTTACGCGCCCTTCGAGGTTCCAACTGGCGATGCCGTCCAGCTCGAGTTTACCATGCTGTCTCCCTTCCATCGCCTGAACTTGGAACCCGTCCG…
10378	0.00107056586764432	7.69794024974829e-05	7.02004540778092	1.49965117934711	0.84041503	Aspergillus fumigatus	Afu8g05970	AFUA_8G05970	toxin biosynthesis protein (Tri7), putative	ATTTTCCTTGCTGTGAACGAGACTGACGGAAGTAGAATCGCCTGGCATCAGATCCTACGTAAACTGGTCACATCCAATGCGGATATCTTATTGTACGACTTCCTGAGACTCCCGCACGGGATTGTTGCCAGGAGCCTCCGGCTGATCATGGCGTTTGCCACGTCGGGGTTAGTCCATTTTTTCACAGATCAGGGCTTCGGGCTATCTCTTAACCAGAGCGGAGCGTTGTGGTTCTTCTGTCTGCAGGTCCCGGGCATCGCGTTGGAGAATCTGGTGTGGTGGACTTGCCGTGGGATGATCAATAGGATGGGTTTCCGTTGGAGAAGGGCTATCGGATATGTCTGGGTCAGCCTTTTCTTTCTGTGGGTGACTCCCGTCTGGATGAACCCCATTATCCTG…
3010	0.00108369944025636	7.80881726519678e-05	-7.00657814622654	1.48420338922995	-0.88302626	Aspergillus fumigatus	Afu8g04430	AFUA_8G04430	oligosaccharyl transferase subunit (Stt3), putative	GGGATTATGGGTATCAAATCGGTGGCATGGCGGACCGCCCAACCTTGGTTGACAACAACACCTGGAACAACACCCATATTGCTACGGTTGGTAAGGCGATGAGCTCACGCGAGGAAGTCAGCTACCCCATCCTCCGCCAGCATGATGTCGATTACGTGCTGGTGGTGTTCGGTGGTCTGCTAGGTTATTCTGGCGATGACATTAACAAATTCTTATGGATGGTCCGTATCGCCGAAGGTATCTGGCCCGATGAGGTTAAAGAGCGGGACTTCTTTACTGCACGCGGTGAATATCGTGTCGACGATGGAGCGACCCCAACTATGCGCAACAGCTTGATGTATGGATTCCCTCTTCCTCCCTCTTATCTACTGCGCTGCATCACGCTAATTCACAAAATCT…
20653	0.00133285964533041	0.000105747207904703	7.31967151989392	1.47517934660855	1.087158053	Aspergillus fumigatus	Afu4g00710	AFUA_4G00710	C6 transcription factor, putative	ATTGACAGCAACGCATCAATATGCCCTTCTACAGCGTGCATCTATACTCGATAACCGCTTAGCACAGTGGGAGGACCGAGTTGCGCCAGAGAACAAACCTATCACAATAGCCCATATGCCACCGGGCAGTGACCCCTATATTGAAGTCGGACATTGGCCCGGCCCATTGCATATGTACACAGACCTTCGCGCGGCAGCCCTCCTTAACATCAGTCGCGTTGCGCGATGCTACCTCCTTGACATCATTCTCAGGCTCAAGGATATGCAGGCTGACACCGGCAACGATGATAAAGAGAGAGCAACTGCTGTCCAGCTCATTCAGGACTTTACCTCCTCAATCCCGTATCACCTAGTTGAGGACTTGCATTCATTCTCCATGAGTGTCCAGCGCGGCAATCC…
23423	0.00109236445643836	7.89603606425352e-05	6.99613120409623	1.47220516430527	0.757367339	Aspergillus fumigatus	Afu2g14040	AFUA_2G14040	conserved hypothetical protein	GTACAGAACCATCGGAAGCATGTTGAAGACCACGCCGGCTCATCATATTATCATGGAGAATATGCTAGTCGGGAAGGAGGAGGACTCTGCCAAGGACGACTGGGAGACGTATGATTTGAAACCAATCGACTACTTCTACCCGGAGCGGGACTTACTACCGGATCCATTGGTCAGCGAAGAGACCCTGAATAGGCTAGCTGATAAGTTTGAGGATAAGATACACATGCCGCAGTCGGACTATGAACGGTTTCGAGAAGTACTTGAAGCCGACACTCGCTTCCTTCAGTCAGCAAATGCCGTTGACTACTCACTCTTTCTGATCCGTTACCCAGCGTCCTCCAATCCCGGCGTGGTGGGAAAGAAAAATCCATGGCGCGTAGGATTCCAGTCCCTTGATGG…
19974	0.00109236445643836	7.90439693144873e-05	6.99513641492203	1.4710619763638	0.731574115	Aspergillus fumigatus	Afu6g12720	AFUA_6G12720	40S ribosomal protein S29, putative	ATTCTTCAATTCTGGAATGCGTCGATACGATTTGGCTAATTTGTTATCTCTCTATAGGTTCGGCAAGGGTTCCCGTGAATGGTGTGTGAACGAAATTCCCCAGGCGATACCAGGAGGATAGCGTCGAAATATTATGGATTGCGAGCAGGAAGGGCTAATCAGATACTTTGCGTTGAAACAGCCGTGTTTGCGCCCACCGTGCTGGTCTGATCCGCAAGTACGGGGTATGGAAATGAGCCAACTATCGAGATCAACAAGCATTGGATATGCGACTGATAGTGGTTATAGATGGACATCTGCAGACAATGCTTCCGTGAGAAGGCTCAGGACATCGGTTTCTACAAGGTTGGTTCCCACATAAGCCGCAGAGTCGGAAAACCATGGCCAGGCTCAACCCGA…
15533	0.00110186077568375	7.98982783338641e-05	-6.98503746017334	1.45944978957711	-0.7201382285	Aspergillus fumigatus	Afu7g06090	AFUA_7G06090	fatty-acyl coenzyme A oxidase (Pox1), putative	AATGCTGGATTAGCTCCTCAAATCCGCTCGTGCAGTGCTTGCCGGCAAGGGAACCGGCAACGACACCAGCCAGATCCTCCAGGCATACCTTGCGCGTCGCGACAAGGGTGCCTCGTTCGACATTCTCGAGGTGGACAGCGATATTGTGGCCGCGTTCGCCTGGCGCACAGCCCACCTCACCTTCGAGGCTCTCAAACACCGAGATCTCGAGAAGCGGTCATGGAACAGCCTGCTGGTCGACTTTTGGCGTCTGTCCACGGCTCACTCGCAGTACCTGGTGGTCAAGAACTTTTACGAGGCGGTGTCGTCGCCGGATCTGGCCGCCAAGCTCGGCCCGGAGACGACCAAGATCATGCACGACCTGTTCCGCCTGTACGCTCTACACACGCTGGAGCGCGA…
10626	0.00110532133167286	8.03168868130004e-05	6.980132211723	1.45380512563875	0.7381410455	Aspergillus fumigatus	Afu2g01650	AFUA_2G01650	conserved hypothetical protein	AACAAGATGTCGAGTCCTTCGTCGAACACCTTAACAGCTTCATACCAGACCGGACGAAACCTTGGCGTCTCCGCATTGTCATTGACAGAGATGGCACATGCACCGTCGAGGTCAACGCAGCCCTGCAAATGGATGCGCTAAACCTTCTCCTACCTTCCAAAATGAATCAAACAGACACGCCCTGGCGTGTCACGGTAGACTCTCAAAGAACCGTGCCGTCGCCCTTCACAACGCATAAGACTACATCCCGAGACGTCTACACTGCTGCGCGACTTCGAGCCAAGATCACCTCCCCACAAGATCCGGCTGAAGTACTAATCGTGAATCCTCAAGGGGAAATCATGGAGGGGAGCATAACAACTCCATATTTCCGACGCCGAACGTCCGCATCCACACAAG…
15068	0.00111692054852598	8.13291661548044e-05	6.96838545658538	1.44027593167797	0.769323185	Aspergillus fumigatus	Afu3g10530	AFUA_3G10530	protein serine/threonine kinase (Ran1), putative	TTTACTTGCCCTCTTCTCAATCGCGTTCATTCGGCTGACTTAGTATCTGAAGAATGCCAGCAACCCAATCCCCGGCCATTGTCTTGCTATGCATCGGCCCCCAATGATGTGTGGAGCCTGGGGGTGATTCTGGTTAACCTCACTTGCGGGCGCAACCCATGGAAACGTGCCTCGATCGAGGACTCTACATTCCGGGCCTATCTCAAGGATCCCTACTTCCTCAAGTCTATTCTGCCCTTGTCAGATGACCTGGTTTGCATCTTGAGCCGCATTTTCGAGTGTGACCCTTCCAAGAGAATTACCATCCCGGAGCTCCGCCAGTTGATCCTGGATTGCCCTCAATTCACTCTCAACCCAGTGATTCCCTGGGTTGCTCCCCATGGACCCTTGCCTTACGAT…
8052	0.00111832882460472	8.1601359926406e-05	6.96525422847053	1.43666677687586	0.71466287	Aspergillus fumigatus	Afu3g07910	AFUA_3G07910	UDP-glucose 4-epimerase, putative	CTATGGCCGTACCAAATGGATCTGCGAGGCCATCCTGGCGGACCTCGCCGCCTCCGACCCAGAATGGACTATCGTCGCTCTGCGGTACTTCAACCCCATCGGATGTGACGAGTCCGGCCTCCTCGGAGAAGACCCCAGACAGACTCCCACAAACTTACTTCCTGTCGTCGTCAAAGTCATGACAGGCGAGTACCGGGAGTTGCAGATGTTCGGAACTGACTGGAATACTGAGGACGGGACGGCCGTCCGGGACTTCATCCACGTCACCGACCTTGCGCGCGGCCACATCGCGGCTCTCAGCGCAGCCAACGAAGGCAAACTGGCCGAGAACTTCCGCACGTTCAACCTGGGAACCGGTCGCGGACACTCCGTCAAGGAAGTAGTCGAGACCATGGAGGA…
8042	0.00112546569672188	8.22928497906471e-05	6.95735085948675	1.42755185519915	0.726178677	Aspergillus fumigatus	Afu1g03760	AFUA_1G03760	DUF726 domain protein	TGGCAAGTTAGCTGAGAAAAAGGGATGGGAAACATATGACGTGAAACGCAATGACTCGTTTCCGCGTGAATCCACTGACAGCAACGGAACCGGAGCCGTCCTTTTCGATATCGATGCGATCAGGGCAGAACTCGCCTCAGAGATGATTGAGGTCAAGCAGCTCGAGTCTACGCTCCCACCCATGAAGCTAGATCTCAATTCACCGTCAACTCAATCACCAGCTGCTGCTACACCGTCAGAGCATAGAGCTCCTAAGGATGGACGCGCTACCCCATCCGTTCCTCAGACACCCGATGAAAATTCCAGGGGCCACTCGGCCTCTCAAAAGACGCAATCTCCACCACCCCGCCAGGAGCAGATCCATATGGCTTTTGATACTTCCTACGATAACCCTCCGCA…
3095	0.00137078585058528	0.000111043635347776	7.26691815198076	1.42227393662575	0.96949255	Aspergillus fumigatus	Afu2g07610	AFUA_2G07610	short chain dehydrogenase/reductase, putative	TGAAGTCTGCAAAAGGATTAGGGGTGGGACCTCAGTACAAGAGGTCACCTCAGAATATCGAGGTCGTCTTTGCTACTAATTGCGTTGGCCATCAGGTTCTGGCCACCCTCCTGCTTTCTCTTCTGAGACGCACAATAAACCAAGGCAAGGCACAGGAGGCTCGGATAGTCGTCACCAGCTCATCTTTTCATCAATTTTGCCGCAAAATAGATCTGAATTTGCTCACATCTCCAAGTCGGCCCAAGCCTGCAATCGTCGACGGGCTATGGCGTTACGGTCGATCCAAGCTAGGTAACATTCTCTTCACAAGAGAACTTGCCCGTCGGCTCGAGCAGGGGACGGACCCCGCAGATAGACACATCTATGCCAATGTATTCTTTCCAGGAAATATCGTCACCG…
10533	0.0011288247583406	8.27097024087549e-05	-6.95262160445812	1.42209403137251	-0.891820465	Aspergillus fumigatus	Afu6g12290	AFUA_6G12290	PH domain protein	GCAGACGGGAATCGTTCTATCTCGGGAAGGGAGGGGAACCAAACTCGAAACGCGGTCGGAGAACACGATGGGAGCTACGGGCTTCCAAGCCCAGAGCGAAATGAAAAATATTATGCCGGTTGGATAGGACCAGCTGACATTGTCGCTCGTCAGAGGCAACAGGACCAGGCGAATACTTTGGGCAACCAAAGAGACAATCTTGGTTCCGACAGATCGAGTGAGGTACATCCCATGCTGCTCGCCGGAATGGGCTCTACGAGTTCTCGCGACCCTTCACTGAATCGGCAGAGGAACAGGCGCGAGAGCGGATCAACTGCCCCGACCACGACGAACATCACCGATCGCACGCACAATACCGTCCCAACCTCGATTGACGGGGATCATGAAACTTCCATGATC…
25148	0.00113803059219304	8.35629235888494e-05	-6.94302277350767	1.41100816311799	-0.8812090615	Aspergillus fumigatus	Afu3g09950	AFUA_3G09950	Phospholipid:diacylglycerol acyltransferase, putative	CTCAACTTCCGCGAAACCAATTCCTCCTGGACCCGTAAAAACCTCACCACAACGGAAAGCCTGACCTACCTGCTCGACCAAAGTGAGGATTGGTACCGCCACCAGGTGCTGAGCAGCTATTCACACGGCGTCGCGCATACAACCAAGGAAGTCGAGGCGAACGAGAACGACCCGCGCACATGGCTCAACCCACTTGAGACACGGCTGCCCCTCGCCCCGGACATGAAGATCTACTGCTTCTACGGTGTGGGCAAGCCGACGGAGCGCAGTTACTTTTATCAAGAAGAACGCGATCCCCTCGTCAACCTCAACGTCAGCATTGACACCACCGTGACCACGCCAGACGGCGTAGATCGCGGCGTCCTCATGGGTGAGGGCGATGGCACGGTTAACCTGCTC…
27740	0.00113803059219304	8.37715036512987e-05	-6.94069259240742	1.40831531843143	-0.8227210205	Aspergillus fumigatus	Afu6g04970	AFUA_6G04970	phosphoserine aminotransferase	TCAGCCGAAATGTTGATGTTAAAAAGTATTCTGTGATCTTCGTACGTATTCTTCCCTGTGACGAAGTTTGGTTTTCAAGTCTCCGAGCTAATGGACAGCAGGGTGGTGCCCAAAAGAACATTGGTATCGCTGGTATTTCCATCGTCATCATCAGAAAATCGCTCTTGCCTCCCCAGACCCCTACACCGGCACCGGCTCTTCTACATCGGTTGAACATTGGCGGATTACCGGGGAGCGTCGTACTCGACTACGCGACCATCGCGAAGAATAACTCCCTGTACAACACACTCCCCATCTTCAACCTGTGGATTGCCGGCCAGGTCATGGCCGAACTCGTCCAGACTTATGGTGTGCAGAAGATCAGCGGTCAGGAACAGATCTCCAACCGCAAGGCCGAGA…
5246	0.00113803059219304	8.39021340724841e-05	6.93923647858876	1.40663224621302	0.71169317	Aspergillus fumigatus	Afu1g13480	AFUA_1G13480	ubiquinol-cytochrome C reductase complex subunit UcrQ, putative	GCTCCTTTTCTTGCTCTTAGGCTGCCCAACTCCCCAGCGCATTGTGACCTACTCTCTGTCTTCCAACCGTCAGCGCCCTCTCGCTGGTGCTTTCCACGCTGCCATCTTCAACACCTTCCGCAGATTCAGAAGCCAGGTTCTCTACGTCGTTCCTCCTTTTGTGGTCGCCTACGCCGCCATGAACTGGGCTATTGAGAGGTATGCGCCCTCTTGCCTTGCGTCTCTCTTCGCTCTCCAGGCTTCAAACCAGTCGCTGATTGTTGCTATTGTATAGAAACGAGTACCTTAACTCCAAGCCTGGCCGCCTGGCTGAGGGTGTTGAGGAATAAATGGATGCCTTTTCTTTACCTTGAAAATGAAAAGTGAGATCTGAATCGGGCCGGGAAGCCAGGAGGAGGG…
2910	0.00113867041671991	8.41458383071002e-05	-6.9365265935291	1.40349930166158	-0.747673065	Aspergillus fumigatus	Afu6g10620	AFUA_6G10620	nuclear pore complex subunit, putative	ATCATTCCTCTTCCTTCAAAGCCGTTCTCCATGTCTCTCACCGCCACGAAACTCGTTGTTGCCATGGCCTCGCGTTCCCTCCACATTTACGACCTGAAAGCATTGGCACTCCTTACAGACCAGTCGGACGCCACATCTCCCAACAAGGTTGATATCGAGCCATGGCAGCGACGAGAGAGCAGTCTCAAATTTATGACCCGCTGTGTTGCGTGCATGCCCGATGACGCTGGCTACGCATCCTCGAGCATTGAGGGACGAGTCGCAGTCGAGTGGTTCGATCCGTCTGCTGAGTCACAAGCACGGAAATATGCTTTCAAGTGTCATCGGCAGACGGCTGATGATGTTGACGTGGTATATCCCGTGAACACGCTTGCGTTCCACCCCATCCATGGAACATTC…
20276	0.00113867041671991	8.44044118907767e-05	6.9336607742724	1.40018511473934	0.831422185	Aspergillus fumigatus	Afu6g01950	AFUA_6G01950	conserved hypothetical protein	ACGATGTACCTGATGCAAAGTCACCAGTGGATGTCAAGTTCAATGCTTTGACTTTTTCTACAATGGAAGAGCGGCGAAATTCAAACCAGCATGCAATTGTGGCCCGCAAGGCAACCATGAGTTTCTCGCTGAGGACGGGGACAAGCACGGCCACAGCCGACGTTTCCTTCCCACTGACATATAACGTCAATTTTGTGACGTCGCATGCGTGCCGGTTACCTCCAGGGTTAGCGTCATACCAGCACAATGCGTCGCCTGATGGAGACGGCAAGGGCGATAGATCGCGGTCACTGTCTCCCGCCGAAGCCTTTTCTCTCAAGTACGGACGGCTTCCAGGCCATCCATTGCCTAGCTCATACAGATACAAATATCTTGCACTAGATGACTTGCCAGCTCCTG…
12837	0.00113867041671991	8.44675111917534e-05	-6.93296289612155	1.3993779009474	-0.726804835	Aspergillus fumigatus	Afu6g06590	AFUA_6G06590	DnaJ chaperone (Caj1), putative	GTATCGAGCCGTCCAATAACACTCAATAATATGCAGAGAATCTTTGAAATCCCACCCCGATAGAGTACCTGCTGATTCACCAGAGCGACCTGCCCGAACTCGGAGATTCCAAGAGATCAATGATGCTTATTATACTCTTTCAGACCAGACACGCCGGCGAGAATATGACGCCCTGAGAGCCGCAGAAGCATACGAAGAGCCAGCAGAGGAAGTGCCTCGGGGTGGTGGTGGCGGCTTCCCATGGTCTGCCTTTGGATTTGGCACCACCACAGATAGCGAGCAAAGAGCCTCTGAGCAATTTGGGTCCGTCTTCGAGGAGATGTTGCGGGAAGAAGGACTTGCTGAGGATAACAGTGCCGATGGCCAACGTCGCACCAGGCCTACATCACGCTTTTGGTC…
20073	0.0011409836832164	8.48121973264617e-05	6.92916074464288	1.39497903841427	0.79905791	Aspergillus fumigatus	Afu5g03450	AFUA_5G03450	GIY-YIG catalytic domain containing protein	AAATAACCTATGCTGCAATCCGAGACTATATAGAGAAAGCCATCTTCCTTCTCGACGACCCAAAAGATGTCCGCTGTCATGTATGCCAGGGGCAAATCGTCCCAACGGAAGAGTTGACAACTGTCTGTCCACAGGCTGAATGCCACTGTACCTGCCATCTTCTATGCCTATCGAGAAAGTTCGTTGATGCGGCCCTGGAGCCAAACCAAATCGTTCCAAAGCACGGGATTTGTCCAGCATGTGAGGCCACTATTGAGTGGCCATTGATGATGAAGGAGCTGAGCTTCCGGAGTCGCGCGAAACAAGAGCTGTTGGAAATTCTGAAACGGAAGAGAAGAGTTGATCGAAAACAAGGTGCTGTGACTGGCGAGGTTGAATCGTCGAGTCGAAGAACCGTAT…
24999	0.00139898817261479	0.000113964904231514	-7.23900885850334	1.39415992268135	-0.967958385	Aspergillus fumigatus	Afu5g08330	AFUA_5G08330	RNA binding protein	ATACTCCTCGTCATAGTCTTCCCGCGGCGAATCCGAACGACTTGAACCCACCCTGCAATACCCTCTATGTGGGTAACCTTCCTCCAGACACCTCCGAAGAGGAGCTGAAGGCTCTCTTCTCCAAACAACGCGGATACAAGCGCCTGTGCTTCCGGAACAAGCAAAACGGCCCCATGTGTTTCGTTGAATTCGACGAAGTGGCCATGGCTAGTAAAGCGCTCAATGAGCTTTATGGATATAAGCTTTCCAACAGTACCAAGACCGGGATTCGCCTGAGTTTCTCCAAGAACCCATTGGGTGTCCGCTCCGGTCAGCCGGGTAGCATGAACGCGTCCAATCACCTTTCCGCGCAAGGCTCGATTCCTGGTGGTAGCAGTCTCGGCGGCATCCACAGTCATA…
2966	0.00114400510521521	8.52103317143001e-05	-6.92479007894038	1.38992028124933	-0.796109635	Aspergillus fumigatus	Afu1g12610	AFUA_1G12610	Hsp70 chaperone Hsp88	ACGAGGACAAGATGGACACTGATGCTCCCGAGGGCGAGCAGCCCAAGAAGACGCGCAAGGTCAAGAAGCAGGTCCGCAAGGGTGACCTGCCCATCTCCACCGGCACCAACAGTGTTGATCAGACCGTCAAGGAGACCTGGATCGAGCGTGAGAATGCTATGTACATGGAGGACAAGTTGATTGCCGAGACCGACGAGAAGAAGAACGAGCTCGAGTCGACCATCTACGAGCTTCGTGACAAGATCGACGGCGTCTATGCCGAGTTTGCCAGTGAGGAGGAGAAGGACAAGCTGCGTGCCAAGCTGACCGATATGGAGGTGAGTACAATGTCTTGTCCACATACAGGACGCAGGAACTCGAAGCTAACGCGCTACGTAGGACTGGCTCTACGAGGAGGGC…
20721	0.00114759069224595	8.56868526616641e-05	6.91958828068974	1.38389653356331	0.959333369	Aspergillus fumigatus	Afu5g02690	AFUA_5G02690	C6 transcription factor, putative	GAGCAAGTCGGATTAACTCCTTGGGATTCAGGCACCGTATATCTATTGCGCGGGAGGAGTGGGACAATGTTCGCAACAGGCTAAAGGAGATGGAGAAGACCATTTCGAACCTACGAGCTGGACTGGAACGGGCCGAGGAGGGCCCCGGTGGGATCCTGGAGACGGCCAGTGCGCATAGCGCGGATGAGGGTAATCGGTCCAAGGCTGGTTCTCCAGAACGGGAGGGCATTCATGCAGCGAACACATTGGGCGAAGGCACCGTGCACTTGGGATCTCGATCCGTCCTTGCGTACATTCTCAACAACAAGTCCGGGTCTGATCAGCTCCAAGCTCTCCTTGAGGGTGGAATCCTGCCGAAGTTGGGTCTCGACAATGAGTCCGCCACATATCCGTTTGTTG…
12767	0.00114759069224595	8.58255781670594e-05	6.91807989273303	1.38214918934198	0.7484500575	Aspergillus fumigatus	Afu5g06470	AFUA_5G06470	serine/threonine protein kinase, putative	GAACCATGCAGCTAAACCGATACCTTCTCTGTCCATGGTGTTTGGGCGGAACAAGAACGACCAGATTTCGAAGAGCTGGAGCGACCTTTGGGATGAAGATGAGGAATTCGAACACGAGGATGTTGTCTTTCAAGAGAGACATGAGGCAAATTCACGTAGCTGGAGCCATGAGAGCAGCAGCATGGACGTTCCTACTCCCCCAGCTGGACTTCGTGAGTCCAAGTCGTCCTCGCTTCTCAATGCTCGGTCGTCTGCGCAACAGACCCCATCCACCAAGCCTGTCAATATTGCTACTAAGTCGACTCTCGACGATGTTGGTACTCCTGCTGTGATTTCAGCTCCTCGCTTCTCGCAAAGCTCACCCAAGAAGTCGAATCTGGACAAGTGGGCTGCGCTGGG…
20630	0.00115105070107092	8.62589572707878e-05	6.91338486925126	1.37670862615776	0.833389387	Aspergillus fumigatus	Afu1g17110	AFUA_1G17110	long chain fatty alcohol oxidase, putative	AATGCTTCCTGCCCTTTATCTTCCGACGTTCCCGTGGCGAGACGGATTGGATTACAAGCTCTGGGCAGCCAAGTTGCCCCGCATGAGCGGCTTCATCGCGCTGACCAAAGAACGAGACGCGGGACGAGTATACCCCGATCCTGCTGATGGCCGTGTCCGAATTGACTACACAGTGTCGGCCTATGACCGGAAGCACATTGTCGAAGCTCTGATCGCGACGGCAAAGATTGCATACATATCAGGGGCAAGGGAGTTCCATACATCGAACCGCGAAATGCCGCCATTTATCCGTCCCACGGAGGCATCGGATCCCAATGCGCCCGAGGGCGTTACCAACCAAGCACTTCAGGCATGGATTGCCGTCCTCCGACGCAAGAACCCTGTCGACCCCGAACGCAC…
10799	0.00115593078099738	8.69084736034594e-05	6.90639659355636	1.36860571456033	0.734125495	Aspergillus fumigatus	Afu2g11800	AFUA_2G11800	small nuclear ribonucleoprotein (LSM1), putative	AGAATAACATGCTGGGACCCTCTGCACCAATGACACAGGGACCCCCACAATTACCCCCGCAGATGTTCACTACAGCCGCTCAATTGCTGGACTTGACAGATAGTACGTTGAAGCGGTTTCCCTGATCGAAGAAATTGCGATGGTTGCGCGAGCCTGGCTAACACCTACCTAAAGAGAAATTGGTTTTAGTGCTGCGTGATGGGAGAAAACTGATCGGCGTGCTCAGAAGTTGGGATCAATTCGGTATGATCCCGGGAAGAAATGCAGGGCTTCTCTGGCCTCTTTTTTAATTTAGCTAATCATGAGCCATGACCACAGCGAACCTTGTCCTCCAAGATACCATTGAACGGCTTTATGCCGGAAATCTGTACGCCGATATCCCGCGAGGCATTTTCCTTG…
25179	0.00115593078099738	8.71225427747399e-05	-6.90410593663034	1.36594840845079	-0.9057561325	Aspergillus fumigatus	Afu2g05180	AFUA_2G05180	NF-X1 finger and helicase domain protein, putative	ACGGAGACTTTGACTTTGACGACACCATCCTCCAGTCAAAGGGCCTCCTCCTCGCTATCGCGCTGAACCTCCGCCTCGACATCGCCCTGCTAACGGATTTCCTGTCCGTCAAGGATCGTGCCTCATCGCAAACAGGCAAGATCACCGTCTCCATCAGCCTGCAAGACGCAAGAGACGAGTGCGCTACACTCATCAGCCTCGCAGGCTCCTCCGGCCGCATCCGCCAACAAGCAGAGGGCTACACTTTCCTTGCGCACCTCCACGCCCTCGAACGATCCCAAGCCAGTTCACCGCAAGCCGCGGAGACACGCCTTCGAGAAGGGCGAGAGGCGGCCGCTCACGCGCGATCCCTCTGCGTGCAGCACCCAACCCCGACGAGAGGTCTTTTGCCTGATATCG…
7949	0.00115593078099738	8.71507278755608e-05	-6.90380480109301	1.36559902499098	-0.899659485	Aspergillus fumigatus	Afu7g04520	AFUA_7G04520	conserved hypothetical protein	TACACAGAGCTACAACAACCCGAACAGCTCCAACGCGGGTCCTCACAGCTCCTCAGTCATGAACAAGCTTGATCCCCGTGTCGACAGCCAGACCGGTAACACAACCACCAAGACGACCAACGAGACGGGTACAGGCGCCTCCCGCAATCCTACCGATACCTCTGGAGCAGGTGCGGGTGTCAGGCAGGGCTCCTCAACCACCTCCGTCGGAACGCCTGGAGTGGAAGACAATCGCTCACGCTATGACCCCAATGTATCGAGGTACAACCCCGCGACTGGGTCCGGATACGCGACGGCGGGCGGAGTGGGCCACCAGCCCGCCCCGGGATCCAGCAGCTACGATAAGCAGGACTACCGAGCTGAATATGCTCCCAGCACAGAAAACAAGCACTATACTGC…
7513	0.00115978396851827	8.76171748061433e-05	-6.89883665354792	1.35983329414494	-0.842454237	Aspergillus fumigatus	Afu3g02250	AFUA_3G02250	3-beta hydroxysteroid dehydrogenase/isomerase family protein	TCATTGACATTTCCAAGAATCCCGGACCTGATTTCACCTACACCGGCGCCCACTGGAACCCAATCACTTACGAAGAAAGCGTCGACCCTGCCACCAGCGCGGTAGTAGCATACCGAGGCTCAAAGAAGTTCGCAGAGCTCGAAGCCTGGAACTTCATGGACAGAGAGGGGCCTCCTTTGGACCTCGTCACGCTCTGTCCTCCAATGGTGTTCGGGCCGATTGTACATCCCGTGGCTAGCATTGCGCAGCTGAATGAGTCCAATGCTGTTTTGTGGAGCGTTGCAGCCGGCGCTGATCCGTTACCTGCCGCGAGAGTATCTGCCTGGATTGACGTGAGAGATCTCGCTGAAGCGCACGTTCAGGCGTTATTGACACCGGAAGCCGGTGGGAAGAGATATG…
17763	0.00117070844522292	8.86200719305575e-05	6.8882523795872	1.3475398418071	0.708763585	Aspergillus fumigatus	Afu2g05690	AFUA_2G05690	conserved hypothetical protein	TTCGCAAACTAGCTACCTGTCCTCGTCTCGCCAGAGTCGAATGGCCATCGATTCCTTGTTGAATCCATCGGCCGACAACGACCCAACGGACAACCGGCTACATCATTCTTTCTCAAGCCAGCAATACTCACCACACTACCCCCCAAGTCCCAATCGCTATTATTACTCCCGTTATGGGGAGAGCCACACCTATCCGGACACCCCGGGCTCGTCTCAGGACCAAATGTTTTTGTCGTACCGGCCTAGATCGGTTGATTCTTCACCAGATCCTTATTCTCGGGACCGGTATGACTCCGTCTCCAGCAGTTCCAGCAATGCCGCCGAACGGCGTCGGCCTCCCCGGCCCAAGTACGAAGAAGAAGAGATGTACTTCATCTGGTACCACCGGGTCGACCTCTG…
22639	0.00118944567671947	9.04646903474306e-05	6.86912383450738	1.32528783382164	0.742155135	Aspergillus fumigatus	Afu5g13710	AFUA_5G13710	carboxylesterase, putative	GACTGCGAATAATCAGTCCGAAATCGCTACGGGGTTGCAACAGACAGTCTTCAATATCTACGGCGAAACCACATTTGACTGTCCGGCACAGTGGCTGGTCGAGGCCTTTGGCGGCACTTCACGCCAGGCATGGAAGTACCAGTACTCGGTCACGCCGGCATATCATGGTGCCGATCTCAACTCCTATTTCAATATGGGGGCCTCCTGGCCCAATGCTGGATTCAATCACGCTTTCCAGAAGATGTGGGGTAACTTCATCATGAATGATAGTCCGGTCATTCCTCTTGGCGACGCGACGGCCAACAACAGCCAAGCCGTCGTTCCTGTCGGACGAGATGGTCATCTGCACTGGCCGCGTTTTCGTCCAACATCTCCCTGGCAGATGGACCTCAACACCAC…
17889	0.00118944567671947	9.05502592607674e-05	6.86824690848692	1.32426664893769	0.715764595	Aspergillus fumigatus	Afu5g01910	AFUA_5G01910	aldo-keto reductase (AKR), putative	GAACTTCGGTGACAGATCAGGTTCATGCCTCGGTCAAGTCATCTCTCCACAATCTCTGCGCGCCAGATGCCTCATCAAGTGTTGAAGATGCTTACATTGATACGTTTCTCCTTCACTCGCCTCTGTCCACGATGGCTGAAACTATGGAGGCTTGGCTTACGCTTGAATCATATGTACCTCATCGCATCCGCAATCTGGGTATATCAAACTGTACCTTACCAATTCTGAAAGAACTTTATGCCCGTGCGACGGTTAAACCGGCGGTGGTCCAGAACCGCTTCTATCCTGATACGCGATTCGACGTCCCATTGCGCACCTTCTGTGGGGCTCACGACATCATTTACCAAAGCTTTTGGACTCTGACGGCCAATCCGGGACTACTTCGATCAGATGCGGTTC…
3100	0.00118944567671947	9.05797526870711e-05	6.8679448651895	1.32391489627209	0.776070655	Aspergillus fumigatus	Afu3g07310	AFUA_3G07310	conserved hypothetical protein	ACTCCACAGAATCCCTCAACTCAGTTTTGTGCATATACCGATGTCTACGCGGCTCGTGTCCCAGTCAAAGCACTGCTGCCCCGAGCTCAAGGGACAAATGACGCTCCTGATAAGCGCAAAAGTACAAACTGCGAAATCACTAGCGCGTGGGCACGGGCGTTCATGGGCAACAAAGTTCTCCGCGCAGAAGGCAGCCTTGTTGGCCTCCTAACTAAAGGAAAGTTTTCTCCTGGGAACACTGGTGATACACCTGCGGGATTTACATCGCCTGAGGCGTCGGGGGATGCCCGTTCGCTTCTGAATGGCGTGTTTGTTGTGGAACGGCCACCGTCGGAGGATGATAGGGATGGGTTACTGGTTTCCTGGCGTATGCCGGATGAACCCCGCCGGTTCTTTGAG…
25568	0.00120318017716711	9.18081961642989e-05	6.85545932266037	1.30936479281947	0.755897665	Aspergillus fumigatus	Afu2g09220	AFUA_2G09220	conserved hypothetical protein	TCAGGATTCAATGATGTCACCACAATTTTCGCCTACGATGCGCGATCCCACCAGCAGAGAACATGCCGCACACTGGGGCATCGAGGACGAAGAGGACGCAAGCCGCGAGCCACTCCCCGAATCCACACGACTCCAGCAAGAAAAGGATTACTGGGAGCGCGAGCTGGACGTGATGATGCTTTTCCGCTACCTTCGCAACCGCTTCGGCCGGCGAGGTAGCAACGCGGACAGCACCCATGCATGCTCACGTCGTCACCCACAGGATGCGTCCCGACGCGCGGCAATCATCCGCCAGCACCACCCCCTCGTCGCACGGGCTCATTCACGCTCTCAAGCCCAGCTCCGACGTCAGTCTGGGCCCACAGGCATTACATCCCCGCTGCTCCGTCAACACCTCCA…
27694	0.00120675381918679	9.22639449135533e-05	-6.85087379316557	1.30401624456818	-0.85591717	Aspergillus fumigatus	Afu1g10630	AFUA_1G10630	S-adenosylmethionine synthetase	CTCTGCTCAACACAGCGATGATGTTTCCACCGAGGAGCTCCGTACTGTCATCAAGGAGAAGATCATCAAGAAGGTCATCCCCGCTGAGCTTCTGGACGACCGCACCATTTACCACATCCAGCCCTCTGGCCGCTTCGTCATCGGTGGTCCTCAGGGTGATGCCGGTCTCACTGGTCGTAAGATCATTGTCGACACCTACGGTGGCTGGGGTGCCCACGGTGGTGGTGCTTTCTCCGGCAAGGACTACTCCAAGGTCGACCGTTCCGCTGCCTACGTTGGTCGTTGGATCGCCAAGTCCCTTGTTCATGCCGGCCTTGCCCGCCGTGTCCTTGTCCAGCTCTCCTACGCCATTGGTGTCGCTGAGCCCCTCTCCATCTTCGTCGAGACCTACGGTACTTC…
20227	0.00120760610027372	9.25122998541004e-05	6.84838541616502	1.3011127345753	0.733391065	Aspergillus fumigatus	Afu4g10840	AFUA_4G10840	conserved hypothetical protein	TGAAGAGCAAGGAGGATCTCAACGAGGCGTCGGATTCGGGCGTCAGCGACGAGACGATTACCCAGCTGCAGCGCCAGGTTTCTGACAAGCTGCGGCAGTTTGGACCGGCTTTGGCGGGAGACGGGGGAGAGGGAAAGCGAACGGTTGTCTTCTTCGAGGGGTTTTTGTTGTTTAGCCCGCCCGAGGCGGAGGTCAGGGAGCATGTGCTGCGGCCGGTGCACGAGCAGCTCGATGTGCGTTTATTTTTGCCGTCGCCGTATGAATCTGTCAAGGAACGCCGCGAGAGGAGGAGTGGCTATGTGACTATTGGACCGGCCCCTGTCCCGCCGCTGCCGCACCGGGATTCGGCGGCTTCCAAGGATGCAAAGCAGCAAGTTGACTTGGAGGCAGAGGATAATG…
20093	0.00121174766162149	9.30133975698535e-05	6.84338694457765	1.2952780887022	0.737137155	Aspergillus fumigatus	Afu7g05960	AFUA_7G05960	C2H2 finger domain protein, putative	CTAATCAGTACCGACGGCATTCCCTCGAAGACGATGGCGTCTCCGAGTCTCGGGATGTCCTGCATGGACTGGCTCACATGGCCTCGCATGTCGACATTGTAGACTGTCAGATATTTGCAGGAGCGGGCCGACTCATGGGGCGGTCAATTACTCCACGCGACTACAGCGCTGCCCGTGAGAAGATGACCGAACGATGGGCCACCAAGGCCTCAGCGCGAGACGCGACGTTTCACGCCCTCAAGTTTCTCTCCGAATGTCTGTTGAATAACCGGAGTGTATCCGAAGAAACCGGAACCTACTCCGGACGCGATGACTATCTGCTCAACCGGCCATGGGTCATCTATGTTGCAGTGCTGGTCGTCTGGTGCTATGGATATGCGCTCGACGGGCCGATCGCCT…
12875	0.00121578123080827	9.35074459981478e-05	-6.83848764142793	1.28955623800933	-0.745646705	Aspergillus fumigatus	Afu4g09730	AFUA_4G09730	mitochondrial inner membrane metallopeptidase Oma1, putative	CACACAGTGGGAAAGTGTTTGTCTACACAGGCATTCTGCCAATCTGTAAAGATGAGGACGGGCTTGCAGCTGTATTGGGCCACGAAATCGCCCACGTCGTCGCGCATCATCCGGCAGAGCGCATGAGCAACAACATCCTGAAAGTTGGAGCGGTATTACTTATTTCTATGCTATTTGACATTTCAGGCCAGATTCCGTCGCTACTGCTCAACCTAATGTACAGCTTGCCTAATTCAAGAACGCAAGAGGTAAGACTTGCTTCCTTGCTCCGCAGATGACCCCTACGCTGACGACTGTCTAGGCCGAGGCAGACAACATTGGCTTGAGTATGGTCATCAACAATGAATGACTATGTCTTCAATGCTAATCCGGACTAGTGATGATGTCAAAAGCTTGCTT…
439	0.001216911105438	9.37947299909028e-05	-6.83565179369783	1.28624293678528	-0.734293855	Aspergillus fumigatus	Afu5g14330	AFUA_5G14330	12-oxophytodienoate reductase, putative	AGTTTCTGAGCTCCAACGTCAACAAGCGCACGGATGAGTACGGTGGCTCGCCGGAGAAGCGCTGCCGGTTTGTCCTGGAGCTGATGGATGAGTTGGCGGCCACCGTGGGCGAGGACAATCTGGCTATCCGTCTCTCGCCCTTTGGACTGTTCAACCAGGCGCGCGGCGAGCAGCGAGTGGAGACCTGGACGTTCCTCTGCGAATCGCTGAAGAAGGCGCATCCCAATCTGTCGTATGTCAGTTTCATTGAACCGGTGAGTTTTCCCTACAACTACAACCCCTGGTTGCCACAGCTCTAACCTGTCCAGCGCTATGAGCAAATCTTCAGCTACGAGGAAAAGGACAACTTCCTCCGCAGTTGGGGACTGTCCGACGTTGATCTGAGCAGCTTCCGCAAGA…
20009	0.001216911105438	9.39635547129766e-05	6.83398972884725	1.28430058353477	0.839177685	Aspergillus fumigatus	Afu5g01990	AFUA_5G01990	BYS1 domain protein, putative	ATGCCGTCGTGACAAACAAGTGCGACGCTCCAGTCTACCTCTGGTCTGTCGGCGGCTCCGTCGGCCCTAAGCAGACCATCCAGCCGGGCAAGTCCTACTCGGAGGCCCTGCACCACGATCCCGCGTCCGGCGGCATCGCGCTCAAGATCACCCGTACCGACAACGGCCTCTACGACGGCAGCCCCCAGCTCAACTGCGCGTATACCCTCGACGGCCAGACCGTCTGGTACGACTTGAGCGACGTCTTTGGTGACCCGTTCTCCGGCAGCGCCCTTGTGGTGAAGCCAGCTACAGGCACCTGCCCGTCTATTTGCTGGCCGAACGGCGTCTCGCCTGGTGGTAGCCAGGTTAAGAATTGCGACGCGAATGGCGATATTGTGCTTACACTTTGTGCAGAGG…
25340	0.00123768816754556	9.57556076226089e-05	6.816546554464	1.26389541467493	0.91469594	Aspergillus fumigatus	Afu6g02720	AFUA_6G02720	FMN dependent dehydrogenase, putative	GCTTCAAGGTCGAAGAGGACATCGTCGGGGCATCCCGGGCGTGGATCGGGGACGTTTTTTCGGGCAAACCTCACACCTGGGAGCAAATTGCTTTCCTGCGGAAGAATTGGAACGGTCCAATTGTCCTCAAAGGCATCCAACATGCGGAAGACGCAAGGCTTGCTCTGAAAGCTGGTTGCGATGGCATCATTGTATCCAACCATGGAGGTGAGTTAGCCCATCACCGAGAAAAAGCGAAGGCCCTAAAACAAGCTCACTTCTTCCTGTCTGACAATGCACAGGACGGCAGGTCGATGGCGCTATCGGCTCACTGGACGTGCTCCCTGAGATTGTGGACGCAGTAGGTGACAAGATGACCGTTCTGTTCGATTCTGGTATTCGGACTGGCGCAGACATCAT…
13012	0.00153548007809685	0.000129975407096183	7.09899178249654	1.25180292330902	1.00592539	Aspergillus fumigatus	Afu3g12260	AFUA_3G12260	conserved hypothetical protein	GCAGAAGACGCAAATTCCATTATAGGTATGATAGGCTTGGCCATAAAGTGCTATCTCATCAGCCAGTTGTTAACAGAGCCTAGATAGCCGTCAAGCTAGAGTTCGTGGCTGAAATGGTATGAAAATGTGGTGGAATTTGCACCAATATGCTGACTCATCTACTACTCCAAAACGTTCCCCGCCTTTCGGAGTACTCTCTGTGCCATTTAAGATCATACAAAATCATACTGAGCAGTAGTCCTTTCATATTCACATAGTCAGTTTGAGTTGATATTCTATTGAATTCATCATGGTTGCCAACGGATCAACCGATCCTGAATTTCCCTGTTCACTGTAAAACTCCTCCCTCAGTGTCCCTGTCCATGAACACACCACTAACAAAATTCAAATCAAAAGAAC…
108	0.00125655088049018	9.75961848924412e-05	-6.79900009470958	1.24333177732972	-0.86095233	Aspergillus fumigatus	Afu3g14090	AFUA_3G14090	C2H2 finger domain protein, putative	AGCAAATACCTTGATTCCCACCTAAAGCCTTACCGCTGCAAGGTCCCTGCCTGCATGGAGGCTCAGCTGCAGTTCTCATCCAATGCCTGTCTCTTCCGCCACGAACGTGAGGCTCATGGGTTCCACGGTCATGGTGATAACCCTCACCTTTGCCTTTTCGAAGGATGCGACAGATCCGTCCCTGGATATGGATTCCCCCGTAGATGGAACCTCTTCGACCACATGCGTCGTGTTCACGACTACGCCTCTTCCGAGAGACCTAGCTCTCCAGAACACTCTCCCTCTGGCGTTTCCGCCCCTAAAAAGAAGGAGGCTAGCGGACGCAAGCGCAGAGTGACGGGTGCATCTGGTGCGCAGACAATGAAGCGGACCAGATCCACGCACTCTCAGACCAGTACC…
5095	0.00126209997888587	9.82186421675438e-05	6.79314816584428	1.23646517720981	0.70853111	Aspergillus fumigatus	Afu5g11630	AFUA_5G11630	conserved hypothetical protein	CTTTGTGACTGGTGTGGAAAATGGGACCTTGCCGATGCCATGATCTCAGCCGCAATCGACAGCGGCTTTGATTGGAGTTCCGCCACCACAAATCAACTTGACATCCAATTTGGCCGAGATCCTCGCCTCCATTACTGGCAGAAGAGGGTCGACAAGACGACAATAGAGAAACGAAGTAGGCCTGCATGGGAAAAGGCTTTTATGTTTGCCAAGCTATTTGGGGAGCAATTAGAGGATCTCGGTCTACCAGAGAATCAGAATCCCGCTGCCCACTGGCAGAAGATGGTTGCCCTGCATTCTCGGGAAGTGCTGTCGGCTATGTCTGGCCCTCTCCGTAAACTCAAAGACGCAAAACAGACCGAACGAGCTCCCCGGCCGAACCTCAGCCGTGACGATTTC…
5583	0.00126568867705169	9.87478021903826e-05	-6.78820526872673	1.23066194504605	-0.713872155	Aspergillus fumigatus	Afu2g08550	AFUA_2G08550	peptidyl-prolyl cis/trans isomerase	CGTTGCAGTCACCTTCTGATTAAGCATAGAGACAGTAGGCGGCCAAGCAGCTGGCGGGAGGCAGAGATCACCCGATCGAAGGAGGAAGCGATCGAGATCCTTCGAGGTCATGAACAGCGCATCCGCTCGGGTGAAGTTAGCTTAGGTGATATCGCAGTCTCAGAGTCGGATTGTAGCAGTGCCAGGAAGAAGGGCGACCTGTATGTTACATCCAGAGTCATCGCAATTCCATCCTTGGCTATATCCAATACTAATTCTTCACAAGTGGGTTTTTCGGCCGTGGCGAGATGCAAAAGGAATTCGAGGATGCCGCCTTTGCGCTGCAGCCAGGCCAGGTCAGCGGCATTGTTGAGACGGCCTCTGGTGTCCACCTTATTGAACGGTAAGTATTTGCCTGTT…
17841	0.00126568867705169	9.8881927894663e-05	6.78695701356558	1.22919594951246	0.749953022	Aspergillus fumigatus	Afu5g00590	AFUA_5G00590	hypothetical protein	CGCACACGTTCTCCTCTCTTAATCACACGGTGCTCCCGGACGAATACCTGCGCACCTGGCGATTGACCTTCATCATTCGTCATCCAGCCTTGGCGTTCCCATCTCTCTGCCGCGCCATGGAAAAGTTCCGGCAAAGCGGCTTTATGCAGTCGGTGGACACCATCGGCACGCAGGAAACCAACTTGACCTTGAAATGGACGCGAATGCTTTACGACTGGTGCCTGGAGCAGCCCGACCTGCCGGGTAAGCCCCTGGTGCTGGATGCGCAGGATATCATCCACAATCCGCAGGTGATGGTCCGGTACTGCGAAGAGACGGGTCTCAACCCGAATGCGTTGCAGTTTGAGTGGGACAACAAACCGCCATCCGAGGCGGTTGAAACTGAAGCTGTCAGAGTGA…
25180	0.00127810437509393	0.000100045791497037	-6.7762027777046	1.21655784136513	-0.70640418	Aspergillus fumigatus	Afu3g09290	AFUA_3G09290	phosphoglycerate mutase, 2,3-bisphosphoglycerate-independent	TTACGTTCTTCTTCAACGGAGGTATCGAGAAGCAGTTCCCTGGCGAGGTGCGCGATATGATCCCCTCACCCAAGGTTCCTACCTACGACCATGAGCCCGAGATGAGCGCCGAAGCCGTCGGCAAGAAGATGGCCGAGCGCATTGCCGAGGGAAAATTCGAGTTCGTCATGAACAACTTCGCTCCTCCCGACATGGTCGGTCACACCGGTGTGTACGAGGCCGCCATCAAGGGTGTCGCCGCCACCGACAAGGCCATTGGTGAAATCTACCAGGCTTGCAAGAAGCATGGATACATTCTGTTCATCACCGCCGATCACGGGTAGGTTGGGGTCGTTTCTGTCTTGGGCTTTTATCTCTCCAGGCTAACATATCTGCTTCCCAGTAACGCGGAGGAGATGC…
23153	0.00129335413381989	0.000101435692837513	6.76353835705803	1.20165664846056	0.7046209075	Aspergillus fumigatus	Afu1g07220	AFUA_1G07220	6-phosphofructo-2-kinase 1	GTTTCATCGATTATCAACGGCATCAATGGGAGCAGTTACAGCAACAAAAGAATATGCTGCGACACTTCCCCCCACGTCCCGGTGACAGTACGCCTCCCAACCCTTCCTACATTCCAAGAGATCGGCCGCGTAACTTCTGTGTGTGGTCGTCAATGATGCGGCGCTCGGTCCAGACGGTTGAAGGATTCAACGAAGATGAGTATGATGTCAAACAGATGAAAATGTTGGATGAGCTGTATGCTGGAGAGATGGAAGGCATGACGTACAGCGAGATTCGCGAAAAGTATCCCGAAGAGTACGCGATCCGCAAGAAGAACAAACTGTTCTATCGTTATCCCGGCCCTGGAGGCGAAGGGTATCTAGACGTCATCAACCGCCTTCGCGCTGTGATCATCGAGG…
2612	0.00130372782268418	0.000102778034495032	6.75148673124227	1.18745809017188	0.714289145	Aspergillus fumigatus	Afu6g03420		trehalose synthase, putative	TGCATGATTATGGAGGAATACCCAGCCCCGATTAGTGCTTACTTGCCGTAAGGTCGAAGGGTCTACAAAGTATGCCTTCTAACACTCAGGGTCCCAGGAGGTGCACTATAGCGTCATTGCGCACTCCAGCCAAGGGCTGTACAAAAGAAAGGAGTGAGCATCCTAGATAATTATAGGTAACTGAAGATTCAAAGGAGCTAATCTAGCTACTGAGGAGGTTAAGATAGTAATCAGGTTGCTTAGTAGATGTAGAATAGTGGTATGTAGTTAATGAGGAGCAGGCTCGACAATGGTGAGCGTCAACAGCGAACGCGCCTGGTCCTGTCCCGGTGGACCTCTCAACCATCCATCCAGCAGTGGTGCACACATCGTCGTGGTCGATGACCCGCAACTGTTGGC…
7747	0.00130372782268418	0.000102798552265751	-6.75130386382011	1.18724250761366	-0.942964658	Aspergillus fumigatus	Afu4g08790	AFUA_4G08790	dienelactone hydrolase family protein	CATCATTATTATTCCGGATGCGTTCGGCTGGGAGTTTGTCAATAACCGGATACTGGCGGATCATTATGCCCAGAAGGGCGGGTACAGAGTTTATCTACCGGATTTCATGAATGGTGAGAAATCAAAGCATTGAGGATGTGGATTGATGCTAGTAGAGACTAGAAACATATTATGAGTTGATGCTCACTTGAATAGGACACTCGGCCCCTGCGTGGGCTATAAGTCTCATGGCGAATCTGTTCAAGACAGATACCCTGTATGACTGGCTTGTCAAACCGTAAGCCTCTCTTTTCTGATAAACGCATGTTCAGGAATGTTGAAGCAGTCAAACAGCTATTATATCGCTGGCGCGATGTACACCATGATTCCGTTCATGTACTTCAACAGATTCAGCAAATC…
3427	0.00130372782268418	0.000102842607371931	6.7509113519498	1.18677976107176	0.7573068	Aspergillus fumigatus	Afu3g11010	AFUA_3G11010	eukaryotic translation initiation factor eIF-2C4, putative	AGCTGACCCAAGATCAGTTCAAGGGGAAATTCACCGTCATCGTCGCGAATAAACGTCATCACCTGCGTGCCTTCCCCCGTCCTGGAGACCGCAACTCCGCAGATCGCAATGGCAACCCCCTTCCTGGCACTCTGATTACTAGAGATGTTACTAGTCCTCATGACTGGGACTTCCTCCTTTACTCACACATCGCGCTCCAGGGAACTTCTCGCCCTGTTCACTACCATGTGATTCTGGACCAGATCAAGCACAAGGCCCAAGAGCTTGAGAATATGATCTACGATCACTGTTACCAATACATGCGCTCCACAACTTCAGTGTCTCTTTGTATGTCGCTCCGACTTGCTCGCTTCTCTCTTGCTTGCATGACAATGACTTTGCTAACGTATCACATATTAT…
15932	0.00132131631724644	0.000104430491699848	-6.73688582728641	1.17023204516611	-0.82784546	Aspergillus fumigatus	Afu6g01830	AFUA_6G01830	O-methyltransferase, putative	TCCATCCCGAGAACAGTCTACACCACCTCGTCCACCGACTCCTTCCACACCCTCATGCGCAATAAATTCATCGCCCTCGAGCAAGACAAGTGCCACTTCATCTACCAGCTGGCCCGCACCCTCAACGCAACCTCCATCGTCGAAGCGGGCACCTCCTACGGCGTGAGCACCATCTACCTCGCGCTTGCGGTGGCGGATAACCTTGTCTCCGCCTCTGCCTCGGGCCCCAGCAAAGGGACGGTGATCGCGACGGAATACGAGCCCGCCAAGGCCGCGCAGGCGCGCAAGCATTGGGCCGAGTGCGGGGAGGCCGTCAGTAGCGTGATTGATCTCCGCGAGGGGGATCTGCGGGAGACTCTGAAGACAAACCTCCCGGATCGGATTGACATGCTTCTGCTC…
12606	0.00132404857616949	0.000104847293197887	-6.73324303272973	1.16593018573447	-0.818493965	Aspergillus fumigatus	Afu6g11060	AFUA_6G11060	DnaJ domain protein	CTACGATGTAGGATGCGGAAATCGATCGCATTCGAAAGGCTTTTCAATTAGATGCGTGAGTATTATTCTTTTTCTGTTGTTTCTTGACACCTTCTATGCGTTCTACGGTCTGCCAACTGACAATTTCGCAATAAGATATGCGGTCCTTGATCTTCAGCCCGGTGTCCCCGAATCCGACATCAAATTACAATATCGCAAAAAATCCCTTCTCATTCACCCTGACAAAACAAAAAACCCTGCTGCCCCAGATGCCTTTGACCGGCTCAAGAAGGCTCAGACGACTTTATTGGATGAGAAGGCCCGCGCGTATCTGGATGAATGTATCGCTGATGCGCGACGGCTCTTGATCCGGGAACATAAGTACACAGTAGACTCCCCCGAATTACAGACCGAAGAATT…
7586	0.00133933033968285	0.000106659184588956	6.71758985425757	1.14742625620033	0.69920178	Aspergillus fumigatus	Afu8g03980	AFUA_8G03980	cytoplasmic protein required for cell viability, putative	AATGCAGAACTCGAATCCGATAATCTTGAATGCCGCTGATCTGCCAACTCGGATACCAAAGGCGCCACAGAAGCCCTATGCTTATGGAACTGATATCTTCAGTTCCACACTTCAGTCTCTTGGGCAGTCAGGCGATTCCTTCTCCCTGATTCCACACCCAGACTCTGAAGAGGATGATGACATGTCAGATGAGCCAATAGACGAACAAGAGATTTTTGGTAAGAAAGTGAATGATTTCTTTCTGATTAGTCTTGTGGTGGCTGCACTCGGAAGAAGAACTAAGTCATCTTAGACCTCGTCTCAACCATATCTGACCCAGAACATCCAATTTCGCTCGGATCACTAGCTGTTGTCTCACTTGCAGATATTATGATCAAGCCATCTCTTCCCCATGTACCC…
10428	0.00133933033968285	0.000106666933909814	-6.71752353481553	1.14734779397474	-0.790493735	Aspergillus fumigatus	Afu3g06210	AFUA_3G06210	phosphoribosyl-aminoimidazole-succinocarboxamide synthase	ATCCTTCCCATTGAAGCCATAGTCCGAGGCTACATCACTGGGTCCGCTTGGAACGAGTACAAGAAGTCCGGTACCGTGCACGGAATCAAGGTAGCTCCGGGTCTGAGGGAGAGCGAAGCCTTCCCCGATGGCCCGATCTACACTCCCAGCACCAAAGCCGAACAAGGCGAACATGATGAAAACATCCACCCTGATCAAGGTATGCATGGTCCTCCTTGCTCCGGGAATGTTTATCAAGTTTCCGAATGGATTCAGAGCTGACAATATCCCGATGTACAGCGGCTGCCATTCTTGGTGAGCATGCCTCAACCGTTGCTTCTCTGGCTGTACAGCTGTACAAAGTCGCGCACGCCTACGCTCTGTCGCGCGGTGTCATCATCGCGGACACCAAATTCGAGT…
5950	0.00135044711743415	0.000107757157732154	6.70824559272326	1.13636571629807	0.877755725	Aspergillus fumigatus	Afu5g14830	AFUA_5G14830	glyoxalase family protein	CCTTGAGCAACATAGCCCATATCAGCATCTCCGCTCCTAGAGAGCAATTCGACTCCGTCGTGGGCTGGTATAAAGCTGCCCTCGCCCCTTTCAAATACCGCGAGTTGAGACGCATTCCCAAAGCCGTCGGGCTAGGTTCTGAACTGCCCGATCTATGGGTGGTACAGGATGATGTTCCGACGCAGCAGAGGTTGCATTTTGCTTTGATGGCTCCAGGTATACTTACCTTGCAGTTACTTGAGTTTCCGGCTAATCATTGTAGATCATGCAACAGTGGACGCTTTCTATCAAGCAGCGATAGCGGCAGGAGGTATAGATAGTGGACCACCAGAAATACATCCCCAGTACGATGAGAACTCTTATAGCGCTTTTGTGTTGGATCCATTGGGGAATTATATT…
5261	0.00135386166804201	0.000108436833363333	6.70251342032822	1.12957533121174	0.73452976	Aspergillus fumigatus	Afu7g05790	AFUA_7G05790	vacuolar morphogenesis protein AvaB, putative	TTCCAGATCCTGAGTTCTTCGAGGCAAGAGCGATCGTTTTCAGTAAGATGGGGCAACACAGACAAGCACTAGAGATATACGTGTTAAAACTCGAAGACTATACCAAGGCAGAAGAGTCAGTCCTTACTACTTATGAGCTAGCCACGCCACTGCTAAAATCTGGTTCGCAGGTATTGCAATCACCTTCACAAGATTGAAGACGCCACGAGCACAGAGACGACGGCTATACAGAATATAGCCCTTCCGGATTTTGAGGGAGAAAAGCCTTCCATATACCTGACGCTTTTATCTCTTTACTTGTCACCGCCGCATGGGTACAAACCACGATATGGGCCCGCGCTGGAGGTGCTCGCAAAACATGGATCCCGCCTTCCTCCAAACTCGGCTCTTGAACTGATC…
547	0.00135386166804201	0.000108440376323753	6.70248364344552	1.12954004656238	0.767982275	Aspergillus fumigatus	Afu3g12940	AFUA_3G12940	C6 transcription factor, putative	GTCTTGGAGCGAAAGCTAATGAATGTGTTTAGGGTATTGGCAAAGTCAGTCAGCCTCGTGGAGAGCCTGAACATGATGTCGGATGACAAAGATGCCCAGAAGTTCCAGTGGCATATAGGTGGTCACGCCTGTTTCCAATCCATTATGCACATCGTATCGGAGCTTGAAACACCGGAATTCCAAGCGGCCAACCACCGTTCGCTCCGGTCTCGCGCATTGAGCGTCTTGAAAAGGACGATGGATACAAGAGGGCATGAAGTCACGCCTATGTGGAATGTGATCAATCGTATCATCTCGAACTGTCTTGCCAAAAATGCGCCGTCTACCTTCCCTTTATCACCATTTCAGGCAATGTTTCCTCCAAATGCAGCGATCCCCGGATTAGGCTCCTCAACTACT…
12870	0.00135782144008201	0.000109261371873099	-6.69561219045001	1.12139464333295	-0.698572839	Aspergillus fumigatus	Afu1g08980	AFUA_1G08980	UPF0160 domain protein MYG1, putative	AACGTTTTAGGGACGGTGGTATCACAATCGCTTCGGTGGTCAACGATATGAACAACCCTGACCCTACTTGCCCACCTGGAGAGCCCCAAGATGAGGATAGTCTCTTCAACAGGGCAAGCACGTTTATGGGACACGTCTTCACTCGCAAATTGCACCATGCATTTACTTCATGGCTTCCGGCTCGGGCGACCGTTGGCGCTGCCTACCAGTCCCGTCGCGAAGTTCATCCCTCTGGCCGTATTATCATTCTTCCACAGGGCGGTGTTCCTTGGAAGGAGCATCTCTACAATTTCGAGAAGGAAGCCTCAGGCGCTGGGGACATCAATCCCGACGAGCAGGTCTACTATGTACTCTACCCCGAGAGCGCTACTGAAGGATCCAAGTGGCGCGTCCAGTGTG…
25170	0.00135782144008201	0.0001093234834247	6.69509464381233	1.12078090669496	0.729940195	Aspergillus fumigatus	Afu2g00440	AFUA_2G00440	conserved hypothetical protein	TTCTCTGTCGAAATGAAGGCTGTACTTACGGTGTTGTTTGTTCGTCTTCGGGTTGATGAATCGGATCTCTTCGGTGTGTCGGTTTCCAGCATCTAAGCCTGGAAACCGAGATCTGACTGAAAAGTGTCAACTGAGTGGTTGTACTCTACCAACTGATCCAGAGGCAATATAGCGTAAGGCTTCTTTTAATATTGAAATCAAAACCCCAGCCAGGTCTTGAAGATCAGGTAGCTCTAGAAGACTACTTATTCATCCCCTGACGCAGCATTAGACATAACAGTGACAGAACCATCCCCTATACTTCAGTATTCCACACATACACACGCTTGAGAGTATTAATTCAGCTGTATGGACTCTTGTAAACTTCTGTCATAGCCCAGATGTGTCGATACATGCCTG…
12763	0.00135782144008201	0.000109375483113403	6.69466160257326	1.12026735578679	0.703453401	Aspergillus fumigatus	Afu4g13090	AFUA_4G13090	MFS transporter, putative	TGAATGGGATTGACCTCAGTCTTCTCACAGCCCCAATCTGGCTTGTAAGTATTCCCCCCTCCTTGGCTGTTTGTCCGCCTTGGGCTGCAAAACTGACAAAAAGCAGATGGACCTCCTCGGCATCCTCCTGGTCACCCCCTTCTCGGACCGCTTCCACAAACACCGCGCCCTCTTCTTCTCCTTCCCCGTCTGCCTCCAGATCCTCGGCCTCCTCCTAACCACCTTCGCCGGCTCCGCCTCCAACTCCTGGCCCCGCTACGGCGGCCTTCTCATCGTCGGCTTCGGTCTCGGCCCCACAGTCCCCATCACCATGTCCTGGACAGCCGAGGTCTTCCAGCCCCGCCACGGTGAAGTCGGCGTCGCCGCCGCCTCGGCCGTCGTCTCTGGCTGGGGAAACCT…
15627	0.00136384914316479	0.000110067922354925	-6.68891656019055	1.11345200144774	-0.730139058	Aspergillus fumigatus	Afu4g14420	AFUA_4G14420	secreted glycosyl hydrolase, putative	TGACCCCGGACTTATATGTTGACCGACGCTCGCGACAGGCCACGGAAGGCATCAACTACCGAAACCTACGCTTCCCTTTCCAGAATGCCGGCGCACGCGCAGCCGGGATCACCCATGGCGCAGTGCACTTCGCCGCTGCGGCAGAGAGCAGCGGAGCCGACCAAGCAGACTTCTTCATCGAACACGGGGGGAACTGGACCGCGGATGGACAGACGCTGCCTGGGGTGCTGGAGATGGAGGGCAATCTTGCGGGGAAGCTGTGCCATGGGATGACGCCGACCGAAATCACCGACTGGATGCTTGATTTCTCTCACCGGTACAAGTTCCGGACGGGTCGCACGCCGATCCTGTTCCTATCGGCCGGTTGGTGGGCAAAGTGCGCTGGGAACAATGCCACGT…
25260	0.00137078585058528	0.000110875848291126	6.68226324336965	1.10555401643957	0.76768386	Aspergillus fumigatus	Afu3g06410	AFUA_3G06410	Coenzyme Q (ubiquinone) biosynthesis protein Coq4, putative	TTTACTTCTGATGCTGGGAGAGGCTAACACAGCCTCCTCGTTCAGATCTCATTGCGGCTTTGGGCGAAGCCACTGCTACTCCCTACTTTATATATAGACTCCGCGATGCAATGCTATCTGATCCCACGGGCCGACGTATCCTTCGTGACCGCCCCCGCATCACCTCCGAAACCCTGAAACTGCCCTACCTCCGCACCTTGCCCGAGAACTCTGTGGGGCGTACCTATGCTACATGGCTTGATCGGGAAGGGGTCTCCCCTGACACGCGCAATAGTGTCAAGTACATTGATGATGAGGAATGCGCATATGTCATGCAGCGGTATCGGGAGTGCCACGACTTCTACCATGCGGTGACTGGACTCCCTACCTTTGTCGAGGGAGAGTTGGCGCTCAAGGCGT…
17522	0.00139882483441094	0.00011352719757431	6.660797032226	1.08003432866574	0.713405147	Aspergillus fumigatus	Afu1g07180	AFUA_1G07180	ribonuclease H, putative	CACAGGGAAGGTGGTTTACAAAACCAAGGAGCAAAAATCCGCAACCAAGACGAGGCCGATTGGTCCTCCAGGGATGTTGCGTATCTACACCGACGGCAGTGCGCTGAAGAACGGTAGGGACACGGCAGCGGCAGGCGTTGGGGTCTTCTTTGGGCCCGGAGATACAAGGTTTGTCCTCAGCATTCTCTGTCGTCTCTATGCGAGATTGCAATGACCCGAAATTCCACTGACATGCCTTATTCCCAGCAGAAACGTCTCGGAGCCATTAAGAGGCGACCGGCAGACTAATCAGCGTGCGGAACTTACTGCAATTCTTCGAGCTCTGGACATCGCTCCTCGGCATCGGGACGTCACCATCTTCACAGATAGTCGTTACGCGATAGATTGTGTGACTGTATG…
18211	0.00139898817261479	0.000113962236461669	6.6573273613131	1.07590406850505	0.6944771795	Aspergillus fumigatus	Afu3g10080	AFUA_3G10080	serine/threonine protein kinase, putative	GAAGTCATTCAAGGCAAACCGTACGGCAAAGCCTGCGACTGGTGGTCACTTGGCGCACTCGGCTACGATCTACTTACCGGCTCCCCGCCCTTCAAGGCCAACAACAACGCCAAGCTGCAGGAAAAAATCGTCAAGCAGAAGCTCACGCTGCCCTACTTCCTTGGTCCGGATGCCAAAGACCTTCTCACCCGCCTGTTGCGCAAGGAACCCTCCAAGCGACTCGGCTACCACATGCCCAAGGACCTGCAGACCATCAAGAACCATCGCTTCTTCCGCAAGATTGACTGGAAAGCGCTCGAGCGTCGCGAGGTTGCTCCCCCTATCCTCCCTGTGGTCACGGACCCGGCTCTGGCGGAGAACTTCTCTGCTGACTTTACCACCCTTCCGCTGAGTCCGGTC…
25522	0.00140257553551212	0.000114469908693192	-6.65329671745088	1.07110413954092	-0.685675159	Aspergillus fumigatus	Afu8g06030	AFUA_8G06030	alpha-1,3-glucanase, putative	GAGTTTCTGCCGTATGTGATTGATTTGTACAAGAGCGGGGGGCGGAATGCGAGTTTCGACCAGGAGGGGGTGGTCTCGTGGTTCCGGCTCAATCCGGGCTCTGCGTGTCTGAGCGGGAAGACCACGCCGGGGCAGCTGAGTGTCCAAGGGACAAACACGACCAGCCCGAGGACCATCATGCAGGATAGGATCTTCTACTCGGCGTTGCTGGAGTCGGCGGCCGACGTGACGGTCAGTATTGGCGGGGCTAGCAAGACCGGCAGCTGGTCGGATACGCCCAGCGGCCAGAAAGGGCTGTATCATGGAAGTGTACCCATTGACGGGATGACGGGGGAGGTCCAGGTGACGCTATCGCGGTCTGGTCAGCAGATTGCCCAGATGAAGGGCGAGGTCATCACT…
25525	0.00141149841785242	0.000115412264445154	-6.64586661956958	1.06225060580978	-0.879196348	Aspergillus fumigatus	Afu7g00340	AFUA_7G00340	metallo-beta-lactamase domain protein, putative	AAGTTGTTTGGGCAGAGATATGGCATTCCTGAACAGGAATATAAAGATGTCTTTGACAAATTGTTTGAGGACGATGAGACATTTAAGATTGGCAATCTGATGGCCCAGGCCATCCATCTTCCTGGACACACGCCAGACCATTTGGGATACCGCATTGGAGGTATGCCGAGTCACGCCCATTGACTTTGTGTCGCATTGCTAATTGAACCGGCTAGACAATGTTTTCTGCGGTGATCTGATCTTCCATTCGGATATTGGCACCGCACGCTGCGATTTCCCTGGCGGCAGTGCAAACAACCTCTATCGTTCAGGGCGGAAGGTCTTGGGCCTGCCCGATCACGTCAAGGTCTGGACGGGCCATGACTATCCTCCCGAAGGGCGCAAGGAGCCCGTCCCCTC…
12661	0.00142354504245403	0.000116613216463164	-6.6364934237157	1.0510718468402	-0.6859536	Aspergillus fumigatus	Afu7g01230	AFUA_7G01230	DnaJ domain protein	CCTTGGTATCTCCGGTTTCTTCTCTCGGCTGAAGGACAAGGGTACTCTGGCCAAGGAGACCTGGACTACAATCTCAACAGCTATCGATGCGCAGATGACCATGGAGGAGATGGCCAAGCTGGAAGAGAAGGGCGGAGAGGACTGGACCGACGAGAAGAAGGCGGAGTACGAGAAGAAGGTCACCGGCAAGATCCTGGCGGCCGCATGGCGAGGCAGCAAATTTGAGATTCAGAGCGTGCTGCGCGACGTCTGTGATCAAGTCCTGGGTGACAAGCGCGTCAAACTAGAGAAACGACTCGAGCGCGCGCACGCCTTGGTTATTGCCGGCAATATCTATTCAAAGGTAAGCTCTTCTCGTTCGACCGTAACCATGTCACAGGTCGCTAAGCGAAACTATAG…
28057	0.00142596640100717	0.000117027885762269	6.63328156999412	1.04723875589029	0.72333834	Aspergillus fumigatus	Afu3g03570	AFUA_3G03570	67 kDa myosin-cross-reactive antigen family protein	AACTGGGAAGACCTGATGATGAAGGAGTGGAAGTTGTGGCAGAAACTATCTGACAAGTCTCCGAAGTTTGGCAACCCCAGCAACTTCTTGTCACGCGCCCTTGAATCCGGCGTCGAAACATTTACAACGACGCTCTGGGGGCCACAGTTCATGAACCTGTACGAGAAGCTCACTCATGACCAGCCGAGGACGGATGCCCTGCTCTCGTTGACAGAGAGCAAGTGGTCAATCACCCTGAGCATCCCACATCAACCCATCCTCCCAGGACAACCCCCAGATGCTCATATTGTATGTGGATACGCGCTGAGCCCGTGGAACGAAGGAGATTTTGTGAAGAAGCCAATGTTTGCGTGCTCTGGGAAAGAGATCTTCACTGAGGTTCTTTCCCACCTCGGGTTC…
17493	0.00144937575051863	0.000119168940652472	6.61689400008883	1.0276613213609	1.079852085	Aspergillus fumigatus	Afu6g13800	AFUA_6G13800	integral membrane protein Pth11-like, putative	AACGTCGCAACAGACGGTATAATCCTGATGGTTCCCATCCCTCTGGTCTGGAAACTCCAGATGCGAACGGCACAGAAGGTCCTGGTGTCCAGTATCTTCCTATTGGGAGGATTGTAGGTTGCCCTGTTCTGATGAATGCAATAAGAGGAGGCGCTCACAATGGCAGCGTGTGCGTCGCGAGCATCGTCCGCATCTATTTCATGACCCTCCTCAGCAGATCTCTCGACATTACCTGGATTATGGGCGACGTGTTCATCTGGTCCAGCGTGGAACCGTGTATCGGCATTGTCTGCGCCTGTCTTCCAACCTTACAGCCTCTTCTCAAATCCGCTCTCAAGCATATTCTCGGATCCTCTCTGGTAGCAGGCAAATTTGGCGCGAGTTCGTCTCATGAGGTTG…
10147	0.00145028954057503	0.000119640101919928	-6.61333107773183	1.02340040085833	-0.699238285	Aspergillus fumigatus	Afu4g11460	AFUA_4G11460	aminotransferase, classes I and II, putative	TTCTTCTAATCGACGGTCTCACCAAACGTTTCCGTCTCCCCGGCTGGCGTATCGCCTGGATCGTCGGTCCCAAGGAGTTCATTGACGCATTGGGTTCCGCTGGCTCCTACCTCGACGGTGGTGCCAATGTGCCATTCCAGGAGGCCGCTATCCCTATGCTCGAGCCTTCCCTCGTGCGCGCGGAAATGAAGGCGCTGCAACGGCACTTCAGGGAGAAGCGTGACTATGTTCTAAAGCGACTGCACGAGATTGGTTTCCGCGTCAAAGATGTGCCCCAGGCAACCTTCTACATTTGGCTCGACCTGACGTCCCTCGAACCGCCTCTTCCCAAGGAGGCCAATATTTCCGACGGACTGAACTTCTTCAATGCCCTTCTGACCGAGAAGGTCATCGTAGTCC…
2751	0.00145028954057503	0.000119684088299881	6.61299923799338	1.02300347035259	0.8299399095	Aspergillus fumigatus	Afu5g10940	AFUA_5G10940	conserved hypothetical protein	TTTTATATTCCGGCAGTTCATGGTGACTATGACAGTGCTTTCCGAAAGTTTGTGGAGCAGATCGAAGACGAAGCGGTCTGGGGCCCCTTACCCATCGGTCCAATCTCTATGAGGGACACCGAGTTCGTTGGTCCCTCGCCGCCGGTCTCCTCGCCGCGCCAGGACTCCTATGCTTGGGGAGTCGGCGAGGAGGCTGATTACATTGGCTTTCTTCCAATATTCCACCCCATCGGTACAGACTGGGTCATCCGAAATGAGGTATCTGGGTATATAGGAAACGATACTCCCCGCCGAGCCTCGTTGATTACACATTCCCGGCTCTCAAGGAAATTGTTGCTCGCCATGGATGCAGAGAACCTTGCTGGTCGGCATATGGGCTCGGAAATGTTCCCAGTCACC…
25397	0.00147008205713406	0.000121540461337692	-6.5991150766705	1.00638348178862	-0.74722048	Aspergillus fumigatus	Afu7g05730	AFUA_7G05730	conserved hypothetical protein	AGATCCTTTCTTCATCACCTCCAGCCCTTTGCATTACAGATATCCTGCAAACATGTCCTACGCAGAAGCCGCGGCCAAAGGCCCTAAACAGACACCAGAGGAGGTATGTGCCTTAACCACAGTTCCTCCCGTTACCCATGAAAATGCTGTATCTCGAAAGGAGTTCTGACTGACCGGCTCTAATGTAGGCGTATGTTGTTATCTGATATTAGCCAAGTTTCTGTGGGTTATCAACTGACTTTCCACAAATACAGTCGCGCCCCTAATCCACCTCGAACCTATCTGAGTGAAACAGCGGACAGCACAGCCTCCCTAGTCGACGTCGACTCTCCGCATGTGGTCTCAGTGGACTCCGATTTCCTCAACCAGGAAGTGAAGACCACTACTCAGGCTGATCGC…
20613	0.00147236248455337	0.000121952353848019	6.59606596686886	1.00273030071326	0.696647948	Aspergillus fumigatus	Afu6g12790	AFUA_6G12790	NADH-ubiquinone oxidoreductase 39 kDa subunit, putative	TGTTTGGTTTCGAGGACAATCTTCTCCACAAGCTCGCCGGTGTCACCAATCTTTTCACTTCCAACCACATGCAGGAACGCTTCTGGCCCGTTCACGTAAGCTCAGCACCAATCTAACAGTTCGGAGCATGACGCTTATCCTTCTATACAGGTCATTGATGTTGGCTCCGCGCTCGAGTTGATGCTCCACGACGACACCACTGCCGGCCAGACTTTCGAGCTCTATGGGCCGAAGAACTACTCTACTGCGGAAATTGCTCAATTGGTTGACCGTGAAATCGTCAAGCACCGCCGCCACATCAACGTCCCCAAGGCTGTCCTGAAGCCTATGGCATACTACCTGAACAAGCTCCTCTGGTGGCACACCATCTCCGCCGATGAGGTGGAGCGGGAGTTCATT…
3162	0.00181078200737417	0.000163827283268287	-6.85749371165006	1.00101558853931	-0.92918567	Aspergillus fumigatus	Afu2g05720	AFUA_2G05720	conserved hypothetical protein	TTACCTCCCGAGTTCACGATAAAGGCGAGTCCTTCTACAGATGTCTGGTCGAAACCGCCCTCAACGGAACGCTTCAATGCACCCATCCTCTGTCGCAGTCTGCCCTTGAAGTCATTCAAGAGGGCTCGAGTCGCAGTCAACGCCAATTGGCAGCAGAAATACGACCAAGGCGGCCTCATCCTGGTCTGGACTGCGGCAGATGGCACCAGAAAATGGGTGAAAACAGGCATTGAGCTCACGCATGGCAAACCTCACCTGAGCACTGTCACGAAAGACCGCTGGTCGGACTGGAGTTTACTTGCCATTCCTTCTGGTGGAGCAGCAGCAACCATCGAAATCGTCAGGGAAGCAGACGAGAGTTTGTGGGTTTATTTAGTTGAGGGTGTCCAGAAGTCTCCT…
5217	0.00181078200737417	0.000163992241869293	-6.85645748706409	0.999924895933242	-0.975400445	Aspergillus fumigatus	Afu5g03350	AFUA_5G03350	glutamine dependent NAD+ synthetase, putative	TAGTGCCGACGTGAGTACAATTCCTTGTCTCAAGTCGAGAGGCCTTCCTGTTCGAGAACTTAGAGAACTAAAAAGTTGCGAAATAGTTGAATCCTATTGGGTCGATTAGCAAAGTAGACCTCAAAAAGTTCATCGCGTGGGCTCGCGATTCATTCGATCTCCCAATTCTGCACGATTTCTTAACAGCAACCCCAACCGCCGAGTTGGAGCCTATTACAGCTACTTACGTCCAGTCAGACGAGGCCGACATGGGCGTGACATACGCCGAACTAGGCACCTTCGGCTACCTGCGCAAGGTCGCAAAACTGGGACCCTGGTCAATGTACGAGAAGCTGCTCCACGTTTGGGGAAACGAGTACAGTCCCCGCGAGATCTACGAGAAGACCCGTCACTTTTTCT…
28133	0.00147384032800586	0.000122701514340343	6.59054899927424	0.996117363077958	0.714451425	Aspergillus fumigatus	Afu7g01010	AFUA_7G01010	alcohol dehydrogenase, putative	GATTGATGGTGGGGATGAGAAGCGGGCGATGTGCGAGCAGCTTGGAGCCGAGGTTTGTTGCCCTTTTTGTTTTCGTCGGATCGGATGGGACGTGTTCGATGCTAACTGCCAACCAGGCATACGTTGATTTCACCAAGTCCAAAGATCTGGTCGCGGATGTCAAGGCCGCCACGCCGGATGGGCTGGGTGCGCATGCGGTGATTCTCCTGGCCGTCTCGGAGAAGCCCTTCCAGCAGGCGACCGAGTATGTTCGCTCGCGCGGGACTGTCGTCGCCATTGGCTTGCCTGCGAACGCCTTCCTGAGGGCACCGGTCCTCAACACGGTGGTGCGCATGATCAACATCCGGGGCAGCTATGTTGGCAACCGACAGGATGGCGTCGAGGCGATTGATTTCTTCG…
15933	0.00147384032800586	0.000122915448978474	-6.58898031749072	0.994236354141159	-0.675847535	Aspergillus fumigatus	Afu6g07620	AFUA_6G07620	GDP-mannose pyrophosphorylase A	AACAGGACATCCTCTCCGACTTGGCGGACAGCAACCGGTTCTTCGTCCATGAGACCAAGGATTTCTGGCGACAGATTAAGACCGCTGGCTCGGCCGTCCCCGCCAATGCGCTGTACCTGCAAAAGGCCTTCCAGGCGCAATCCGACGAACTCACCCCTCCCTCCGCCACGATCGTGCCCCCCGTCTATATCCACCCCACCGCAACCGTAGACCCGACCGCCAAGTTGGGACCCAACGTTTCCATTGGTGCCCGTGTCGTCGTCGGCGCCGGAGCTCGTATCAAGGACTCTATCGTGCTGGAGGATGCAGAGATCAAACACGATGCGTGCGTGATGCACTCAATTATCGGCTGGAGCAGCCGGGTGGGCGCCTGGGCTCGTGTCGAGGGAACCCCCATCC…
25375	0.00147384032800586	0.000123083728166096	-6.58774850709128	0.992759070427165	-0.82968746	Aspergillus fumigatus	Afu5g08420	AFUA_5G08420	high osmolarity signaling protein Sho1, putative	TCTGGTCTACGCAGATGAATCCTCGTCGCAAGCTGCAGCTGCCGGGTTCATCCTCATGTCCATGGTCATTGTAAGTCAATCATGGTTGACCTTCTAGCGGACGCAGCATTCTCTCATACTAAGCTAACCTTAAACAGGTCGTGTGGATATTCTACTTTGGATCGTCGCCTCAGGCTACGCATCGCGGCTTTATCGATTCGTTCGCCCTCAACAAGGAAAGCAGCGGCGCATACGGTAACCGACCCATGTCTACGGCTTATGGTCCTCGCCCAGACACGATGTCGACAAGCGCACCCCAGATGTACACTTCTGCCCAACTCAACGGCTTCGAAACGTCGTCTCCAGTGTCAGGTTATCCTGGTGGTGGTCCCGGCTCAGAAAACCGCAGCTCGTCCCAGG…
22481	0.00147384032800586	0.000123102899149665	-6.58760829186974	0.992590901179802	-0.777741295	Aspergillus fumigatus	Afu1g05440	AFUA_1G05440	UDP-Glc/Gal endoplasmic reticulum nucleotide sugar transporter	CCGTTGTATAAGTACGGCGTTGTCTTGCTGGTCACCCTTGGAGTCGCAACTTTCACCCTCCACCACCCTGGAACCAGTAAGAAGGTTGCCGCGTCGGCAGCGAAAAACCAGTCCGGTTCATCTCTGTATGGAATCTTCCTCCTTTCCATCAACCTCCTTCTGGACGGCCTCACGAACACCACCCAAGACCATGTCTTTAGCTCACCGCAAATCTATACGCGCTTCACCGGACCGCAGATGATGGTAGCGCAGAACATCCTTTCAACAATCCTGACCACCACCTACTTGCTTGTCATGCCCCATTTGTCCTCTACCGGCGCCTTGCATGCTCTTCTTCCCATTCCAATTCCACCTTCTACCGAAACTGAGCTTGCATCCGCCGTTTCCTTCCTCTCACGA…
542	0.00147384032800586	0.000123192660911898	6.58695209891957	0.99180385323312	0.71887831	Aspergillus fumigatus	Afu1g15020	AFUA_1G15020	40S ribosomal protein S5, putative	CGTACAAAAATGGAAATATCCGCGCACACAAGACTAGGAATAGATGCATTGGACAGGATCGGGTTGACAGACGCGAATTTGCTGACTCGGATTTACAAATATAGCGACTACATCCAGATCCGCAACCCCGTCTACATCCCTCACACTGCCGGTCGTTATGCCGCTAAGCGTTTCCGCAAGGCTCAGTGCCCCATCATTGAGCGCCTGACCAACTCTCTCATGATGAACGGTCGCAACAACGGCAAGAAGCTCATGGCTGTCCGCATCGTCGCCCACGCTTTCGAGATCGTACGTGCATTTTCCGCGAGAACCTGGAACTCAGCCAGGCAACGTCTGCCAGGGACAAATTACTGATGCTTCGTCTTTATTTTCACAGATCCACATCATGACCGACCAGAA…
22744	0.00147823527256699	0.000123784264329032	-6.58264031845175	0.986630884136257	-0.826883162	Aspergillus fumigatus	Afu3g03280	AFUA_3G03280	FAD binding monooxygenase, putative	GCGAGTACCCTCGTCAAAACTACCGACCGGGGCTTCAGCAACCTCGTTGCCAAAGGATACGTAGCGAACTTCATCCGGACTTGGGTCATACCCACCGTCCTGCCCGTCTTGACCTGGTTTAACAGAGTTAGGCACCGTCTGTTTCAAGGCGCGTCGCAAATCATGTTGAACTATCGCGACAGCGCTCTGTCTGCGGGTACGGCGGGCTATGTACAAGGCGGCGATCGGATCCCGTGGGCGCCTGTAGGGGACGTGGATAACTTTGACAGCCTGAAGGAAATTACATGGCAGGTCCATGTGTATGGGGATTCGAAGCGGGCGATGGCGGATTGGTGTCGCGACAAGGGTGTGCCTCTGCATGTCTTCCCCTGGGATGGGAAGTATCAAGCGGTTGGATTT…
25207	0.00149427912501649	0.000125415401689599	6.57086811926056	0.972495463898302	0.721492845	Aspergillus fumigatus	Afu5g11290	AFUA_5G11290	D-amino acid oxidase	GGTATTCAAAAGAGCCGTCTTCAAGCACGTTACGGAAGCTGCAAGCGCCCACCACTCCGGCAAGAAGGCCGACGTGGTGGTGAATTGCACTGGTCTCTCGTCTAAAAAGCTGGGCGGAGTATGTGATGAGAAGCTATATCCGGCTCGCGGCCAGATCGTCGTGGTCCGCAACGATCCCGGAGCCATGTTTTCCATCTCTGGATGCGATGATGGTGAAGACGAGCTGGTCTACATGATGACTCGAGCCGCTGGGGGTGGAACAATCATCGGCGGCTCATATCAGAAGAACCAGTGGGATCCATTGCCCGACCCCAACCTAGCAGTTCGGATTATGAAGCGCGCAGTTGATCTGTGCCCGCAGCTCGTTAAAGAGGGTCAGGGAATTGAAGGACTGGACAT…
10184	0.00149427912501649	0.000125581103649748	-6.56968161953301	0.971069806577575	-0.76301414	Aspergillus fumigatus	Afu2g14270	AFUA_2G14270	actin-binding protein, putative	GAAGGAGGTCACAGGTGTACAAGAGCAGCCTACTCCTACTACGAGTGCTCCTGAACCCAAGCCCGCCGAACCTGTCGCTGCAAAGAAGGTCGCTGAACCCGTGCCGACGCCCGCACCCGTTGTCAAGCCGGAGGTGTCCATGAAGGAGCAAGGCGCTTCGATGGCCGCGATGGTGAACAAGTTCGCCGACAAGGAAGATGATGCCGAGCCAGTGGATGATGATTCCAGCTTTGAGGAGATTCCCAAGCCAACTGAGCGGGCTGCTCGTTCCGCGGACAACGCGTCGCCCTCCATTAAGACCAGCCCATGGCAACAGAAGGAAGAGGCCAAGTCGCAGGCCAGTCCTGCTCCGGTAAGCTTGTTTCCTCTAAATCCCCCGCAGCCAAGAACTAATCAAAA…
27533	0.00149854071063697	0.000126166579854903	-6.56550305021171	0.966047562076608	-0.682942355	Aspergillus fumigatus	Afu7g04580	AFUA_7G04580	TBC domain protein, putative	CTCTTCTGGTTCTTCAGTTCCCATCGCCATCTTCCGCCTTCCTTGCCATGGCCAATGCCCTGAACCGGCCTCTTCCTGTCGCATTTCTCACGCTGGACCGCGGGGCCATCGGTCGTACGTATTCATTGGCGTCTGCGACGCTCCGCTACAAGTTCCCTCGCCTGGCAACTCATCTCTACGAGACTCTGCGTCTCAGCGACGAGGAAATCTGGGAACCGATGTTCCGCTCTCTCCTTACGAATGGGCTAGATTTGGAGCGTGTCAGTCGCGTCTGGGACTGCTGGGTGTTTGAAGGAGATCGTATTCTGATTCGCGCCGCAGTCGCGATTCTCGGTTGCTTGCAGCCGCAATTGTTTGCATTTACGCAGCCGGACGACCAGGGTCGTGCCGCTGTGAAGG…
22694	0.00150033528099982	0.000126545269453262	6.56281162905381	0.962811557947469	0.730715505	Aspergillus fumigatus	Afu1g11930	AFUA_1G11930	protein kinase, putative	CTCTTTGATCTTGTTCGCCAGAACCGTCAAGGCTTGGATATCAAGCTTGCCAAGAAGTATACCTACCAGCTAGCATGCGCCCTACGATATCTGCATGAGGATGCCCGCGTTGTACACAGAGATATCAAGCTTGAGAACTGTCTACTAGACCCTCACAAGTCCCAGGACGGTACACAGTCGTCTACTCTTGTCCTTTGCGATTTTGGCATGTCTGAATGGCTAAACACGGACAATGAAGGAGACTCCCCAGGCCCTTACGACGACGCTGCGGACCGGCCACCGCCGAGGAACATCGGTCCGGCCGGGTCGAGTACTAGCGTTGCGGGAAGCTTGGAATACGCCTCCCCCGAGTTGCTTCTCTCAGACAATGGTGTGATTGATCCTTCAGTGGACATCTGG…
7849	0.00152110882015992	0.000128528157285964	6.54886148396941	0.946024022963036	0.70403636	Aspergillus fumigatus	Afu3g03630	AFUA_3G03630	conserved hypothetical protein	GACCTGTGCCGTATGAATGATCTGGAGGATCCGAAGCGTATTGGGCGACGACAGCTATCGCGGCACAAGCTGAAAGGCGTGGCGTGGCTGCGAGTGTGCCGAAGAGCGTGAGCGCTGCAATGTTCTACGACCGGGGAGATCGAGCTGACTTGGGGACCAGATACCTAGAAGCACTTCCACTTCTCTACAGCACAAATACATTCCTCATCTCCTCGTCGGTCAAGTTATGCCGATTGCCGAAATTGATCGCGCCATCGCATCTCTCGCGCATCGCTTCGCTGGACATCCTGCACGTCGCAAAGACAACGACACCGTCGACAATGGCCGACAACGAGTGGGAAACATATCATACGCTCTTCCGGACCTTGCGATTAGCGTACGTTGGCGTCAGGCGCTTGC…
358	0.00155421081615663	0.000131796699974447	6.52637344517831	0.918910011792968	0.68120025	Aspergillus fumigatus	Afu1g12830	AFUA_1G12830	nitrate reductase NiaD	AACTGGAACACCAGAAGCAAAAGCTGGGCCTACCGATTGGACAGCATATGATGATCAGAGTCCAGGATTCTACAACCAAAGAAAAAATTATTCGATCATACACTCCGCTCTCCGACCCCAACAAAGAGGGGTCAGTTGATGTGCTTATCAAGGTCTACTTCCCAACGCCACTTGTACCCGGTGGAAAAATGACAATGGCCCTCGATCAGCTTCCCCTGGGCTCAATGATTGAGTGCAAAGGCCCTACAGGCCGATTTGAGTATCTCGGAAACGGCAGGGTTATTATCAGCGGAAAGGAGCGGCGCGTACGCTCCTTCAAGATGATCTGCGGCGGTACTGGTATCACTCCGATCTTTCAGGTTCTCCGCGCAGTGATGCAAGACCCTCAAGATCCCACTT…
464	0.00155430468545349	0.000132040446579787	-6.52472098195306	0.916915087143301	-0.854315995	Aspergillus fumigatus	Afu2g10030	AFUA_2G10030	actin cytoskeleton protein (VIP1), putative	ATTTTCTTTACCGGTTGCGAGATGGAGTTGGAACTAGATCTAACCATCCTCTAGAGCAGCAAAGACCGCTTTGCTTCTCGATCAAACCCAATTGGGACCCTCCACAGTGCAAGTTTCCGCTGCTCACACTATTGACGAGATCGCTGGAGACCATGTGGCCACAGCCGGAGAGGCCAAGGACGAGAATAACCAGGACCTCGAGCAAGAGGACAAGCCCAAGTCCCGGATTGTTGCAGAGTACCTTGCCCACGGCTATGTGATTAGCGATAATGCCATCCAGAAGGCCATTGCCCTGGACAAGAAGCACGGCTTTTCTTCCCGTTTCACATCGGCCCTGGCCAACTTCGACCAGAAGTACCATGCCACCGATCGTGCCAAGGGGATTGATGAAAGCTACAA…
8079	0.00155693807667052	0.000132500342993349	-6.52161222972786	0.913161125665288	-0.83784621	Aspergillus fumigatus	Afu2g10690	AFUA_2G10690	MFS phosphate transporter, putative	CCAGGCCATGTACTTTCTCAGTTCCTTCTTCAACCAGTTCGGTCCCAACTCGGTCACCTTCTTGGTTGCTGCGGAGGTTTTCCCTACGCCGATTCGTGCCACAGCTCATGGCCTGTCTGCTGCCGCCGGTAAGCTGGGTGCTCTGTTGGCATCCGTTCTGTACAACTATATCGACACCCAGACGAAGTTCTACGTCGTACCTTGGTTCGGTCTGGCAGGTGTGGTCCTGACCTACCTTTTCCTTCCCGATACCACTGGTCTTGACCTGAAGGAGCAGGAGCGTCGCTGGGCTTTCATCCGCTCTGGTCGTGAACACGAGTACCATGGTCCTGCTGTTCATCCCAAGCACTTGTCCGTCTGGGAGCGTCTTCGCGGAAAGGGCAAGTACTACGACGCCGA…
27754	0.00156433183972402	0.000133366883180355	-6.51578669386702	0.90612320850878	-0.733522543	Aspergillus fumigatus	Afu8g02560	AFUA_8G02560	glyceraldehyde-3-phosphate dehydrogenase, putative	CGAGCCCTTTTTCTTTTCTCTTCTAGCTTTCTGAGGAAGATTAATTGACAAGGTGTAGGTCGCAGTGTCTTTGATAATATCATTCCGACGACAACAGGTGCGGCCAAGGCTATTGCGACGGTGTTGCCCGCGTTGAGCGGGAAGGTTACGGGGGTGTCGATCCGGGTGCCGACGTACGTTTACCTTTCTCTCTCCTTGTTCGGTATGAGATGACTGCAAAAGCTAACTGGCTAGTCCCAACGTCTCGATGATCGACTTGACGGTCAGCACGGAAAAGCCCACCTCGCTGGCCGAGGTCCTGGCAGTGTTCCGCCGTGCGGCAAAGGGCGAGCTGGCGGGGGTGTTGGCTGTGAGTGAGGAGGAGCTGGTCAGCAGTGATTATCTTGGGAATCCGCATAG…
15144	0.00157051709491629	0.000134132452129532	6.51067436583602	0.899943365544176	0.702816855	Aspergillus fumigatus	Afu5g09160			GATAAGCAGCAGCATCATCATCATCATTTTATCCAGCAGGATACTTGAGTTTGATTGAGCGATTTCAACGCCATCATCTCAGCCAGGTAGGCACTATCTCAGAAAATTCAGCTATGGTGCGAGCATATTCATTCCCCGGTGTTGCAGTCATCACAGGGGCCGGCGGAACAGGTACATTCTATCTATCTTCAAGACATCGAGCAAGTCTTCAGAAAGGACAATCCCGT
12605	0.00158799850815961	0.000135866377215113	6.49921278481409	0.886076355191652	0.732928185	Aspergillus fumigatus	Afu7g03810		possible transposase	TATCAAGGCAACAAATGAGCGTACAAAGAGAGGAGAGAAACGAATACTTATATTTGATGGTCATGGCTCCCATCTTACTGTTGATTTCTTACAGACATGCGAAGATAATGGGGTTATTCCCTTTGGATTCCTTCCTCATACAACACACCTTTGCCAGCCACTGGATGGCAAGCCATTCTTGAGCTATAAGCAACACTTCCGACGTATAAATAATGAGCTATCTTACTGGGCTGGTGAGCCAGTAGGGAAGTCAGAATTCTTACGGGTGATTGGACCTGTACGGGAGAAAGCCTTCAACCAACGAATTATCCGTGAGGCCTTCAAAGATCGTGGTATCTGGCCTGTTGATGGTAGTAAGATAGTCGACAATCTTGCTATCCAGGCATGGGAACAAATTCC…
20151	0.00159989820572489	0.000137127197547719	-6.49097869947967	0.876103838313681	-0.665013825	Aspergillus fumigatus	Afu5g08130	AFUA_5G08130	protein transport protein Sec61 alpha subunit, putative	GTGCTCCAACATCTTCCTCGTTAGCCAGATGCTGTACTCGCGTTTCTCCGACAACCTCCTCGTCAGACTCCTTGGTGTTTGGGAACCCCGCGATGGCTCTGCCCAGCTTCACGCTGCTTCGGGTATCGCTTACTACATGTCCCCTCCCCTCAACTTCAAGGAGGCTCTCCTTGACCCCATTCACACGGCTGTATACATCACTTTCATGCTGGTTGCCTGCGCCCTCTTCTCCAAGACCTGGATTGAGGTCTCTGGCTCTGCCCCTCGCGATGTCGCCAAGCAGCTGAAGGACCAGGGTCTTGTAATGGCCGGCCACCGCGAACAGAGCATGTATAAGGAGCTTAAGAGAATCATTCCTACTGCTGCCGCCTTTGGTGGTGCCTGCATTGGTGCCCTCTC…
22769	0.00161014086195051	0.000138249351921114	6.48371966855131	0.867305047866343	0.685766245	Aspergillus fumigatus	Afu1g07070	AFUA_1G07070	cyclin-dependent protein kinase regulator Pho80	AGTACAGGGTCCAACAAGCGTAACAGCCCAAATGATCATGGTGCGGACGCCTCGCTTGCGGGACGCTCGGGGGACTTGGACCTTGAACACAGCCAATCCAAACGGCTGCGGCCATCCAAGCCCGACGTGAAATATCTGCCAGAGAATTATGATCAGGCTGATCCGCGGGACCTTGTCATTCTAATCTCTAGCATGCTGATGGAGCTGATTCGCTTTAACGACAAGATACCGCTGAATAACGGACGCCTGACACGTTTCCATTCTCGATCGCCACCTCGGATTTCGGTCCAAGACTATCTTCAACGGCTTACAACCCACGCCACCTTGTCGCCTCCGATCTTGCTCAGCATGGTGTATTACATTGACCGGCTCTGCGCTCTCTACCCGGCATTTACTGTC…
15283	0.00161658915057098	0.000139048247629513	6.47859097065735	0.861084405287007	0.76319086	Aspergillus fumigatus	Afu4g10100	AFUA_4G10100	FAD binding domain protein	TACCAAGTGCCGTAGACTCATTGAGATTGCAGTGTCTGTGGCGGAAACCGAGGACTGGAGGGGCGGTACTCGGACCGGAGTCGGATCCGGATATCTTGAACGGCTCGCCAGACAGGTCATCGATGCGGAGCGGAAGGGCATCGATCCCCGGAATCTGGATCTCCACGTTCCCATGTTCCGTGGCCTGATGGCCAATCCTCTGGCCAAGCGATTTGCCTCCGACGGTCCCATGCTCCTCATCGGCGCTGGTGTCGGCATTGCCCCGTTCCGCGGGTTCGTCCAACGCCGTCTGCAGTCGGCCAACTGTGCCAACAAGGTTTGGGTCTTGCAGGGAATTCGTGATTCTCTTCTCGATGAGCTCTACAGCGGCGAATGGGGCGTTGAAGAGGATAAGGTGCG…
55	0.00163573006760226	0.000141131696247715	6.46536620966325	0.845028435709978	0.729112985	Aspergillus fumigatus	Afu5g12360	AFUA_5G12360	mitochondrial oxaloacetate transporter (Oac), putative	TGATGGTTTGCGAAAAATCTACATGTCCGAGGGCGTGGGCGGTCTCTACCGGGGCGTTGGAGCAGCTATGGTTCGCACTGGTTTCGGCAGCTCCGTCCAGCTTCCCACCTATTTCTTCGCAAAGCGACGCTTGGTGAAGCACCTGGGGATGGAGGATGGTCCGGGCCTTCATCTAGCCAGTAGTACCGTATCTGGCTTCGTAGTCTGCTGTGTCATGCACCCTCCCGGTATGTATAATTGGGCATTGTTCGATTACGCGCCAGCTAATTTTATAAACAGACACGGTTATGTCCAGGATGTACAACCAGACTGGTAATCTTTACAAGGGAGCATTTGATTGCCTCTTCAAGACTATCCGAAAGGAGGGTATACTTGCGATCTACAAGGGCTACTTTGCCC…
10820	0.00163573006760226	0.000141190899342489	6.46499354703724	0.844575667312806	0.76275455	Aspergillus fumigatus	Afu6g00650	AFUA_6G00650	hypothetical protein	AATATTCCTGTGGTGGAATACGGGCAGCAGATACAGTGGCGCCATGGCGAGCCTGTGGTCCTTCTAGTAAGCAACAAAAAAGATATTCGGCCGTCTAGCTGTTGGGCTCTGCTAACCGCCGAGTCCCAGCTTGTCGAATGGGCAGTCCCTGATGCACTGCTTTCACTCTCATCGCAGATCCTATCAGACTGTGGTTTCTCCTGTGTTGCCCCATCTACCAACGTCACCGACAGATACGGGCAATGGGAGCGAGCGGCCATTGTTCATAAGCTAGAAGGGGGAAATCCAATATATCTCTACCCATTATCGTTTGTCGAATTTACGCTCCAGGACACAGTCAAAGTCACATCTACCTTTGATCGTACGCTAAGCATCCTGACGCCCGAACCTCGGATGTAT…
24992	0.00164514293305792	0.000142252953859681	-6.45833721604216	0.83648552284907	-0.7765584325	Aspergillus fumigatus	Afu2g12760	AFUA_2G12760	conserved hypothetical protein	ATGTCTCCTCGTTATACCGCTCAACCCACCGAGCAAACCACTCAGTGCACCGATTCTGCTATGCAAACCCGCGAGGATGGAAAAACGGAGCCCACGGACACCTACGAATTCGCTCACGTCCTCTTCGAAATCAAAACCTCCCCGAAGAAACTGGCCCCCATCCTGCTCGAGTCCCTGCACCACAGACTCCACCACAGCGACGTCAAGGTCTACCCATCCTTCGACGTTCTCCGAGCCGACAGCGCCATCAAGCGCGGCAACGTGGTCTTTGCCCTGCCCGCTGCGGGCCAGACTGTCGATCAAATCATACTGGCGGTGCGGCGGCAGGTCCAGCATTTGATCATGGACTGGGATACGGAAGAGCTGAGCGGTGAGGGACTGTATCTGGTAACGGGGGAT…
17669	0.00205868121961475	0.000192489656993017	6.69297654350696	0.826255310319468	0.89450222	Aspergillus fumigatus	Afu7g01650	AFUA_7G01650	conserved hypothetical protein	AACCCTTCTCCTTCCCCAAGTATTCCGCGCTGGTCGGGGATTGCAGGACAATTTACTCCCAATGTGACCGATTCTCTTCTACCCCCAAACGCTCTAGTCAGCCGCCAGAAATTGGCCAGTCTCAATGAGGCCTTCCTTCTACGACATTTCCGAAACTCTTTGGGTGCATGGGTACTGTCCTATTCTCTCAATTTCGTGAACCATCTGGCTGACTACAGTTCTAGCTGGACGTGAGCGACCATGAAACGCATTTCTCGGTAGACGTGGTGGAACGGGCACCCTCCTGTCCACTCCTTCTCAATGCGTGCTTGGCAATAGCGGCTCGCCATCTCTCCCACACAAAAAATTCAGTGCCCCCGAATGTCGCAGATGAATATCACGAAAGGTGTATCGCGATCC…
10683	0.00165916746500273	0.000143717327444866	6.44924812291434	0.825429401030358	0.660680955	Aspergillus fumigatus	Afu4g13630	AFUA_4G13630	PE repeat family protein	GGAGGAGTTACGGAGTAAGGACAAATTCCGGACCCCAGAGAAGGCAGAGAGGGACAGGCATTCCTCAGAGCGAGAGCGCCATAAACGAAGCGAGCGTTCGTCAAAAGAAGAAGCTGCCGTGGATGTCAAACACAGTCGACGAAGACCCGAGCGCTCAGCCACCTATGAAGTTGAGCGTTCTTCGGGGGAAAAGGCTGCCGTGCCTATCGAACCCAGCCGACGGACCAGAGAGCATTCGAGTAGTCAGGGAGGAGAACGTAGAAGTACCTCCTCAAGGGATGGCCATTCATCAGTCTCGAAGCCGCGAGCCTTCCTGAAATACATGACAGCCGAATCAGAAACGAATGGTCCCCTTCTTAAGATCAATGGGGACAAAGCTGCTGCAAATGTGCTTGGGCG…
533	0.00166544185793261	0.000144740543006883	6.44295721351535	0.817770821364534	0.783470345	Aspergillus fumigatus	Afu7g05420	AFUA_7G05420	mitochondrial intermembrane space protein Mia40	CGACTCCATTAAGCCCAGAATCCGCGAAGAAAGACAAGCAGAATCGAAGGCCGTCTCGCAACCGGATGCGCAGCCCACACAGCACGAGGCCCTATCTGCCTCAGAAGCCGCTCTGAAGTCGCCCCAAGAACTTGAAGACGAAGCTGGCCAGGAAGCCGCCTTCAACCCCGAGACTGGCGAGATCAACTGGGACTGCCCATGCCTGGGCGGCATGGCTCACGGTCCTTGCGGCGAGGAGTTCAAGGCTGCGTTCAGCTGCTTTGTGTACTCCACGGAAGAACCCAAGGGCATGGACTGCATTGACAAGTTCAAGTTCGTTCAATCTGACCTTTCTGCATACCATTCAGAGTGCAGTCATGTGCTAACATTACGTTATAGGGGCATGCAAGAGTGCTTCCG…
3190	0.00166544185793261	0.000144766108100028	-6.44280065913876	0.817580166534024	-0.829814105	Aspergillus fumigatus	Afu5g09910	AFUA_5G09910	nitroreductase family protein, putative	AGCTCCTTCAACACTCAGACCTCCCGTGTGGTCCTCCTGCTCAAGGAGGAGCACCAGAAGCTCTGGGACATTGCCATTAACATCATGGAGGGCCTCGTGGCTGCCGGCAAGGTTCCCAAGGAGATGTTTGAGAACCACACCAAGCCTAAGCTGAACGGATTCCGCGCGGGCTATGGAACTGTAGGCTGATTTTCTCCCTTTCATGATGGTCTGTACTGACGGTCTAGGTTCTCTTCTTTGTTGACTTCGACTCTCTCGCGCCTATCAAGGAGAAGTTCGCCATCTATGCCGACAAGTTCGATCCTTTTGCTCTCGAGTCGAATGCCATGTCGCAGTACCTCGGTAGGTTTTCTTTGCCATTATCAACAGATAGCATGTCACTGACACTGAATAGTCTGG…
25289	0.00167052846966093	0.000145461671963801	6.43855277743235	0.812405814263262	0.681282293	Aspergillus fumigatus	Afu1g01060		hypothetical protein	TGGCTCTAGCTTGCTTCCTCTTGTGCACACGCCAGATGAGGTTTGGGTAGTCGCCGGCAGTTCCGCAACCGCTGACAATTTATCTCTCGTTAATTGTCACACCGGCTGTTTTCTTAGTGGGTTTTAAGATGATGATGTGGGAACAATAAGTGCGCTGCCGGTCTCAGGAACATTATCGCCTTGGGATTCCGTACTGTCCAGGGCTGGGTCGGCGCACGACATCTGAGATGGGAAATCAATCCTATGCCTCTCTGCCAAAGAGCTGCTTGCTAACTACTCTCTGGGGTCTAAATAATCATGTTAGTGCTTCTCTTCTGGCCAGGATAAACTAGTGGTAGATATATCTAGGATCCGCGGGTCGATTACAGTAGCGCTGGGAACCGAACTGATTGCTCCATG…
27521	0.0016780674024395	0.000146372687561091	6.43302263845737	0.805666064008711	0.6637145	Aspergillus fumigatus	Afu1g05210	AFUA_1G05210	G-protein complex gamma subunit GpgA	TGTCAGGAACAAGAAGCAGAGTGTGGCCGATCTCAAGTACCGTCGCTTGACAGAGCTCAATGCTCGCTTAAAGGAGGATCTGGATCGTCCTCGGGTGAAGGTGTCTGAGGCTGCCATGTCGTAAGTGTCCAATTCGCGTTCCCTTGGCAACTGTCACCGTCCCTGTCGATTCATCTATCATGAGCGACGGGATGGTTGTGATCCAGTTGCCGACCGCCCGTCCGCACTTGACCCGAATACTCACACTCCGTTCCCTGACCAGGTTGATCAACTACTGCAACAATACTCGTGATTTTATGGTACCGTCTGTATGGGGCCAGGTATGCGATTGATGTCAATTTGTGAAAGAAAAGTGATCAGCAGCCGGAGCGCTAACACAATCCCAGGTTGACAAGCGCG…
15265	0.00168751306709071	0.000147614926138476	6.42554232232367	0.796543308683979	0.677657665	Aspergillus fumigatus	Afu3g01900	AFUA_3G01900	conserved hypothetical protein	AGCTGTCCGATTTTCTGTGCTACCTCGGCCGATTTCTTTTCCTCGTGTGGTTTGAGCTTCCGAGCTACTTCTTCCGGAAAGGCCAGGTCCTCCAAGGTCTCAAGGCGGCTTCCTGGGAGATCGGAAACTACCTCTTCATCTACGGCATGTATCGCTTTGTGAACGCTCACGCAACGCTCTTCGTCTTCATCCTCCCCTTGTTTCTCCTCCGATTGGGCTTGATGATCGGCAACTGGGGGCAGCACGCCTTTGTTGACGAGACAGACCCCAACTCGGATTTCAGATCGAGTATCACCCTGATTGATGTCCCGGTACGATTTCCTGCCTCCTATTTGACTACTGCCGCTGACAATAGCAGAGTAATCGCTTCTGCTTCAATGATGGCTACCACACCTCTCA…
2555	0.00168751306709071	0.00014770859218922	-6.42498109636636	0.795858564730952	-0.6912011025	Aspergillus fumigatus	Afu4g09080	AFUA_4G09080	C2H2 transcription factor (Seb1), putative, putative	CTGAGGAAATGAGCTCGAAGAAGAGAGTCACTTCTCGCAGGTCGCTTAAGAAGGCGAGCACGTCGGAGAGCAGCTCGGACAGCCTTGCCAAGAAGACTCAGGCTTCCGCCACCAGCCGGTCTGGTCACTCCGACACGACTTCCACCGTCCAGCAGTCGACTGCTTCTTCGCGTCAGAACTCGACCGCCAATACCTCCAACTCTGAGTCCCCGGCTGCTCCTGTCTCTGTCAATCGTCGCGGACGCAAGCAATCCTTGACCGACGACCCCTCGAAGACCTTTGTCTGCTCGCTCTGCTCTCGTCGTTTCCGCCGTCAGGAGCACCTGAAGCGTCATTACCGCTCGCTTCACACTCAGGACAAGCCGTTTGAGTGCCATGAGTGCGGTAAGAAGTTCTCTC…
18406	0.00171325160681183	0.000150221393922518	-6.41006874061919	0.777649333794472	-0.82605419	Aspergillus fumigatus	Afu5g09190	AFUA_5G09190	ABC bile acid transporter, putative	CCAGGATCCAACTCTTTTCACAGGGACTATTCGAAGTAACCTTGATCCGTTCCACCTGTTCAGCGATGAACAAATCTTCACCGCCCTTCGTCGTGTCCACCTCATCGGGTCGGGAACGTCAGGATCGGCAACTCCTATTACAGCCAGCACTGGGTCAGTCGCTGAAGCGCACCTCTTATCGATCCATGGAGCCGACGTGGATGGCGCCTCTGTTCAGGACAATAAGAATATCTTCCGCAACCTGGAGTCTCCAGTCTCCGAATCAGGCTCGAATCTGTCTCAAGGCCAGAGGCAGCTTCTGTGCCTTGCGCGCGCCCTTTTGAAGAACCCCAAGGTTCTGATGATGGATGAAGCGACTGCATCGATCGACTACAACACTGATTCCAAGATCCAAGAAAC…
10667	0.00174251757153164	0.000153051831601459	-6.39359507027536	0.757500236683623	-0.70767185	Aspergillus fumigatus	Afu4g10220	AFUA_4G10220	homeobox transcription factor (RfeB), putative	CAGACTCCAACCCCATACCATAACGCAGACTCGGGCATTTTTGCGCCTGTGCCGCAGTCGGCTCAACCGCTAGCCCTGAACCTGCGCATTGACACCTCCCCTTCGTATGGGTTCGATCCTCGGGGCCATCCTATGTCTGCTACGACGACCGGTTCTCCGTCCGACTTTGCGAGCCCGTCCATCTTCGCTACCAGTGCGACCGGTGAGTCTACCCCAGTCGCTACGCACATGGGCCCTTCATTCAGCCTGCCTTTTGTAGCGCCTTCGGTGGATTCGTCCAGCATGGGGCATGCAGCTCCTTCCTACTCGAATGTCAGCCATGCCGATCCTATGATCGCTGAACATTCGCCTCCCCTGTCGAACATGGCGCATACCCCACAGGATATGTACACCCTAAGA…
10197	0.00175091862283495	0.00015405533999458	-6.38783442882876	0.750446064481225	-0.655977997	Aspergillus fumigatus	Afu6g12880	AFUA_6G12880	hypothetical protein	TGCAAGCAAGTAAGTCCATTTGAATCCTCGCTGCTGTCGAATAGCAATTCCACCTCCCTCTGTGCATAACCATGAATTCACTTACTGTGTCTCCTAACGCCCTATCCGCAGAGATCGAGCTCTACAGATTAGAGCAGCGCTATGCTCGTCGCAAGCACCGCAGCACATTCTCCGGCGTCCAATACGTCGACGGCGAATATGTCTACTCCAACGGCTCGAACTCGCCAACAGGAACTGTCTCCAAACATTCAACTGGCAGTTACTGGAAGACCCCGACCTGGGGTGGTTCCGGTTCCGAGTCGCGATGGCGGTGATGAACCAATCTGACGCTTTTTCACTTCCTTTCTCTTCTGCCTACTGGGCCCTTGTATATTCTCGGCATTATGTTTATGCGGAGGA…
573	0.00264229698113155	0.000268157870202822	7.02780989196324	0.747922656016461	1.16087924	Aspergillus fumigatus	Afu6g08400	AFUA_6G08400	conserved hypothetical protein	TCTATTCATCCCCTAACCAGCGCAAATGTCGACAAGGCGTCTGAACACGGTCGTTCCCAGCCAATCCTCGTTGGGAAGACAATGCTCTGCCTGGCCTGAGGAGGCTTGAAGACTGAGATTGTCACGATTGCATCCTGATTCTAGAAGGATCAAAGGTCGACACCGATATTTGAATAAATAGTAGACCAACCTTGGAAATCCGTGTTATACATCGTATTCACCTTGTCTTGGGGATCTT
13059	0.00175494380151923	0.000154675720370551	6.38429364888407	0.746108084565965	0.728175909	Aspergillus fumigatus	Afu4g08110	AFUA_4G08110	translation elongation factor G1, putative	TCTGAGAAGTTCCTTTTCGCTTGTGAGAAGGGTTTCAATCTTGCTTGCGAAAAGGGTCCGCTCATCGGTCACAAGGTGCTTGGTACCAAGATGGTCATCAACGATGGTGCTACCCACATGACGGATTCGTCCGAAATGTCGTTCAAGAACGCCACCCAACAGGCTTTCCGGAAGGCTTTCATGGAAAGCAACCCTTCTGTCCTTGAGCCCATGATGAAGATCGCTGTCACCGCTCCTGGTGAGTTCCAAGGTGACGTGATCTCTCTCCTCAACAAGCGTAATGCTACGATCAATGATACCGAGACCGGTGTGGATGAGTTCACTGTGTATGCGGACTGCAGCTTAAACGGAATGTTCGGCTTCAGTACGCATCTGCGTGCTGCCACCCAGGGCAAGGGT…
13337	0.00175892065243167	0.000155293055175247	-6.38078565309329	0.74180866939867	-0.65381057	Aspergillus fumigatus	Afu1g02080	AFUA_1G02080	conserved hypothetical protein	GAGAAATTGGAACCGTCGAAAGCCCGGCGGACGCAGATACGTTTGAGCAAGTCGCCCTCCTATCGGAAGGCTCTGCATCTATGCCTCTTGTCGGAGTTGTGTATGAAGTGACTATCACCGATTACGCCAAGATAATCGCAACGGAGGGTGGTGGGGGCGGATACAAGGACATCGTGGTGGATTGCTATCCCCTCCCGAAATCCCAAAGTCCGACCGATCCAATACCCGAACATCCTGAAACGAAGCCCTTCAAAGCTCACACTCTTCTATCTCCGAGCGAGGATCCAGATCCTTCTCATCTGACTAGCAAAGATCGCAAGCTCCCCCCTCCATACAGGCGTCCTAAATCTTGTTACGCCCAGCCGTCTGCTCGCTACCTCGATCTGATCAACACCGGTG…
7748	0.00219111207193572	0.000209405431632207	-6.60820684847534	0.734938731483068	-0.88519371	Aspergillus fumigatus	Afu6g00440	AFUA_6G00440	cation diffusion facilitator, putative	TTCATGATGGCTAGCACTGTTGTGGTAAAACTTCTCTGTTGGTTTTGGTGCCGATTGATCAAGAATACTGGTGTTCAGGCCCTAGCGCAGGACGCCATGACGGACGTGATCTTCAACTTTTTCAGTATTCTCTTCCCATTGGGTGAGTCGTATATCTCTAGATGTGGCCGACGCGAGCTGACAGATAAATCAGTGGGCTTTTTTGCCAATTGGTGGTTCTTGGACCCGCTTGGTGGTCTCCTGCTCTCCGTCTACATCATCTGGAACTGGAGCGGGACCGCCGCCACGCATATCCGCCATCTCACCGGCGCCGCTGCCTCACCCACTGATCACAGCGTCCTCCTGTACATGACCATGCGGTTCTCTAAAATCATCACCAAAATCCAAGATTTGAAGGCC…
20325	0.00177231841573949	0.000156744787071621	-6.37259602552489	0.731765220377663	-0.70211512	Aspergillus fumigatus	Afu6g13090	AFUA_6G13090	conserved hypothetical protein	TCGCCAAGAGAGTGTGTATTGAGGCTTTAAAGAAAGAGGGAGTACACAGCAACGATATCTGGAGAGTCGCGTTGAAGATGATGATTGTCTCCCGCGCTTTGCTTTTGAATGACAAAGATCGCGCCGTCGAAGCTCCCTCTGAGGCGGAGTCTTCAGGCGTTGGGGAGACTGATGAGACGGTCGAAGAAGAAGAAAAGGAAGCAGAAGAAACCGTCGAGCAGAGTCCAGAATACGTCTTCGACGAATATGAGCTCCTCGAAACTATTACAGCCGGGCCCTTCCATCCCGGTGCTAAGTACTTTGAGATCAACTTTCCCTCTTTGCAACAAGTTCAACAGGCTCAACAAACCAACGGCCATGACAAAGACGTCCAGTCTCGAGAGACAAAGGAATCTACGC…
8371	0.00177368318761426	0.000157134554242526	6.37041137608326	0.729084580228577	0.709384135	Aspergillus fumigatus	Afu3g10730	AFUA_3G10730	40S ribosomal protein S7e	GTTCCAATGGCAGATTTTACACCCTTTTTTTTGCAGTCTGGGAAATAGGAAAGACTATATTGAAGGGTGATAGGGGTGTGATGGACACTGGACTCTACAGGTTTTGTGCATACATATATTTTTTTCAGGTCATCTAACACGGTACTACAGGTTGAGGTCGGCCACGGCAAGAAGGCCGTTATCATCTTCGTCCCCGTCCCTCTCCTCCAGGGCTTCCACAAGATCCAGCAGCGGTACGAAATGCCAAGCAGAAACCAGTATCACAGCAGGTGAACTGCAGAACTGACAAGACTGTTTGTGTAGCCTGACCCGTGAGCTCGAGAAGAAGTTCTCCGACCGCCACGTCCTCTTTGTTGCTCAGCGCCGCATCCTGCCCCGCCCTAAGCGCTCTGTCAACTC…
25390	0.00177418057236023	0.000157555967170031	-6.36805601682082	0.726193779881622	-0.70046516	Aspergillus fumigatus	Afu1g09540	AFUA_1G09540	vacuolar transporter chaperon Vtc1, putative	CCAGGTATGTGTCATGGTAGCAATTGGTCCTCATTTTTGGTCCGCCGAGTACTTACCCATCACCCGTCAATACAGGCAAGCGAATCGCCCTGCCAACCCGGGTCGAACCCAAGGTCTTCTTCGCCAATGAACGTACCTTTCTCTCGTGGCTCAACTTCACGGTGATCCTGGGCGGACTGGCCGTTGGCCTGCTCAACTTTGGCGACCGCGTCGGTCGCATCTCCGCCGGATTGTTCACGATCATCGCAATGGCAGCCATGTTATACGCTCTTTTCACATTTCACTGGCGGGCGCAGAGTATTCGGCAACGTGGGCAGAGTGGAATTGACGACCGGTACGGTCCCACTGTCCTGGCATTGTCACTTCTTGCGGCTGTCGTGGTCAACTTTATCCTCCGTA…
12923	0.00177418057236023	0.000157716901608479	-6.36715834216808	0.725091848507069	-0.81204848	Aspergillus fumigatus	Afu4g10010	AFUA_4G10010	Hsp90 co-chaperone Cdc37	ATGGAAGGAAAGGAGGAGTATGCTCGCCAGTGCGTACACCAGGGGCTGTTGTTGCAATATTGTCGCTCTCTAGGTCGAGACGGGATCTCACTTTTCTTCAAGCGGTAAGTTCAACTCGATTGTTAAATGCGTGGAATTGTTGCTAAGATAGTCTGATCAACAGTATCACAACTAAAGACCATCAAGCGGCGACACTTTTCCGCAACGACGTGAACGAAACCTACAACAAAATCAAAACCCGTGCAGCGGAACTCGCCAAAGACAGTTCGGCTGCCAATGATCCTGCTGGAGTAGAGCAGATTCAATTGCATGCCGTCGATCCTAACACCAAGATCACTATCAATATCCCACCCGCAGACAGCAATGACCCGGCAGTAATTGAAGCTCGCAAGATCTTCG…
17905	0.00177968252981499	0.000158579386985262	6.36236451953398	0.71920547032325	0.7485876	Aspergillus fumigatus	Afu3g02370	AFUA_3G02370	short-chain dehydrogenase/reductase, putative	GCTATAAAGTCCTTTGGCCGTCTTGATGGATTGGTACTCAACCATGGAATCCTCGGACAAGTCGGCAAAATCGACAAGGCAGACCCCGAACAGTGGAAGCTCGGATTTGACGTAAATTTTATCAGCTTCGTCGCGTTTGTAAGACATGACCGTTACTGGATGCTGGTTCTCGAGTGCAAAGGAACTAATTGACGTCTATAATAGATCAAAGCTGGTCTACCGGCGCTTCGCGAGGCCAAGGGAAAGATTATTTTCACCTCCTCTGGAGCTGCGGTGTCCGCCTATCGAGGCTGGGCTCTTTATGGCGCAACCAAAGCTGCCATGAATCATCTCGCTCTTTCTTTGGGCGAAGAAGAACCCGACGTTACCACCATCTCGATCCGGCCTGGAATGGTTGAC…
191	0.00177968252981499	0.000158745953812381	-6.36144200512003	0.718072364328386	-0.778738508	Aspergillus fumigatus	Afu5g09240	AFUA_5G09240	Cu,Zn superoxide dismutase SOD1	TCCTACCTTCGCAGGATGACTAACTCTCCCATCAGTTGCTGTCCTCCGTGGTGACTCCAAGATCACCGGCACTGTCACCTTCGAGCAGGCCGACGAGAACTCTCCCACCACCGTCTCTTGGAACATCAAGGGCAACGACCCCAACGCCAAGCGTGGCTTCCATGTCCACCAGTTCGGTGACAACACCAACGGCTGCACCTCCGCTGGTCCTCACTGTATGTCCTCTTCCCAGTGGTCACTCTGAGAACCAGAACTGACCGACCTCCAGTCAACCCCTATGGCAAGACCCATGGAGCTCCTGAGGACTCCGAGCGCCATGTCGGTGACCTTGGTAACTTCGAGACCGATGCTGAGGGTAACGCCGTCGGCTCCAAGCAGGACAAGCTTATTAAGCTGATT…
20380	0.00178003507483588	0.000159047430078631	-6.35977499930865	0.716024534246382	-0.72968867	Aspergillus fumigatus	Afu3g08380	AFUA_3G08380	inorganic diphosphatase, putative	ATGTCTGTGAAATCGGTGAGCTTGTTGGCTATCCCGGTCAGGTCAAGCAGGTCAAGGTTCTTGGTGTGATGGCTCTGCTCGATGAGGAGGAGACCGACTGGAAGGTCATCGTCATTGATATCAACGACCCTCTTGCCCCTAAGCTCAACGACATTGAGGATGTTGAGCGTCACCTTCCTGGCCTTCTCCGTGCTACCAACGAATGGTTCCGTATCTACAAGATCCCCGACGGAAAGCCTGAGAACCAGTTTGCCTTCTCTGGCGAGTGCAAGAACAAGAAGTGGGTTCCTTCTTACTGCGTCTGGTATCATCTTTCTATGCTAACATTTCTCATTTCCAGGTACGCTCTCGATGTTATCCGCGAGTGCGCTGATGCTTGGGAGAAGCTTATCACCGGCA…
15650	0.00178241931732482	0.00015953085516105	6.35710911958733	0.712748889502451	0.8786429	Aspergillus fumigatus	Afu8g05300	AFUA_8G05300	RNA polymerase II subunit 7	ATATCACTGCACCCGTCGTACTTCGGGCCGAACATGCGGGAGTATTTAATCAATAGGCTTAACGAGGAAGAGGAAGGCCGGTGTACTGGTGATCATTTCGTCATTTGTGTCATGGACATGGTAGATATTGGGGAGGGGCGAGTCCTTCCAGGAAGCGGGCAAGCCGAATACACAATCAAATATCGTGCGATCATCTGGAAGCCTTTCAGGGGGGAGACGGTATGCTTGCACGAATATATATGCAATTGTCCTCTTAACTCTGACTTTGGTTTTCAGGTCGATGCAATCGTTACTTCCGTTAAGCCTACTGGCATTTTCACCTTGGCAGGGCCGCTATCCGTTTTCATTGCGCGAAAAGTATGTCGCCTATTCTTGATTTCAGGACGAAATGTTGATGCT…
22934	0.00178449943065161	0.000159987737183722	6.35459772964269	0.709662226516303	0.650740475	Aspergillus fumigatus	Afu1g12720	AFUA_1G12720	PBSP domain protein	AGACCGTCCTTCACACCATGTATCCCTCCCACCCGCTCCGTGACAGTCCTCGTCCGCGATATAAGTGGGGTAGCGTACACCACCGGCATCGAGCTCGATGATGACCATAAGGAAATCCACTTGTCCCTGTCATACGTCAAGACCAGTGCGGAGAACAATCCAGACCCTGCAGCCGAAATCACCGGTGTGTTGACCCATGAGCTGGTCCATTGCTACCAACATACAACGCCGAATGGGGATGAAAGTGCCTCTGTGCCTCGTCCTCCGGGTGGCTTGATCGAAGGTATTGCCGATTTTGTTCGTCTGAAAGCGGGCCTTGAGCCTCCACATTGGAAGCGACCAACATCCGCTAAGGAACGACCATCAAAGTGGGATCAGGGCTATCAACACACGGCGTAC…
18161	0.00178775793003344	0.000160551076240867	6.35151195317219	0.705868482818079	0.674380215	Aspergillus fumigatus	Afu1g07210	AFUA_1G07210	conserved hypothetical protein	TCTGTGCATCTCTGGAATTAGCATACAAATTCCTTCACTTGGTTTAGCCATGTCCATACGCATCGTTTGACTTTGTATTACGGCGTTGTCTTGTGGTATGACTCTGACGTGTACCAGCGTCGCGCAGCTGACCGCTATCGTCTCCGGATGCACCGTGCCCGGACGGTCGCTTTAACATCCGATGAGATTGTCGAAGTACGAGCCGCGCAACGGACATTTGAAGGCGCCTATGTCCGGACAGCGCTGTCACAGTTCTCATTTGCCCTCGTTGTCCTCAAGATCTTCACCAGCGAGTTCTACAGCACCGGTGCTCTCTTTGCTATCTACGGAACAGGCGTACTCATCATCGGTCTTTTCCGTCGTCAGCAGGGAAACCGACAGTTCTTTTCTGAACTCGGA…
374	0.00178855524097054	0.000160894001501142	-6.34963932541902	0.703565616216962	-0.66444584	Aspergillus fumigatus	Afu1g10120	AFUA_1G10120	UPF0261 domain protein	AACTGTGAGGTGTACGTGTTCCACGCGACAGGAGCCGGCGGGAAAGCGATGGAGCGGCTCATCCGCGAGGGCCAGCTCGACGCCGTGGTCGATCTCACCACGACCGAGATCGCCGATGAGATCGTCGGCGGCGCGCTCTCTGCGGGGCCGCGGCGTCTCATCGCGGCGGCCGAAGCGGGCCTCCCGCAGATTGTCAGCGTGGGTGCCTGTGACATGGTCAATTTTGGGCCAAGGGAGACGGTGCCGGCGCGGTTTCGCGACGGTCATCGGCTGCTGCATGAGCATAACCCGACTGTGACGGTCATGCGGACGACTGTCGAGGAATGTGTGCGGATTGCTCGTTTCATGGCGGAGAAGCTCAAGGCCCATGTGGCGCACCCGGAGCGAGTAAGGGTGATC…
20237	0.00223714212926392	0.000216822532134789	-6.57340922980739	0.697200315226716	-0.88675367	Aspergillus fumigatus	Afu7g05750	AFUA_7G05752	AAA family ATPase, putative	CGGAACTCAACAAGATTTTGGACATCGCCCACTCATGGGGCGCGGTCCTGTTGCTGGATGAGGCCGATATTTTCCTCGAGAAGCGCACAATCCAGGACATCCATCGCAACGCCCTTGTGAGCATCTTCCTCCGTCTCCTCGAATACTTCCAAGGCATTCTCTTCTTGACCACCAACCGCGTGGAAACCTTTGACGACGCATTCCAATCTCGTATCCATGTCGCACTGCGATACGGAGACCTTACCACTAAGGCAAAGAGAAGCGTCTGGCAAATGTTTCTGGAAAAGGTCCAGGCTAAAGAGGGCGTACAGACTGCAAAATTTACCGACAAGGACTTTGATGCGTTAGCACGCCACAATCTGAACGGCCGCCAGGTAAGTCCCCTTGCTTCCTTCTCGT…
13193	0.00179897183002742	0.000162103954344097	6.34306681369899	0.695479452319913	0.69278971	Aspergillus fumigatus	Afu1g03150	AFUA_1G03150	c-14 sterol reductase	TTCTATGTTCTGGATGCGCTGTATATGGAGCCGGCCGTGCTAACCACGATGGATGTGATTATGGACGGATTCGGTTACATGCTCTCTTTTGGACACCTGGTATGGGTACCGTTCATCTACAATATCCAAACCAGGTACCTTGCGGTTTTCCCGTTGGAATTGCGCTTGAGGGAAATCCTTCTGATCTTGGCTGTTACTGGCGCGGGGTACGCCATTTTCCGCGGTGCCAACAATCAGAAGAACCGATTCCGCAGGGACCCAAGCGACCCACGCATGATGCATATCAAGTACATCCAGACGTCTAGTGGCTCGAAGCTAATGATTTCTGGCTGGTGGGGACTGGCACGCCATATCAATTATTTGGGCGATTGGCTGATGTCATGGTCATATTCCTTGCCC…
20457	0.00181078200737417	0.000163540395347887	6.33533337967623	0.685957808450762	0.70717946	Aspergillus fumigatus	Afu5g03340	AFUA_5G03340	conserved hypothetical protein	ACAAGGATCCCCCTCGAACTAATGAAAGTCCGACTCAGCAAACACAGGCTGTGGCCGATTGGAAAGACACAAAGTCCGCACCCGAAACCGAACTAGACATGTACGACCGATTTCTTGCAGACATCGAAACGCGCGAGCGAGAATTCTTCAAAGGAGCTTATGAAAGTCCCCTTCTGCGGTCTCTCCTGGAGGAAAGACGGCGACTAAAGGAAGAGATCGAGCTGTTTGAGAAAGAGGGCCCCAGCAAAGATACCGATTCTTGGATAGATCTTGTTTCTGATGGCGACAAGAACACCGTTCCTGAAACTGCCCCTCAATCGACCTCGGGGTCATCGACCACTGGCGAGACTCGTCCAATGGCCTCGGCAACAGAACAACAGCCCTACGTAGTTTCCACCC…
23205	0.0018189695781289	0.000165009679569339	-6.32749967044805	0.676304763068496	-0.73577057	Aspergillus fumigatus	Afu6g06740	AFUA_6G06740	endoplasmic reticulum calcium ATPase, putative	TGGCTACTTTTCAGATACCTGGCCATCGGCACGTACGTCGGTGCTGCTACTGTTTTTGGTTACATATGGTGGTTTGTTTATAATCCAGAGGGACCTCAGATCTCCTTTTGGCAGCTGGTAAGCAAATTGTCTCAGTGAGACCTTTTCGTGCCTGTCTAACTCGTATTTGCAGTCCCATTTCCACAAGTGCTCCGCTCAATTCCCCGAGATTGGCTGCGAGATGTTCTCCAACGAGATGTCGCGGTCTGCATCCACCGTGTCGCTCTCAATCCTTGTGGTTATTGAGATGTTGAACGCCATGAACGCGCTCTCATCCAGCGAGTCACTCCTCGCCTTCCCTCTTTGGAACAATATGATGCTGGTGTACGCCATCATTCTGTCAATGACCCTCCATTTCGC…
3233	0.00185514394706536	0.000168572697859853	6.30881567907241	0.653249217127111	0.645922565	Aspergillus fumigatus	Afu1g06780	AFUA_1G06780	CBS and PB1 domain protein	GGAGATGAGCTCTCGGAATATCACGACCATCACCATAACCACGACGAGAACACTCCGTTCCCCTTCAAATTTAAGGCTCCTAGCGGCCGTGTGCACAGAGTCAATGTTGTCACTTCCGCTGGGGTCGCTGACTTAGTCGCCCAAGTCACAGCCAAGTTAGGCAACGAGCTGGAGGCCGTCGGAGGTGGAGCCACCGTCGAGGAGGGCAAACTCAGCAATACTGGTTACGCCTTGAGCTACTTGGACAATGAGGGTGACACTGTTTCTATCACTACCGATCAGGATCTGGCAGATGCCGTCAGTCTCGCCCGTCGCTCGCACCGTGATAAGGTGGATCTTTTTGTGCACGACCCCTCTCAGCCCCCAATTCCGGCAACGTTGGATCCCCAGCCTGCTCCG…
2861	0.00186234609129576	0.00016950965636794	6.30397412114059	0.647267429762873	0.647699885	Aspergillus fumigatus	Afu7g06640	AFUA_7G06640	hypothetical protein	CCTGTCAGCACTCAAATTACGAAGTGATTCAGAAGCAGGAACCATTCGTGGTTGCCTTCGCTCCACCCCATCCCCAGCGGGCAAAAAATGCCTTCTTGACTGAACCGTTTCCCAGCTTCCCTAACTTCAAGTCAGCAGCCATCGAGCATCAGGCCACAAACATTGTTACTCAACTCACACCACCAGTGATATGGATATGTCTGAGGCAGGGTGCGACCCGAGTCAGACAAATTCCTGTTCTCTGTCGCAGTGGGCCTTTGAGTTTACGCCCAAGGGACCGGCGTGTGTCAGAAGCGGCCCGAAAGCGTCCCATTCGTCGGCGTCCACGGTCAAGGCCCAGAAGACCAAACTAGTCGGATACCTAGTGCTGGATATCGTCGCCCGCCAGCGTGTCATTGG…
5404	0.00186781659774961	0.00017029092464313	6.29995940269526	0.64230488669805	0.87770652	Aspergillus fumigatus	Afu3g08450	AFUA_3G08450	hypothetical protein	CCTCACCCTTGAAGACAATATGCAATCGGTCGGACTGTCATTTTGTGATGCAGTATGCTAACAACCGTTGCTGCATGTAGAGTCCAGCCGTGGAAACGGATACTATCCAAACAGAGGATACAGTGATCAGAGTGGACACTTCAATCAGCGGGGGACCTATTCGCGACCAGAGAGTTATGTCGATACTTACAATGGCCAACCTCAAGATAATGGCTACTACCCGTACAACCAAGGCGGCGGTCGTCGACCTCGACCCAACCCGCGGGTGTATACCGATCAGACAGGATACAGCAACGGCTCGAATGGATACGCACAACATTCATACCAAAAATCCGTCGATAATATCACTGCAGCCTCTGGGTCGGGCGGAAGCCACACTGATGCTTGGGGCAATTCGAC…
5483	0.00187731971755896	0.000171564226034172	-6.29345926663497	0.634265681738005	-0.702923611	Aspergillus fumigatus	Afu4g11330	AFUA_4G11330	Aha1 domain family	TTTCGCTACACCACCCTCCTATCCTCAGACTTCCAAGGGTGCTAGCCCTGCTCCTCAGACGACGACGACCACCACCACCACCAACAAGGTCGCTGTCAACACCACCACAGTCACTGCCTCAGACGAGTTCCGTACCACCGCTGAGGAGATGTATACCACCTTTACTGATCCTCAACGTATCGCGGCTTTCACCCGTGGAGCACCTCGTCAATTTGACGGCGCGCAAGTTGGTGGAAAGTTCTCTATCTTCGATGGCAATGTGAACGGAGAATTTGTCAAGCTCGACAAGCCTAAGCAGATTGTCCAGAAATGGCGGCTGGCGCAGTGGCCTGAAGGCCACTTCAGCACTCTCGAGATCAACTTCGATCAAAACGACGTTGATGCCGTCACCCAGATGCG…
25867	0.00187731971755896	0.000171726909843455	6.29263257970163	0.63324285995136	0.76974388	Aspergillus fumigatus	Afu4g07030	AFUA_4G07030	conserved hypothetical protein	GCATGAACTGCAACTAATCCTCCTATCTTCAACTTGAAGCTTGTGGAACGGCTTTCCAACCATGATTTCCTACAATCTCGTGCCTTTAGCATTGCGATGAAAAGAATCAATGGCAAAGCTTCTACAGAGTATGCTTGTCCGCACTTACTTTTCCTCATCGAAACCCTCAGTGCTGACATGATTTGTTACCATATCCAGTCCCTCCGTTCGTCATTTCAACACCTCTCGTGCCGCAAAGGCCGTTGGAGATTCATCCACCGTCGACTTTGCATACTTCCCTTCTATGGAGGAGATTGATGTTCCCCCCTCCCGTCCGGACCCACGCTTTCCGATCCTCTCCGATATCTACAAGTACTATGATCCCTCAAAGCAGACGATCACGTCTGACCCACCCATGAA…
17545	0.00190272744113525	0.000174343410633197	-6.27945319777069	0.616924533182266	-0.688169915	Aspergillus fumigatus	Afu3g02080	AFUA_3G02080	MFS allantoate transporter, putative	ATCCCAAAACATGGCTTTATTCATTCTGGGTTTTTGCCGCGAATATTCCCAACTCGATCGCTACCAGCTTTGGCAATATCCTCGTCACGGGGATGGGGTACTCGGCGACACAGAGCCTGCTACTTGTGACGCCATTGGGTGCGTACGAGGTGGTCGTTCTGGTTGGATTGACGTACCTGGCTATGCGAACGAACCAGCGCCTGCTCTGGTGTATCATCGGGCATATCCCGAGCATCGTGGGTGCGATCCTCATGGCTACGACGAATAAAGCTCCCGCCTTGGTTGGGTATTATCTGTCTGGCGGTATCCCCATCGGATGGACGACGATTCTGGGGCTGACGAGTACCAACGTCGCCGGATCAACGAAGAAGATCACTGTCTCGTGCATCCAGACCATCG…
7708	0.00190272744113525	0.000174628352834773	-6.27803102024629	0.615162274348173	-0.877127225	Aspergillus fumigatus	Afu3g07430	AFUA_3G07430	peptidyl-prolyl cis-trans isomerase/cyclophilin, putative	ATATCACCATTGATGGCCGTAAGTTTCCCTGTGGTTCTATTCTATCTGTCAGAGTGAGGGACATGTTGTGACAGTAATCATTCTCTAGAGCCGGCTGGCCGCATCACCTTCAAGCTGTTCGACGAAGTCGTCCCCAAGACCGTTGAGAACTTCCGTGCTCTCTGCACTGGTGAGAAGGGATTCGGTTACAAGGGTTCCAGCTTCCACCGCATCATCCCCCAGTTCATGCTGCAGGGTGGTGATTTCACCAAGGGCAACGTGAGTTCAATTGTCAAGCCTACTCTGGCGCCTTTGCAGAGAGAAAACCCCTTATGGAGTATACTGATCTGTACTTTAGGGCACTGGTGGCAAGTCCATCTACGGTGACAGGTTCCCGGATGAGAACTTCCAGCTGAAGCA…
454	0.00191172657366519	0.000175744281498954	6.27248564167151	0.608288312525182	0.761646088	Aspergillus fumigatus	Afu1g13470	AFUA_1G13470	prohibitin complex subunit Phb1, putative	TCCACTACAACGGGAAGTAAGGACTTGCAGATGGTGAGCTTGACCCTGCGAGTCTTGCATCGCCCTGATGTCCCGAAGCTCCCGGTCATCTACCAGGTGAGTCCACATTGCTCCAAGGCTTGAATCGAGGCACTCTCTTACGTGTAGGATAGACCTACGGTACCGATTACGACGAGCGTGTTCTCCCCTCCATCGGAAACGAAGTCCTCAAAGCCATCGTGGCCCAGTTCGACGCCGCAGAGCTCATCACACAACGAGAGGCCGTCTCGAACCGTATACGCACCGACTTGTTGAAGCGTGCCGCACAGTTCAACATCGCCTTGGAAGATGTCTCCATTACGCACATGACCTTCGGAAAGGAGTTCACACGGGCCGTCGAGCAGAAGCAGATCGCACAGC…
20258	0.00195592730719267	0.000180348824723237	6.2500048455137	0.580380138481336	0.671190515	Aspergillus fumigatus	Afu1g05180	AFUA_1G05180	N-acetyltransferase (Nat5), putative	TCTACCTCAACTACCTCATGCGATGGCCTTCACTCTTCAGCGCTGTCAAAGATCGCACAGAAGGCATAGTCGGATACAGTACGTGCAAAAATCATCGCAGCCATACCACCTCTGCAAGACCCTCGCATCGCTAATGAAATCAAAAACAGTCATGGGCAAACTCGAGGAACAACATCCTTCAATGCGCCACTCCGAACACTACACCCCCTGGCATGGACACATCACCGTGCTGACCGTTGCCCCAGCCTGGCGACGTCTAGGTCACGCGCGCCGCCTGACAGAGCGTCTCGAGCACGGCTCCGACATCAACGATGCCTGGTTTGTGGATCTGTACGTGCGCGCGGGGAATAAGGTCGCTGTGGGAATGTACAAGGGGATGGGATACTCTGTTTTCCGGCG…
10415	0.00195592730719267	0.000180401062313887	6.24975342140222	0.58006763941989	0.9093202	Aspergillus fumigatus	Afu2g11680	AFUA_2G11680	HD family hydrolase, putative	GCTAATCTTCGTGCTTGGTTGTTCTAATTGCTTGTAGTTCTGTCCACGCTGCCTCACCCTCCCGAAGAAAACTCCGCCTCCCCCATACCATTTTTCCATCTCCTCGAACGTCTAAAGACCACCAAGCGCGAAGGCTGGCGTCGCTTTGGCATCAGCACCGGCGAATCGATTTCTGACCACATGTACCGCATGTCAATCATGACCATGCTTGCTCCTCCTACACTCGCGTCCCGCCTGAACCTGCCCCACTGCATGAAGATGGCGCTTATCCATGACATGGCCGAGTCGATTGTGGGCGACATCACCCCTGTGGACAAGGTCAACAAGGCCGAAAAAGCGCGCCGCGAGGCCGAAGTGATGGACTACATTGCAAAGAACCTGCTTGGCGGTGTACCTGGA…
8199	0.00196103147827412	0.000181169321946137	6.24606489317364	0.575482152980466	0.658582745	Aspergillus fumigatus	Afu5g05790	AFUA_5G05790	ubiquitin ligase subunit HrtA, putative	ATGTGGAGATGAAGGAGGCAACCGTTGGGGCCTCAGTCAAGGGCAAAGGCGTGTCGAAGGGCTCAGAAGGGGCTGGTGACGGCAAGAAGAAGTTCGAGGTCAAAAAGGTATTACTGAAACGATGCATACTTATCATTTCTGAGAAAAAGCTGGTCTAATACACGATTGACACAGTGGAATGCCGTCGCTTTGTGGGCCTGGGATATCGTCGTCGACAACTGTGCAATCTGCCGCAACCACATCATGGATTTGTGTATGTCCCTCACCCCTTTATTCTGCTTGATTGATGCTCATCTGCTTCAAACAGGTATTGAGTGCCAGGCGAATCAAGGTTCATCAACAACTGAGGAGTGCACAGTAGCCTGGGGAATTTGCAACGTAGGTTTCGCTTCAGCGACT…
22975	0.00199286717971261	0.000184412769967338	6.23067903126321	0.556335522427074	0.698528815	Aspergillus fumigatus	Afu5g05960	AFUA_5G05960	serine/threonine protein kinase, putative	TGTGAGGTCATGGAATACTGTGCCGGCGGAGATCTCTACACACTCGTGTTGGCCGCTGGCAAGCTGGAAGTTGCCGAGGCCGATTGTTTCTTCAAACAGCTCATGCGTGGTGTAGAATACATGCACGAAATGGGCGTCGCTCATCGTGACCTCAAACCAGAGAATCTTCTCCTGACCACTCACGGGGCACTCAAAATTACAGACTTCGGGAATGGCGAGTGTTTCCGTATGGCGTGGGAGAAGGAAGCGCACATGACTGCGGGTCTCTGCGGGTCTGCTCCATACATTGCGCCTGAGGAATACGTTGAAAAGGAATTTGATCCGAGGGCTGTTGATGTCTGGGCTACAGGTGTCATCTACATGGCTATGAGGACAGGAAGGCACCTGTGGAGAGTCGCC…
23102	0.00201112123558972	0.000186407019864278	-6.2213652102145	0.544729969948123	-0.66812159	Aspergillus fumigatus	Afu1g14280	AFUA_1G14280	C6 finger domain protein, putative	ATTCAAAATGGAAATGGTTGCCCGCATGGAGGAGTTGCAGCGGGGAGAACGTATTCTTCCCCCCTGCGATCGCTGCCGTCGACTCCATATGGACTGTTTGAAGAATTTGACCGCCTGCATGGGGTGCACGAAAAAGCATGCCAAGTGTTCCTGGAAGGATGTCAAGGAGGAGGAATTGCGCGAGGCGCGGTCGGACGGCACAACCCGCGAAGTCGGAGACAACGCTCAGTCGAAGGACTCTCCGTCTGCCCACACTCCCGCCTCGGCACCAACCCCTGGTGCCGTGTCAGTGAACACCACGTCTGCTGCACCAACCCCGGCGTCTATGGCTCACGCTCCCGAGCACGACCGGTCACGAGAGGAAGGCAGCGCGGCCTACAACAGTAGAAGAGATTCCGC…
2750	0.00202382777322713	0.00018789177749014	6.21450139641761	0.536169943849221	0.769456015	Aspergillus fumigatus	Afu1g15440	AFUA_1G15440	alpha-1,3-glucan synthase Ags3	CATCGTCCTCTGGTTCTTTCTCATGGTTATCGTGCAGAACTGGTTCCTCGCCGCCGCGTTCGGGCGCAACTGGTCGTTCCTCTGGTCCTCCAAGCACGCCAAGACGTGGGAGGTTGTCATCCTCGTAGTCGGCTTCTTTATCATCATTTGGGTGCTCATTCTCTTTGCCTTCCGCGCACTGTCCAAGGAGCACAGCTGGATCCTCCCCGTCTTCGGTCTCAGCCTGGGCTCCCCGCGTTGGGCACAAACGTGGTGGGGAACGTCCAACATCGGCTACTATCTCCCTTGGGCAGGGGGCCTGACGTCTGGTGCCATCGTCTCCAGATGTCTGTGGCTCTGGCTCGGCGTCCTTGATGAGATCCAGCAGGTTGGCCTGGGTATGATCCTCCTGCAGACCCT…
7600	0.00205301628225594	0.000190913073577502	-6.20071576737441	0.518958763974664	-0.6995813875	Aspergillus fumigatus	Afu1g02540	AFUA_1G02540	EF hand domain protein	AGGAGGCGTTCAAGTCCAAGTCGCTGGGCTCGCATTTGGCAAAAGCCATCAGGCCCATCACCCGGTCGTCGAATTGATGGCTCCTTTTGCTTCGGTTATACTCGAAGAGAATCGTGGGACGAGAACAGAAGGCCGAGGCATGGCTACTCACGTACCGTACAACCTAAGAATGCGAAGCAACTGTGAAGTAGTGAAGATTGGCACAGGCTAATTCAAATCAACAATTACTGAGTTAAAAATCGAGACTGGCTAATGACTAGGACATACGGGCACTCTCATCTCTTCTGGAGTCTTCCATCCTGTACACTCCACTCCATCTTCAGGTTCTAAATTATGTTGGGGCTCTGTGCACTAGATTGTGGGCATGGCTAGGGACCGGCGGGAAATATACAAGGGTAA…
28049	0.002054321810625	0.000191346115249355	6.19875944384109	0.516514284545788	0.688409141	Aspergillus fumigatus	Afu1g06620	AFUA_1G06620	acyl carrier protein, putative	ACAAGGTTCGTTCGTTCAACTTCTTTTCCCTTGCTCTCAGTGGTCCATCGGACGGAACAGCCAAAATTTTACCAACAATGGTGTTTGAGTACCAAATTACTGACGCGATTGATGGTGTACAGGTCTCCGATGCCAGCAAGGTTCGTGGCCACCGTTTATGCCAGCTGATGCAATGGGCCGGCTACCCCTTCCATCTTCAAACTTTCAAGAAAGCAATGATTTGTCATATGGACAAAGTCTAACGTGAGCAGATCAACGGCTCTTCCCACTTCTCGAACGACCTTGGTCTGGATTCCCTGGATACTGTTGAGGTTGTGATGGCTATTGAGGAGGTATGGTTTAGCGGGAGATTTTCCCAGACGAGCATTATATTAACGAGTTTGTCAACAGGAGTTCAGC…
8152	0.00205602957001869	0.000191817079120373	6.19663729108679	0.513862024768136	0.78215455	Aspergillus fumigatus	Afu7g01700	AFUA_7G01700	conserved hypothetical protein	CAACCGAAGAACCAAACTAGACGCCGTCCTCCCGCCATGAGAAACCGTAACCAATAGATCAAACGAAATAGGAAAGAGACATGGCATCGTTACTCATTACTTCGTGACAAGTTACACGCCAGCTTGAGCCTATCGCTCGTACATGGCCGATCTCCGTCCCGACGGGGACGGGTAATCCACGTCTACCATTGGAACGGGCACGCATCGCTTGCGGCCCTGCGGCGGACTAGCCCAGCCGGGAACCCGGGATGGCCGTCCCGCATACGAGCGGGTGCGCTCAAGCACCGCGGCGTGGGCGCCGGACGAACTGCTTGATGTCGGATCGCGGTAGCTGTGCCGGCGGGAGTCGTCCATGACGTACGAGTCCAGGGGGCGGGTGTGGTGCGAATGTGGATGCTG…
20143	0.00255793422728395	0.000257655996194864	-6.40288492679711	0.510103106392913	-0.90495296	Aspergillus fumigatus	Afu1g17270	AFUA_1G17270	FRE family ferric-chelate reductase, putative	GTTCAATCGATACCTCAACCGACCCACCCGAGCGCAAACTCGCACTGCGTTTCTGGATCCGACCTTATGACGGATGGACTCGCCATCTCCGCGATCAATGCCTGCAATCACCAACTCGGATAATCCAGCCAAACATCCTCCTTGAAGGACCATACGGCGAGCAGTGTCCGCTCTGGAAGTACGAATCCGTCCTATTGATCGCAGGCGGGACCGGGATCGCCGCCGCGGTACCTTACATCCAAGATCACATCCTCCGCTCGTCAACCGGCCAGACCTCGACGCAGAGCATCCATCTCGTCTGGACGGCTCGGCAACCCGCGCTCCTGCGCGATATTGCGGGCAGAGAGTTGAAGCAGGCTCTTAGCAGGAAGGACTTCCGTGTCTCGTTTTATGTTACTT…
13267	0.00205868121961475	0.000192689064396587	6.19272314571993	0.508968575774962	0.65833947	Aspergillus fumigatus	Afu3g11230		hypothetical protein	GCTTGCTATTTCCTGTGCGTAGTCCATTTTCTCGTTTAAGAGTTTGATGCGAATACCCACGTCCAGTGCCCTTCCTACCTGTTCGTAGTAGCCCTCTAGACCTAGCTCATGCCGGCTATCCCAGAATAAATCTGGCAATGAGTCTGTCAGTTCCGAATAGAGATTCAATTGGGCTCGCACACTCAGCAGTTGGCCGGTCTTGCGAAGGATGAAATCTCTTGTGAAGGGTAAGCGAGAGCCTTGTGATAGAAGTGTGGGTATTGTTCTGGTTGACTCGAAATAATTGGCCAACAGAGTCTCAAGCACTGCCAGTTTCGTACTTCGAGCCAACCCTGACGAAAATGCCACCTTAGTAAGGACCGTGTCTACGGACTGCCGGCCGAGCTTCGATTCCGGGTC…
19972	0.00206336243738272	0.000193690415532329	-6.18825213215297	0.503376452063562	-0.643595995	Aspergillus fumigatus	Afu3g11990	AFUA_3G11990	C6 transcription factor (Mut3), putative	TATCCGACTCAACCAATGTCCACGTTGGAAGATGATCATTTCCGCGTCGACGGACTGGGCCTACAGTCAGCAAATCAGTTCGCTTTCGATCCGTCCTCGCAGGGGTTACCGTCGTCGGCCTCGAATGATTCAGCCATCGGCGCGGCCTCCACTCCGACGTTTGACAACTTTGGCACTTTCCCGCTTTTCAATAATGGAACTTCAGCCGGCATCAATGCCACACTCCCGTATCGCGTCGCACCGCAGAAGCAGCAGGCCATGAGCCAAGCGCGGCTTCAGTCACCCGGGTCGCATAGCTCGACTCCCGGCAGCGGCACTGAGGCGGTCAACAGCCCCGACCTGGTGTCGATCCCCAATCAGAACTTCATGTGGCAAGGGTACAACTTCCAGCCACAGGCA…
13009	0.00206336243738272	0.000193753238583116	6.18797247163711	0.503026578530197	0.663790675	Aspergillus fumigatus	Afu3g02830	AFUA_3G02830	ankyrin repeat protein	ACATATTAGCAAAGGATGGCGACATGGATCTGACTGCCCTGTTCCTGCAGAGAGGCGCCCAGGTCAATGCTGCCGCCAAGGACGGGAAAACACCACTGCATCTGGCCGTGATTCATGAACATGAGGAGATAGTCGAGATGCTCCTGGCCAACGGCGGAGACCCTGAAGCAGCCGATCACACAGGAGATACACCCCTTCATCTCGCCGTGTTCGCAGGCCATAGACGACTAGTCGGCTTGCTACTAGAGAAAGACTGCGATATCAACGTGACGAACCACTGTGGAGAAACACCACTGCACAAGGCAGTGGAACGCGGCCATCGCAAGATGGTGGAGTTTCTTTTGAGGAACGGGGCGGAACTCGAAATGCAGGACGACTATAAGAGGACCCCGCTGCATC…
20297	0.00207429054533553	0.000195094074348913	6.18202719448834	0.495586199118539	0.6335976275	Aspergillus fumigatus	Afu1g01030		reverse transcriptase, putative	CGTCGGACATTGTTGTCTATTCAGACGCCTCTGGACGCGAAGGGCACCTAGGTGCGGCCATCGTGGCACTCGACAACGACCTGCAAGTCGTCGAATCCAAACAGGTCTAAGTGGGACCAATGAACCGGTGGTCGAGTCATACAGCAGAGCTCATTGGTATCTTCTATGCTATTAGCATGGTGCTCAAGGTCGCCCGCCAGTTCTCTAATCGCTTTGAGCGCAGCCACAAGATTGCGACAATCCTATGCGATAGTAAATCGGCCTTGCAGGCCACCCAAAACGTAAGGAATAATTCGGGACAACGGATCGTTCACGCAATCCACCAGGCCGCCACAGAGATTCAAGTAGCGGGAATCGCACTCCGCCTGCAATGGGTGCCAGGGCATTGCGACAACCCAG…
3311	0.0020768913591378	0.000195782547531539	6.17899183651569	0.491785712185322	0.706180583	Aspergillus fumigatus	Afu2g13720	AFUA_2G13720	DNA-directed RNA polymerase I and III subunit Rpc40, putative	TTGGATGTTGAGTGTACCGAGAACCCCAATGCTGCCCCGGGCGAGGATGACCCTCGCAAACTTTACAAGAACGCGCATGTGTATGCCAAGGATATCACCTTCCACCCCGTCGGACGTCAGGAACAATTCTTCACTGGCGACGGTGCAATTCAGCCCGTCAATCCAGATATTCTGATCGCCAAGCTACGTCCAGGACAGAAGATCGATATGGAGTTGCACTGCATCAAAGGCATCGGAGCTGATCATGCCAAATTCTCGCCCGTGGCTACCGCAACATACCGCCTCATGCCAGACATCAAGATTCTCCGCCCTATCATCGGTGAAGACGCCAAGAAATTCGCCAAATGCTTCCCCAAGGGAGTTATTGAGCTGGAGCCCGTTACGTCGAGGGAAGCTGCG…
22482	0.0020768913591378	0.000195968814530296	6.17817262383128	0.490759789664224	0.669743645	Aspergillus fumigatus	Afu2g03100	AFUA_2G03100	conserved hypothetical protein	GCTGTGCTATACGACAAACTGCTCTATCAGGGCCTTCCCGCCGCTACAGCAACAACAATGCCCGCCCGACCCGAATGATTCCTCGCTCCCATACGCCAAAGCCAACCAGCCATGACCGAGGCCCACCTTCAAAGGAGGACACGCAGACAGATTTTGCCGCGCTCAATGTGCTTGGTAACATTCCTGCGCCGACCACCGCCATTGATGCCTGCCTTGATACCGGATTCCACCTGAATAGTGGGGTCAAGGTGACCGGTGGAGATGGGGTGCTGCTCGTTGGCGGGGAGGCATTCGCCTGGAGGCCCTGGAAAGTCAATGCGGGCATGAAATCCGACATGTTGAATAAGAAGGGCCAGTTTGAGGTGGACGAGCAGGCGTGGGGGCTCCTGGGGCTTGTGT…
15212	0.00211076406519501	0.000199485135409055	-6.1628654570689	0.471573839476602	-0.6412218	Aspergillus fumigatus	Afu6g02910	AFUA_6G02910	acetylglutamate kinase, putative	GCTATGCTACTGCTGCCCAAATCGGCATTGCTCCTCTCGTTCCCTACCTCGGTGGACAACCCACCGTCTTTGGTGTCTCCGGATACTCGGGCGCTGGCACTAAGCCCAGCCCCAAGAATGATGTGCAGAACCTCACGAACAACATCATTCCTTACAGCTTGACTGACCACATCCACGAGAGAGAGATCAGTGCACAGCTCGGAACTAGCATTGCGTTTATCCCCCACGTTGCTGTCTGGTTCCAAGGCATTCACGTATGTACTTCGCCGACATTTATCTATTGGCCCCTCTTCTATATACTTGTTTCAGGTACTGATGTTGTCCGTACAGCACACCATCAGCATTCCTCTCAACCAGGAGATGACTTCTCGCGACATCCGCAACATTTACCAGGAGCGT…
12737	0.00211660270245098	0.000200358022804826	-6.15911131809286	0.466863667095844	-0.70557874	Aspergillus fumigatus	Afu1g06200	AFUA_1G06200	Mn2+ homeostasis protein (Per1), putative	CGGCCATACTATCTGACTTTTGGTTACTGCGGGCTGGCGTGCTGGACATTCAGCATGTTATTCCACACAAGGGATTTCCCTCTCACAGAAAAGTTAGACTATTTCGGAGCTGGTGCTAACGTGATGTACGGGCTATACCTTGCTATAATCAGGATACTGCGCCTTGACCAAGGAAAACCTCGGTACAAGCCGACTCTACGCCGTCTAACGACCACAATCTGCGTTCTTCTGTACACCATGCACGTTTGCTATCTCAGTTTTTGGTCATGGGATTACACCTACAACATGATTGCAAACGTCGTGGTCGGAGCCATCCAAAATATACTCTGGACGGGGTTCAGCATCGTCCGGTATCAGAAGCAAGGCAAAGTTTGGATGGCGTGGCCCGGAATGATTGTG…
15145	0.00212497697739403	0.000201473090241394	-6.15434153508671	0.460876505925842	-0.68637142	Aspergillus fumigatus	Afu3g00520	AFUA_3G00520	SIR2 family histone deacetylase, putative	GGCCTTCTCCATTTTGTGTTTACTCAGAACATAGACGGCTTAGAGCGGGATGTCGGTATTCCAGAGGATAAGATTCTCAATGCGCACGGCAGCTGGCGGACCCAGCGCTGCTGGAAGTGCAAGACTCCGTATCCCGATGACTTGATGAAGCAAGCAATCAGCACAGGCACTGTCCCTTATTGTCAAGTTCCTGACTGTGGGGGAGCAGTAAAGCCCGACATCGTGTTCTTTGGACAGCCTCTCCCCGCGGAATTTGATGAAAAGGAGAAGGAAGTATCCGAGGCGGATATGATGCTCGTGATGGGGACGAGTCTAAAGGTTGCTCCATGCTCGAGACTGCCTCGTTTGGCTCGCGAAGGCATTCCCCGGGTGCTTGTCAATCGTGAGAAGGTAGGAGAC…
5557	0.00214631969341619	0.000203822228167254	6.14438669852348	0.448371185215191	0.677593865	Aspergillus fumigatus	Afu7g00390	AFUA_7G00390	MFS multidrug transporter, putative	TGCGCCACGCTAATAGAGATAGTCGGCGTCGGTGCAGCCTCCACCAGTCTCGTCGCCCTTTACTGGGATATGACCTACGACAAAGCCAAGAAACACAACAAGCCATGGCGCTTCGGTGCAGAACTCCATCGCCTCCCTATCTCCTGTCTCGGCGCCGTCCTCCTCACAGCCAGCTCGTTCTGGCTTGCCTGGACCTCCCGATCAGCAGTCCACTGGGCAGTGCCCATCGCCTCTGGCGTAGTGTTCGGTTTCGGCTACCAGACCATCTTCGTCTCGCTGTTGACGTACGTGACCGATGCTTACAAGATATACTCCGCCAGCGCGCTCGCCAGCTCGGTCATCCTGCGCAGTGTTCTTGGGGCGCTGTTGCCGCTGGCTGCCAAGCCGATGTACGAGACG…
17549	0.00215212405121638	0.000204699905963694	6.14069955144995	0.443736026341415	0.63791694	Aspergillus fumigatus	Afu7g04640	AFUA_7G04640	cyclin-dependent protein kinase complex component, putative	TTGGTGAATAAGTGCCAACTTGAGCGCCTGCAGCGCCACTGGGACCGCGGAGCAACCGTGCACACTGACCCATCCAGGTCGAGATTTTCTGATTCGTCGATCGGTCATCATACACAAGCATCCCCAATGGTCACTCCGCCATCATCAGCCGGGATACCAGCGCAGGATCTAAAGAGTCCATCCTCCATTTCACCTTCTCTTTACCCTCAGGACGAGAATGAGAGCCTCGCTCATTTTTTCGTCGTCGATAGTTTTAACATTCATCGGCTGGTCATCGCGGGTGTAACTTGTGCCAGTAAATTCTTCTCTGATGTTTTCTATACTAATTCTCGATACGCAAAGGTTCGCTACCCTTGAACTGACGCGAAAAAACAAATTTGCTGAACTATTGTTTAGGTC…
15168	0.00215883063276036	0.000205665296931661	-6.13666382793349	0.438660594093162	-0.72661384	Aspergillus fumigatus	Afu6g13500	AFUA_6G13500	conserved hypothetical protein	AAAAATTCCTTATTTCCCGTTGCCTTTTTGTCTTTTTTTTTTTTTTTAAATCCCCTTTTTCTTTATTTCTTCGGCAGTCTTCTGTCGCGTCCTGTATACTTGTATATAGGTGTATAAGGATAGTTGGCCAGGCAAGGTAAGCAATCAAGTACCCTTAACCTTGCGCTTGATCCATGACCAGAAGCCACTCTTGCGCTTGTCCGCCTTGGCGGCTTCGGCTTTAGCTGCCTCTTGAGCTTTGTCAACGGCCGTTTGTGCCTCCTCATGCGACTTCCTGCCCTCGGCTGTTTCGGGCTGCTGGGTCTCCTTTGCAGCCGTCTCTTCTCCCCGTGGAGTCTCGGTGGGGACCTGGTCATGAGTATCAGGCTGAGTCTCCTTGGGTTCGGCAGCTGTCTTCTC…
20355	0.00216630709843955	0.000206706183998556	6.13233563834576	0.433214939369011	0.63438277	Aspergillus fumigatus	Afu4g11080	AFUA_4G11080	acetyl-coenzyme A synthetase FacA	GCGCTATATGGACACATACCTGAACGTCTACAAGGGCTACTACGTAAGAAGCTTCATTCGTACCATTCCTGCAAGGGCGTTGGGCTGACTGTACCGCTCTAGTTCACTGGAGATGGCGCTGGCCGTGACCACGACGGATATTACTGGATTCGCGGTCGTGTCGACGACGTGGTCAATGTCTCTGGACACCGTTTGTCTACTGCTGAGATCGAGGCCGCTCTTATTGAGCACCGTAAGTAGCTTTGGAGAGTCTTATGTGGCGGTCGCAAGCTAACTGTCGCGACAGACCAGGTTGCCGAAGCGGCTGTCGTCGGTATTGCCGATGAACTCACTGGCCAAGCTGTCAACGCCTTCGTTTCTCTCAAGGACGGCAACGAGACCACCGAACAAGTCCGCAAG…
12815	0.00219544960007104	0.000210200973095218	6.11797609440915	0.415130129803654	0.661282095	Aspergillus fumigatus	Afu5g05600	AFUA_5G05600	forkhead transcription factor (Sep1), putative	AATTCAAGAAGCCAGTTAAGCCCCCGCCGTCGGTGTCTCCCAACACAAACCTTCGGAATCACCGCAAGAAAATCCAACAAATGGTCAATTCTCCCTTAAAAAATCTGGGCCTTACAGATGAAGACCTCCCATGGAGTCCTGCTTTCAGAATCCAAGACGAAACATACACCCCAAGCGACCACCTTCACGCGACTTTCGATGTCTTTGCCGAATCCGCAGAAGAAGGAATCTCGACACTAGCAAATGGCTCTCCAGAGAAACGGCCTGGGAAGCGTGCTCGAACAGATACTGAAGACCAGACCGGTACTATCCTTGCCGATATAACTTCTGAGAGTGTCAATAGCAAAATAGGCATGCAGGCTTTGTCGCCTGCCAAGTCCAAGAGTCCCTTGTTCCCTG…
17945	0.00219544960007104	0.000210486066026228	-6.11681622371016	0.413668156468392	-0.76102981	Aspergillus fumigatus	Afu1g01450	AFUA_1G01450	toxin biosynthesis protein, putative	GAAAAGGCCGAAATGCAGCTTCGGAGAGGCTTCGCCAAGTGGGATCCCCGCGTCGTGGACTGCTACCTTCGCTTCGGTCTACGACCTGTGCCAACACGCCTCTACAATCCCGAGAACGACCCCGATATTCCCCCGACTGCCGTCACGCTCACGACCAGCAAGCACCAAGAGGCCTGGACATATACCATTCGCAACCTCGAACCCGAATCAGCGGGGCTGAACGACCTCCTGCTTCCGGACTGGGATCCGGTTCTTGAGCGCTCTGCTCCATTCTCCCGTCCAGAAGCGTGGGCCGCTTTTCGGAATTTGCCCTTTGTTCGACCGAGTGTATTCTGGGTATACGGTGGCCGGAGTTGGCTTGCTCCACCCGCGGCTCAAGAATCCATGGTACGAGCCACC…
25077	0.00220377898770517	0.000211618947090014	6.11222412622101	0.407878228611806	0.6619469075	Aspergillus fumigatus	Afu6g12490	AFUA_6G12490	BolA domain protein	ACCACCACTTTGTTGAGCAGAAGCTGCCGGTATCTTCTCCGCACCCGCATTCGCCAAAACTCGCCCTTTTCGATCACTGCACGTTCCTTCGCGGCTATCAACGCAGCAATGGCGGACTCAACGTTGACTGTGACACCGGAGCTACTGAAGAGTAAATTGGTTGAACAACTTCAGGCGCAGGTTGTGGAGATTGAGGATTTGTCTGGTGTGTAAAATCTGCGACGATGGCTGCAGTATGGATATACTTGACTGAGGATGTCTAACTGCTTTTCTGCCCTTTCATAGGCGGCTGCGGACAGGCTTTCCAGGCGATTATTGTTTCTCCGCAGTTTGAAAAGAAGAACATGCTTGCGCGCCATCGGTTGGTGAACTCGGTCTTAAAGTCGGAGATTGCTGCTA…
51	0.00220874174107041	0.000212560648747689	6.10842737409493	0.403088983515805	0.6350939185	Aspergillus fumigatus	Afu2g01750	AFUA_2G01750	methionine aminopeptidase, type II, putative	GATGGAGAGCTACGAAGTCGAAATTGACGGAAAAGTCTTCCCGGTCAAGGCGATCCGCAACATCACCGGCCACGATATTCTCCGGTACCATATCCATGGCGGGAAACAGATCCCCTTTATCAAGAACAATAACCAGGACAAGATGGAAGAGGGAGAAGTATATGCCATTGAGACTTTTGGGAGTACCGGCAGGGGATTCCTCGACGACGATGTAGGGCACAAGAGATTTTCTTTTCCCCTTCCGTACATTGCAGTTTGCTAATGCTGCAGAAGGTCGGAGTCTACGGCTACGGGAGAAACGAGAACATGTCGGGTGCCAATCTGCGTCTTTCCTCGGCCAAGTCACTCCTCAAAACCATCGATGCCAGTTTTGGCAGCATCGTCTTTTCTCGCCGGTAT…
24988	0.00220874174107041	0.000212765625846437	6.1076033841553	0.402049343698574	0.6673307	Aspergillus fumigatus	Afu4g06400	AFUA_4G06400	pH signal transduction protein PalA, putative	TCAACTTCATCTGTACGACTCGGACCTGGAGATGGTTGCGCAGGAGCAGCATGATCAGGACCAGATTGCGGCGCAGGTGCGCGAAGCCAACCGGGCATTCACTCGGGCGCACAAGGGGGATGCGTCGACCAAGGAGCGGGAGAAGGCGCTGCAGGAGCTGGAGAACGGGTATCTGAAGTACAAGGAGATCATCTCGAACATTGAAGTGGGCCGAAAGTTCTACAACGATCTGGCCAAGATTGTGGGGAGGTTCCGGGATGACTGCAAGGCGTTTGTGCACCAGCGCCGCATGGAAGCGAGTCAGCTAGAAAGGTATTTTCTCTTGTCATCGGCTTAGGTTGTGATGACTGATCGATTTAGTGATATTGCAAGTGCTGCAGCGATGGCTTCATTGAATAT…
22535	0.00223714212926392	0.000216361599254235	6.09328739656776	0.383972181896241	0.6516446175	Aspergillus fumigatus	Afu2g09650	AFUA_2G09650	aspartate transaminase, putative	CCAAGAACTTTGGTCTGTACGGTCAGCGCACCGGCGCCTTCCACTTCGTTTCGGCCCCGGGCCCCGACGCTTCAACGGCCAACGCCAACATCGCCTCCCAGCTAGCCATCCTGCAGCGCTCTGAAATTTCTAACCCGCCTGCGTATGGGGCGCGCATCGCTAGCCGCATTCTCAATGACCCCCAGCTCTTCGCTGAGTGGGAGGAGGACCTGCGCACGATGAGCGGTCGTATCGCGGAGATGCGCAAGGGTCTGCGGGAGCGCCTCGAGGCAAAGGGCACACCTGGCAACTGGGAACACATCACCAGTCAAATCGGCATGTTCAGTTTCACTGGATTGACCGAGGAGCAGGTCAAGATCCTCAGAGAGAAGTGGCACGTGTACATGGTAAGTGGCTTTC…
23046	0.00223714212926392	0.000216761039085599	6.09171324829681	0.381982793147913	0.72864404	Aspergillus fumigatus	Afu1g15640	AFUA_1G15640	conserved hypothetical protein	AGAAGATGAGGAAGAAACCGGAGAAGCAGAAGACAAAGAAGAGAATACAGGCGTGACTGTAAGCCCAGCTGAGCATACGCAAACATCGTCCGCCCAGTCAGCAGTTGTCGTGCCTTCGCGGGCTCGTGCGCCTGCCCTGGCTCGGAGCTACAGGCGGGGTACGACGCGGGGTATACCGTGGTTCGAGGAGATGATTGAGGGAAGTCGACTGGGCCGCATAATGAAGAGAAGGCGCGGTGTGGGGATTAGTGATGACAGCTCGACGACAATAGAATGGGAAGTGACCGAGTGGTTGGATGAGGATCCCAGTGAAGAAACACAGACAACGTCAGAAGATGCGCGGAGCGCAGTAAAACGAAAAAGAGGACATTATGTCGACACTGAGGGACCCGGTTCGGC…
10329	0.00223714212926392	0.000216858892688053	6.09132810151131	0.381495999033675	0.654561525	Aspergillus fumigatus	Afu5g02850	AFUA_5G02850	conserved hypothetical protein	AAATATACCACCTTCTCGACGCACCAGGTCCGCTTGTCGGACATGTTGGAGATTGCCAAAGAATGCAACATCACATTTCAAAAGGGCGATATCCTTTTGGTGCGGGTCGGGGTCACCAAGGAATGGGATACTATCATGACCGATGCGCAGAAGCAGCAATATTCGGATAATCCGAGCCCAGAGCACGCCGGAGTCGAAGCAACCACTGACGTGCTTCGATGGTTGTGGGATACTGGTTTTGCAGCTATCGCTAGTGATGCGATCAGCTGGGAGGTGAGACATGACCGTTGAACCGAGAAAACCATGTGGACTTGGCTGACGCATGGCGATATGACAGGTCTATCCACCCCAGAACCCTGATTTGTTCTTGCATGAGTATGTGCTTGCCGGATGGGGAAT…
28029	0.00223908911269181	0.000217387292494351	-6.08925162359742	0.378871158515359	-0.62685672	Aspergillus fumigatus	Afu6g10470	AFUA_6G10470	zinc finger protein ZPR1	GCATGCTTTGTCAACATGAAGAAAGTCAACATTCCCTACTTCAAGGAGGTCTTCATCTGGGGTACAGTTTGCGACCACTGCGGCTACCGCACTAGCGAGGTCAAAACCGGTGGTGAGGTTCCGGAGAAGGGCAAGCGTATTACCCTGCGTGTCGAGAACGAGGTTGATCTGTCGCGTGATATCCTCAAGTCCGACACCTGCGCGCTCCATAGTGAAGAGCTCGAAGTGACTGTGCAGCCCGGTACCCTTGGCGGCCGCTTCACCACCGTTGAGGGTCTGCTCACGGAAATTCGCGATCAGTTACACGGCCAGATCTTCGATGTCGATGACACTACCAATTCTGGCGGTGACAGTATGGCAGCTTCTGACAAGGAAAAATGGGAGCGCTTCTTCAGCCGT…
20826	0.00224226950762135	0.000218036218808447	6.08670904119348	0.375656337643107	0.8286005905	Aspergillus fumigatus	Afu2g04830	AFUA_2G04830	RanGTP-binding protein	GGATCCTGAATGGATAGCGTTCGAAGTCTACAATGAAGATGAGTCTTCGGACACTGAATCCGAAGCGGACGCGCCCGATAGGGAGCACTCCATAGATCCGCAAATGATGGCAAAGCTATCTCTTGATGCCGAGGACGACAGGTCCAAACAAACAACTCCAACCTCTTCACACCCTGCCGCCACAACCACTGTCTCGAACCCCCTCTTCAACAACATTCGAACTTCCCTCTCCCTCCTCGAAACACTACTCCGCTTGATGTCTTTACAACAATTTCAGCAACAGTCCCACCTCTCTATCAGCGACGAACTTCTCAACTTCTTCCTCGAGGAATCATCCACTACTGGTGCTGGCGGTGACGAGCAACATCGGCAACGACTTCGCGCAGACGCGAGACGCAG…
70	0.00280607601301757	0.000292015798684777	6.2811899841879	0.374351269360701	1.064281833	Aspergillus fumigatus	Afu1g13320	AFUA_1G13320	6-phosphogluconate dehydrogenase family protein	CTGAAGATTGCTGGGTGAGTCTTTCTTTCTTCCTTCAGAATTTTTTTTTTTTTTTTTTTTTTTTTTTTTTTTTTTTTTTTTTTGCGGCAGGGTGTCGGATGGTTTAGGCTGATTGTTACAGGAACATCGTGACGGTGAACTTGATGGAAGCCGTGGGCGAGGCACAGGTCTTCGCGGAGCGGACGGGCCTAGGTACCGGGCCGATGGAGGAATTGATCGGTGAGGCATTCGGTGCTGTGGCAGGTGGTTACTCTAAGAGGTTTGTAAGGGACTGCGGTAGAAAGTGACGCTGTACTGATTGCTGTAGACTGACAAGTGGTGCCTACGCGCCATCTCTCGACTCCCGTCCTGGGTTTGGGGTCTCCCTGGCCATCAAGGACGCCAATCACGCGCTTGCCA…
25659	0.00230232025565845	0.000224224757908483	-6.06286912485052	0.345471226282092	-0.94010165	Aspergillus fumigatus	Afu4g13580	AFUA_4G13580	gamma-glutamyltranspeptidase	TACTTCGCTGTGACTGATGAGGAGGGCAACGGTATTTCCTTTATTAACAGTAACTATGCTGGATTCGGTAGTGGGATCATTCCGAAAGGGTGTGGCTTTACGCTCCAGAACCGCGGTGCCAATTTCTCTCTGGACCCAGGTCATCCTAATGCGTTGGCTTCACGAAAGCGGCCGTACCACACCATCATTCCTGCGCTGATTACCAACTGCTCCGATGGCTCTCTTCACTCTGTTTACGGAGTCATGGGTGGTTTCATGCAGCCGCAGGGCCATGTCCAGGTTCTTCTCAACATGCTTGCGTTCAACTATCATCCTCAAGCAGCGCTGGATGCTCCACGAATCTGTATCGCGGCTGACTCTGAGCCTGGCAATCAGACAGTCTATATCGAGGAGGGAATC…
15451	0.00230765454608987	0.000225094337550939	6.05957697301256	0.341296853774594	0.814316335	Aspergillus fumigatus	Afu4g07780	AFUA_4G07780	mevalonate kinase	TCCTTAACTTCCCCGAACTACCTCTCTTACTCGTTGACACACGACAATCCCGCTCAACTGCGGTCGAAGTGGCCAAGGTGGGCAAGCTGAAGGATGAGTATCCGGTCGTGACCGACTCCATTCTAGAGGCGATCGACCAGGTGACCTTAGCGGCACAACAGAAGATCCAGGAAATCAGCACCAATGGTATCTCATACCGAACTTTGGAGGACCTAGGTACCCTGATCCGCATCAACCATGGCTTCCTCGTCTCGCTGGGTGTCTCGCATCCTCGCTTGGAACGAATCCGCGAGCTTGTGGACTATGCCGACATTGGATGGACAAAGTTGACCGGTGCTGGAGGCGGCGGGTGCGCAATCACCCTTCTCCGTCCAGACATCAAAGAGGAGGCTGTCCGCG…
12603	0.00232895893461164	0.000227525721160482	6.05044521227432	0.329710378783968	0.62661386	Aspergillus fumigatus	Afu2g00370	AFUA_2G00370	conserved hypothetical protein	CTCGATCCTCGAACAAAGACCTATTCGCTCGACCCCAAGTTACCATCGGTTGGCGAGGCGCTGGCGGTTCTGGCCGGCAGCACCCTGCTCCTGGGGTCGAGGAATGCTCCTTTTGTGCAATTCTTCAACTACACCAAGCCAGATAACGTGTCCGCCGAGCCCGTGTCGCAGTATTTCGAGGCCACCGTTCGCGCCGTCGGGTATGCTTCCGGCGGCACGGAGCAATGGCAGAACGTGTTCTATCTGATCCTGGTGTTTGCCTTTTTGACCAGCGCCATCATTCTCGCCTTCATGCTGTTCGAGGTGCGTGGACGACAGATCACCGACTTTACAGAACCGCAGAATCTGTTTGCGTTGGCGATGAACAGCCCGGCCACTGCGCAGCTGCAAGGGGCATGT…
25389	0.00233727162412781	0.000228692384338961	-6.0461012556029	0.324194790000007	-0.73015203	Aspergillus fumigatus	Afu6g08270	AFUA_6G08270	hypothetical protein	GCACTCGAGATCTAACAGGCAATATTGTTCCTAGTACCAGTGCATGCATTCTGCAGCAACCTATACCTTGGGGCCGTTCGGAGGTGGCGGCCCTGGCGGAGGCTGGTATACTCGATCGCCTCCTGCGTTATAAGCGTGCGGTGGCGACTGCAGCTCGATGCCCGTTTGTTGTCCGCCAAAGTAACCATGGGTCTGTGGTTGAGGTGTATATTGCGGTGGCGGCTGATGTTGATAGTATGGATCTCCGTAATATGGCTGGTTTGGCGGAGGAGGGCCTGGAGGAGGAGCAAGCCAAGCGGTCCCGGGATGAGGCCGGAGGCCGCGACTGCGACGACGACGAGCGTTATAACACCTATCAAGAGCAATTAGTTGAGATTCATGACCCTAGGTGAAAGGAGA…
20068	0.00234151446251995	0.000229462734039424	6.04324618502811	0.320568282050933	0.644540075	Aspergillus fumigatus	Afu3g11530	AFUA_3G11530	Hsp40 co-chaperone Jid1, putative	CGCTTCTACGACTTGGTGAAGATTTACCACCCGGACCGCCCGTGCAACGATCATCCGCTCTGTAGACACCTCACACCTGAGGTGCGACTTCAGCGGTATCATCTTGTTGTAGCAGCTCATGAGATCTTGTCGGATCCAGCAAAGCGGGCAGCCTACGATCAATTCGGTACTGGCTGGAGTCTCCATCCCTCGCGAGGTCCTCAAACACAGTCCTCTTGGGCCAGAACAGCATCGGGTGATTATCACCCTATATACGCCAATGCGACATGGGAGGACTGGGAGAGATGGCATAACCGCCATCAGCCGAAACAGCAAGAGATCGTCGACCATCGGACCTTTGTGACCTTCATTTGTCTTCTGGTCCTTTTCGGAAGTGCCGTGCAAGCCTCCTGGATTAGC…
27465	0.00234563938237604	0.000230458790527598	-6.03957008539495	0.315897290230572	-0.684745926	Aspergillus fumigatus	Afu5g01960	AFUA_5G01960	phosphate transporter (Pho88), putative	TTTTCTTTGGCAGAGGTCGAATACACTGACCATGCCTTGATCTTTGCAGAACTAATCTGGCCATCATCCTTGTGATGATGCAGCTGGCGAAGAAGGTTCCCTTTGACAACCCGGATGTCCTCTTCCTCGTCCGTTGCATATACCTCGCGTCCAATGTGATCATTCTTGGACTCTACATGTATACGCAATCCAAGATCAATCAGAAGAAGGGTATGCACTTATCCGCAGTTGTAATGGGGAGTTATGGCGGAGGCTAATCAAGTTACTACAGATATGACTACTCTGAAGTACGTCGAGCCTGCCCCCATGGGCAGCGGCGAGGAGCCTCGCCCCGTGACGACCACCAACATGGATTACGACAAGGGACAACTGCGCCAATTGATGAAGTCGCAACTCATG…
15422	0.00234563938237604	0.000230578628607354	6.03912897477851	0.315336676244696	0.633346535	Aspergillus fumigatus	Afu1g14620	AFUA_1G14620	Fibronectin type III domain protein	TGACTGGTGAACCTGATTTTCCTCAGGAGACTTTTGAACGCCAAGGTCGGCCGTTACAAGCCCCGATTGGTACGCGGCCTTCGTCCTCCCATCGCCCAGTAACTCCAAAATTAAATCCGGCAGCACCCACGTTTAAGACCATCTTCAGCAGAAAGTCCGACAAAGATAAGGATAAAGAAAAAGGAAAGGAGAAAGAATCTGATATGCCTTTTGATTTTCACATGGAGGAGGGCTCTCCGTCAGAGCCGCGCATTTCGAGGGATTCACGTTCCCGGTCCTTGTCCATCTTTACTGGTGATTCGTACGAATCGCTAGAGCGCATGCCATCGGCCACTTCTGCGGACAACAGCAACTCAAAGGAGTCATTCATTCGAAAAATCACTCGAAAGGGCAGCTCGA…
458	0.00235214547259435	0.000231651984628893	6.03518920431207	0.310328403356588	0.679039494	Aspergillus fumigatus	Afu1g01100	AFUA_1G01100	fungal specific transcription factor, putative	GTCCCACAACCTTCCAATTCATCTCCCGTCCAACAGCCACAAACGGACCACCATGCTCGCAGTTCGCTCCAGCACGCCATAACCATGATAATTATCGTCCACGACCTCTGCTCGTCTTCCGACCTTTTTTTTGGCTGGCCCGCAATTCTGCACCCGTTGTGGAACGCCACGGTAACTATTCTTGGATTCGTTGTAGCGAACCCGTCCTCTTCGCGGTCACGGAGGGCAATCCAGTGGATCTTCAAGGCCTTGGCTGTATTTGAGGCCTTCGCAGCAACCGAACCTTTCGCTGCTCGAGCTGAAACTCTCACGAAATCACTTGTCACGAAACTGAATGACATATTGACCACCCTGGATGAAAAGTCGGAGCAGGAGCAGACAAACGACCGCGGCAGAATT…
7989	0.00235214547259435	0.000231931819961518	6.03416534142303	0.309026517547932	0.68460824	Aspergillus fumigatus	Afu6g14410	AFUA_6G14410	amidase family protein	TCCCAACGAATCTGAGTACACCTACGTCAAAGTCGACTTTTACAACGACATCAAAGCGTATCTCTCGGAACTGAACAACACCAATATGCGATCTCTGGAAGACTTGGTCGAGTATAATAAAGCCAATTTCGGCATGGAAGGCGGCTTCCCCGGCGTCCATCCGGCATTTGGTTCAGGGCAAGACGGGTTTGAGGCATCTTTAGCTACAAAAGGTGTCATGGACAAAACCTACTGGCAAGCATTGGAATTCTGCAGGCGTACCACACGCGAAGAGGGAATCGATGCGGCATTGAAGCACGGAAACCGCACCCTGGATGGCTTGTTGGTACCGCCGGATGTGGCCCAAAGTATTCAGATTGCGGCACAGGCGGGTTATCCCGTCCTTACGATCCCGGCTGG…
5168	0.00235816806797673	0.00023288340598496	6.03069374480162	0.304611182920986	0.65133367	Aspergillus fumigatus	Afu2g12970	AFUA_2G12970	peroxisomal membrane anchor protein, putative	AATACCTCGTCAAACCAATGCTCGCCACCCTCACCAGCGCCCGTGTCGAACTCGCCCAAACCGCCAACGCCAACCTGCAGAAGCTCAACGAGAAACTCGAACAGAACGTCTCTCGGATCCCGCCCCATCTCTCCGCAAAGGACACAAAACAAACCGAGCCCGCCGACTCCGAAGATGATGAGCAGGACTCCGTCACCTCGGACCCAACTGAGCTCTTCCACCGGGATGTCGCAACCCAGACCTCCCAGGATCTGGATGTAAGCACCCTCCCGCACAAGGCGGGCTATCACCCCGCCGACGAGGCAACCCCCGACCCCACCGCAACAGTGAACACGCATATCAAGCGGCTCGAGAACATCACCTCGCATCTCCGCGAAGTGGCGTCCTCGGAGAAAGAAT…
27773	0.00297368527315494	0.000315773618205167	-6.20599627581587	0.289527951023461	-0.83305075	Aspergillus fumigatus	Afu7g06160	AFUA_7G06160	hypothetical protein	TACAATTCTGACCATCGCTCAAGAACGGGGACACGACGACGTACGCAATCAACTGCGCTCCGGCAAGTGACAAAACTGCCTGTCTTAGGTTTCAGCCAGACGCGACATTGATCGCTGCTCCCAGCTGTAGGCCTGCGATATACCCAGCCAGTGGATAAGACTGACTGGATCACGCAGCGTACGACTTCATCGAGAGCAACTATGGCTTGTGTGTTCTACCGCGGAAATACGTCCTGTTACGTGCTAATGATTCTAGCTATACAAGCACCGGGTGCACCTTTATCGGCTCTCCTACGCCCACTACCGCCACGTGCTCGTACAGCCAGTCATGGCACATCCGCTCCTCCACGGTGACTCGTGATGAGACTTATGTTATTCCTGGAACTGATGTGCGGGAAA…
8065	0.00239529535530442	0.000236913314875377	6.01616158542894	0.286110909892437	0.77361369	Aspergillus fumigatus	Afu3g03560	AFUA_3G03560	pyridine nucleotide-disulfide oxidoreductase, putative	GCAGATTGGATATGACCCTCAGTCCGTGACCATCCACCAGCCGGACCATGCGGGGTATTTCCCGTCGGCCCAGCAGCTGACGTTGCGAGTGGCCTTTGAACGAGCGAGTGGCGTCCTGCTGGGTGCCCAGATTATCGGACATTCTGGCGTGGACGGCCGCATCGATGTGCTCGCTACGGCCATGCAGGCGGGGATGACTGTCTTCGACTTGGAGCATCTCGAGCTCTCCTATATGCCCCAGTATGGCTCCGTGAGGGATCCCGTCAATCTGGCGGGCTCCGTGGGCAGTAACCTGCTTCGCGGGGACCTTCATATCGTCCATCCTCAAGACCTACAAGACCATCTGCACGAATGGCCGATTATCGATGTGCGGTCCGCCGAGCATTTTGCCCAGGGCCA…
15026	0.0024057475803487	0.000238312070686848	-6.0111805996175	0.279763281655106	-1.13247241	Aspergillus fumigatus	Afu1g05300	AFUA_1G05300	capsular associated protein, putative	CAACGTTTTGTGCACCTAATCAACAACAATACCCTGAGCCACGTCTCGGTCTTGCTGCCCGTTGAAGGTACCGACAGCTATCGGTATGAGGTCCTGGACGGCTCAGCTCCGACCAATCTCCTCGGACTAAACACCACTGTTCACATCCTGAATCCTGTTCGATGTGGCTCGGATTGCGGGGCGCAGAAGGAAGAGCTGGGCGCCGCGTCCTCGGTAGATTTCCAGAGTCACTGGAAGTATCGGTACCTGTTTGACCTAGACGGCGCGGGCTTCAGTGGTCGATTCCTTCCGTTTTTACAAAGCCACAGTCTCCCCTTCAAGACTGGCTTGTTCCGACAGTGGTTAGACCGGCGGGTTACTCCCTGGCTCCACTATGTTCCGATTGATGTCCGTCTGCAC…
25129	0.00242646859097677	0.000240732775864504	-6.00263543370045	0.26886576921054	-0.63769734	Aspergillus fumigatus	Afu3g00540	AFUA_3G00540	MFS peptide transporter, putative	ATGTACTGACAGATCGAAGCACGCCATTTGTTATCTTCTGGCTTTGCCAGGCGCAGATGACTACGAATACTGTGTCGCAAGCGGCTGAAATGGAGACTCACAGGGTGCCCAACGACATGCTCCCTAATTTGAACTCCATAACCGTGATAATCGCACTACCGCTCGTCACCAAATTCGCCTACCCCTTCCTCCACCGTCGGGGCATTCCGACGCCTCCGCTCCGGCGCGTCGCCTTGGGCTTCTTCCTGGAGGCACTGGCGATGGGCTATGCCGCTGGAATCCAGGGCTGGATCTACAGCTCCGGGCCGTGCTACGAGCATCCACGAGCATGTGCTGCGTCGATGAATGGATCTCTTCCGAACCACGTCAACATCGGGTACCAATCGCCCGTTTATGTTC…
12892	0.00243194823518333	0.000241645341936451	-5.99943838031541	0.264786085931632	-0.67011303	Aspergillus fumigatus	Afu3g06530	AFUA_3G06530	ATP sulphurylase	GAATGGTTCTCTTACCCCGAAGTCGTCAAGATCCTCCGCGAATCTAGCCCTCCTCGCCACACTCAGGGTTTCACCATCTTCCTTACCGGGTACATGAACTCCGGCAAGGACGCTATTGCCCGTGCTCTCCAAGTCACCCTCAACCAGCAGGGAGGCCGCTCCGTCTCCCTCCTGCTCGGTGACACCGTCCGTCACGAGCTCTCCTCTGAGCTGGGATTCAGCCGCGAGGATCGCCACACCAACATCCAGCGTATCGCTTTTGTCGCCGGTGAGCTAACCCGCGCCGGTGCCGCCGTCATTGCCTCCCCTATTGCTCCCTACGAGGAGTCCCGCAACGCCGCCCGTGACGCTGTTACCCAAGCTGGCGGCAACTTCTTCCTGGTCCATGTTGCTACTCCC…
27849	0.00244095475461595	0.000242910545969063	-5.9950276561373	0.259155401438595	-0.6896178325	Aspergillus fumigatus	Afu5g01820	AFUA_5G01820	DUF221 domain protein, putative	ATCGAAATAGACACAAAGGGGCTTGTCTACCCGCGCGCCCTCCAGCATCTTCTAACAGGCATCTATCTCGCCAACATCTGCATGATCGGCCTCTTCGCCATACGCGCCGCCATCGGGCCCTTGATCATCATGGCCCTTTTCACCGTCCTTACCGTACTAGCACACATGTCCCTCAGCGAGGCCCTAGCCCCACTCTACACCTTCCTCCCGCGCACCCTCGACACAGAAGAAGAGCAGCAGTCGAAAGAAGACGAGACGCAGGCCCTCCTGCGCCATCCCCGCAACCGCTGGGAGGCAGCCTGGAAATGGTTCCACCCGAACCTGTACAGAGATTATGCGGCGCTGCGGCGCAAAGTGCGCCGGGACCATGTCGAGATCAGATACTCCGAAGAGGAGGAG…
5312	0.00245283079906378	0.000244464477394554	5.98964458682295	0.25227987119959	0.65158408	Aspergillus fumigatus	Afu2g09630	AFUA_2G09630	conserved hypothetical protein	GTTGCCCTTTTCTCTGCTTGTTTCGCCACCTTCGCGCGACAGGCACGTCTTCCGGTCATTTCCCACTTTTGCTCCCTCCCGACCCAGTCTACAGATGCTTTGACTTTGTTCCAACAGGGTCTTATTGCCCTCGCTTACAGTCTGATACGACAACTAATCGATTACCTCCCGCCAGTTGTGGAGAGTCACGAAGCTTGTGATTTGTGCTTGGAGCGTTTTACATCCCTGAATGGCACCCTTAGTTCGTGGAAAACACTCCTCTCCCTGATCGATGCGCTGTTGCACTACGCACCACCACTGCTAGTCTGCGTGATTGATGGCCTCGATAAACTCCAAGACGAGTCCACCGATGCCCATATCCGGGAGCTGGTTCGCACTTTGATGATTCATACCAGACAT…
28136	0.0024749490978623	0.000247044372935891	-5.98078941682374	0.240961078025197	-0.61952849	Aspergillus fumigatus	Afu2g17080	AFUA_2G17080	integral membrane protein 25D9-6	ATGTTGACATCCGGTCTTCTTTCCGGCCTCCAAGAAGTCCTGGCTTCTTGGATTGCGAACGATGTCAGCAAACATGGGCATTACTTCAGCGCTCGGGTGCCCAAGATGACCCTGTACGGCATGTTCATCAGTGCGCCTCTGGGCCACTTGCTCGTCGGCATCCTCCAGAAAGTCTTTGCTGGTCGCACCAGCTTGAAGGCTAAGATCCTCCAGATCCTCGCCAGCAACCTGATCGTAGGTTTCTGTCATACATGTCATATGCACTCGGCAGACGGCTAGTGCATGTCACTCAGCGCGGCAAATGCTAACTCCACTCGCATTGCAGGTCTCTCCCATTCAAAATGCAGTGTACCTCATGTCGATGGCTATCATCGCCGGCGCGCGCACCTTGCACCAGGT…
10086	0.00248093546387481	0.000248183100469591	5.97691295131619	0.236002792822095	0.67239403	Aspergillus fumigatus	Afu6g13310	AFUA_6G13310	26S proteasome non-ATPase regulatory subunit Nas2, putative	GCGTAAATATGAACACGTCCCTCACTACCTTTGATGGTTTTCCGCGAGACGATATCGACGTTGCACAGAGTAAGGTTCATCTGATTTTCATATGGGGTACGGAAACTAAATCTAAAGCATAGTCCGCACGACACGAGCACGGATAATTCACCTGCGAACCGACCACAAAGAAGTAATGAAACATCTCGAGAAAGGTCTCCATGAGCATTTCGCCAGTCTTCAACGTGCACAAGCCGCTGTTGCTGCTAGCGGTATGAACGGGACTTCAGTTCAACGAAGCAATTTGGGTGAGAACAGTTTATCAAATGCTGAAATGATCGGGACGCCATTTGCCAAGGTGAACAGCGTGGTGCCCGATAGCCCTGCGGATCAGGCTGGGTTGAAGGCCGGGGACATCAT…
15739	0.00248093546387481	0.000248873488687026	-5.97457217266522	0.233007779949075	-0.908678495	Aspergillus fumigatus	Afu4g06320	AFUA_4G06320	4F5 domain protein	GAAACCAGAGAGATAGAGACCGTGAGAAGGCTCTCAAGGCCAAGGCCAAGCAGGTCAGTTTTCGTCCCCCGCAACCGTCCAGCAGGTCTCAAAGCAAGATGTCAATTTACAAATCCTCATTGGACATAGAACACAGCTGCTAATATACCTCTCATGTCTATAGAAAACTGCAAATACCTTGAGTGGCAGCGAGTTCCAGCGCGCAAAGGAAAACAACGCTGCAATTATGCGCGCAAAACAGGCAGCGGGTAAGCGCGCCCAGAAGTGTTACGTCTGTTGCATTAGGGCTTGGATGTGCTAACGCATTTCGCCTTTAACTACAGCTGACGCGAGAAAGGCAGCCGAAGCAGCAGCAGCAAGGAAAAAGAAGTGACGGCCCATTAC
10689	0.00248093546387481	0.000249055204624336	-5.97395723899223	0.232220852869011	-0.79432282	Aspergillus fumigatus	Afu5g02480	AFUA_5G02480	glycogen synthase Gsy1, putative	GGCTGCTACATGGAAGAATTGATTGAAAACTCCTCCGACTATGGAATTTACATTGTGGACCGGCGCATGAAGGGCGTTGATGAATCTGTCAATCAGCTGACTGACTTCATGTTCAATTTTACCCAGAAGAGCCGACGACAGCGCATTAACCAGAGGAACCGCACGGAACGTTTGAGTGATCTGCTCGATTGGAAGCGTATGGGTTTGGAATATGTCAAGGCTCGACAGCTGGCTCTAAGAAGAGGTGAGGCAACTCATGTCCCCAGCCCTTTTTCACTTCTTGCTGACTCCAGGTATAGCCTACCCTTCATCCTTCGATGGTCCCGAAGACTATTTCGACGTCATTGGAGGAACAGAGCAGAAGCTCTCGCGTCCATTGTCAGTCCCCGGGTCTCCACG…
17509	0.00248093546387481	0.000249147341790826	-5.97364563047773	0.231822069712011	-0.653813289	Aspergillus fumigatus	Afu7g01470	AFUA_7G01470	integral membrane protein, Mpv17/PMP22 family, putative	AATACGAACACTCGTCTTCCTCGAGTGTAGGTCGCGAGGGTCTGACGCTAATAAGAATATCTAGCGATCTTTGGACCGGCCGCGACCACATGGTTCGCCTTCCTTCAACGAAACGTCGTTCTGAAGAGTCATAAAGCCACGATAATTGCACGCGTTGTCGCAGACCAAGGCCTCTTTACCCCTACTCACCTGACCTGTTTCCTGACATCAATGGCAATCATGGAAGGCACGGACCCCATCGAGAAATGGCGTACCAGCTTTCTTCCCAGTTACAAGGCGAACCTCACTATCTGGCCTCTAGTTCAGGGCGTCAACTTCTCAATTGTGCCTCTAGAGTATCGGGTCTTGGTAGTCAACGTGGTCAGCTTAGGTGAATTGTGTCCAGCTCATCGTCTCGCT…
10515	0.00254290003581005	0.000255755874354075	5.95161779997278	0.203598480323412	0.64139861	Aspergillus fumigatus	Afu4g10800	AFUA_4G10800	40S ribosomal protein S6	TTCCGACGGTCACAGGTATTTATGCACCTACCATTATGGAGATATGTCCAGAGAATCCGTCGCTGACCAGTCAATTGCAGCTGCTACCGCCCTCGCCGCACTGGTGAGAGAAAGCGCAAGAGTGTCCGTGGTGGTATGTCTCCAACCGTCCTACAAGCAGAAACACCAAGAGAGAAGGAAACCCTTAGTTGACACTTGTCATTACAGCCATCACCAACTTCGACCTCGCCGTCCTTGCCCTGAGCATCGTCAAGCAGGGTGAGAGTGAGCTCCCCGGTCTCACCGACACCGTTGTCCCCAAGAGACTTGGTCCCAAGCGTGCCACCAAGATCCGCCGCTTCTTCGGTCTCGACAAGAAGGATGATGTCCGCAAGTTCGTCATCCGTCGTACCGTCACCC…
22671	0.00261018361263173	0.000263314942718461	-5.92717118333794	0.172198728451736	-0.7484387525	Aspergillus fumigatus	Afu5g10640	AFUA_5G10640	tyrosyl-tRNA synthetase	AAGATGAGCTCGAGTGAAGAAGGTACTGTCAATTGTCTGTACCATTACGGACGACTTACTGATCCCCCGTAGAGAGCAAGATTGATCTTCTCGAGGCCGCCGATACTGTGAGAAAGAAGATCCGCAAGGCCCAGGCTGCTCCCAAGGAAGTCGAAAACAACGGTGTTCTGTCCTTTGCAGAATTCGTCCTGCTTCCTGCTTCCGCCCTGAAGACTGGCCGCCCAGAATTCCGCGTCAGCCGTGAGCGAGACGGCCTGGAGCCTCTCGTCTACCACGATATCAAGCAGATGCAAGAAGATTACAAGAACGATATTGTATGTACAGGAGCAATCTGCAGCGCAAGGGGTTATCTGGCCCGGTACTGACTTCTCTACAGTTGACACCGCAATTGCTCAAGCC…
177	0.00261635883000663	0.000264334796842296	5.92393165582637	0.168031719065095	0.69905037	Aspergillus fumigatus	Afu5g04180	AFUA_5G04180	conserved hypothetical protein	TTCAGAGACAACATGACCAAGGACCGCAATGGGAGGTCTCACGGCACAGCACCAACCCTTTTGACGGACAGAGTACTGTATCTAGATGTACCTCCTCCATCTTCTCTGCTAGTTATCTTGAGGGCACCATGTCTCCGCCTAGCGGACGCTTCCCCAGCTATACTATGGCCCGAATATCGGATTATACACAACGTGAGGAGAAGATGGCCCGCGTACAGTTGGCCAAGTGGGCCTCGGACTTGCAGCGAAGCCTTCAAAATGAACGAGAAAGATATGCGGCCTTGGCCAGAGGAGAAAGGGCCGTCTGGCTCACCGAAAGGCTCGGGGAGTGTGTTGTGGATGGCTCGCTGGTGCCGATTACCAAAACCCCCGGATTTTGTGGACTTCGCTTTCCTATGG…
12622	0.00262312128722396	0.000265415943352302	5.9205123011279	0.163631849723287	0.71295416	Aspergillus fumigatus	Afu1g12040	AFUA_1G12040	chitin biosynthesis protein (Chs7), putative	CATTATGCACCTGTCTGCTCATCAATGGATTCGTCGGTTTCCAGCTCTACGAAGATGGCACTTTTCTATCAGTCTGGCTCATACGACTAACGTCCGCGGTTATGTTTGTCGTCTCATTTCTGATCTCGCTGTTGACTTTCAAATCCTGGGGCGGCATGAGCCCCACGAACACCATCGCTCTGTTTGTGGTGCTATACATCCTCAATGCGATCAGCATCGCGATCTATCTCGTTATGCAACTCCTCTTGGTAATGAATACGCTCGAAGACCGCTGGCCGCTGGGGCACATCGCTTTTGGGGTTATTGTCTTTATCTGCGGACAGGTGCTTTTGTACGGATTCAGCGATACAATCTGTGACAACGTACAGCACTATCTTGATGGTCTCTTCTTCGCTACGT…
10011	0.00264229698113155	0.000268044267302879	-5.91226268731677	0.153010076151605	-0.790234944	Aspergillus fumigatus	Afu2g04060	AFUA_2G04060	NADH:flavin oxidoreductase/NADH oxidase family protein	TGATCAGTTCACCCAGGATACGGCGAACAAGCGCACGGATGCGTGGGGCGGGAGTGTTGAGAAGCGGGCGCGCTTCGCGCTCGAGGTGACCCGCGCGGTGGTGGACGCTGTTGGGGCGGACCGCACGGGGATTCGGTTCAGTCCCTGGAGTAGCTTCCAGGGGATGCGGATGGCGGATCCCGTCCCGCAGTTCAGCTACCTGGCGCGGAAGACGGCGGAGATGAAGCTGGCGTATGTGCATGTTGTGGAGTCGCGAATCTCGGGCAACGCGGACACCGAGTCGACGGATCAGCTGGATTTCTTCCTTGAGGCGTATGGCCATGCTAGTCCTGTGATTATTGCTGGCGGCTACAAGGCCGACTCCGCCCTGGAGGCAGTCGACTCGCGCTACAAGGATTA…
5254	0.00264528792508634	0.000268862698696579	-5.90971186545523	0.149723895948354	-0.669339155	Aspergillus fumigatus	Afu1g12350	AFUA_1G12350	SCP-like extracellular protein, putative	ACAATATCCACCGTAGCAACCACTCGGCCAGCTCCATGACCTGGAACACCACCCTCGAGTCCAGCGCCTATGAGCTTGCCTCACGATGTGTCTACCAGCATGACACGTGAGTACAAAGACCCCCAATGAACGATTGCGCTTGTTTGCTAACCCACTTCAGTGACATCGGCGGTGGTGGCTATGGTCAGAACATCGGATACGGTGTTTCGGCTGACGAGATCGGAGTCATGATCACCAATCTGATGTACAACGATGAGTTCGGCTACTATGATGGTCTGTATGGCCAGGCCAACCCTGACATGACTTATTTCGAGAAGTGGGGCCATTTCTCGCAGATCGTGTGGAAGAGCTCTGTCTCTGTCGGCTGCGCTACTGTCGTTTGCAATTCCCTCGGCAACG…
27981	0.00269593170581859	0.000274419019205746	-5.8926153834393	0.127675914070112	-0.762646425	Aspergillus fumigatus	Afu6g10700	AFUA_6G10700	chaperonin, putative	TGCTAAGTGTGATCTCTTGCCTCTATCAGTCTGTCCTCCGCAACATCAAGAACCTCGCTCCCCTCCTGGACCGTGTCCTCGTCCAGCGCATCAAGCCTGAGGCTAAGACTGCCTCCGGTATCTTCCTCCCAGAGAGCAGCGTCAAGGAGCAGAACGAGGCCAAAGTCCTTGCCGTCGGCCCCGGTGCCGTTGACCGTAATGGCCAGAGAATCCCGATGAGCGTTGCCGCCGGTGACAAGGTTCTCATTCCTCAGGTACGTACTGGCCGTTTTGGATGCTTTATCTCCGGGCGGATCCGATGCGCAACGGACATTGGATTCTTCTGTCGATGAAGTGGCTGACAGATCTTGCGATACAGTTCGGTGGTAGCACCGTCAAGGTCGGTGAAGAGGAGTACCA…
22505	0.00269616009997545	0.000274954019863124	5.89098919295635	0.125576669804874	0.603731985	Aspergillus fumigatus	Afu1g01640	AFUA_1G01640	kinesin family protein	GTGTTCGAGGTGGAGATTGTCACGCGGGAGCTCCTGGCTGCGAGGGACGCGGTGGTGGAGCGGCAGTCGGAGCTTGTTCCTGTTGGGAAGCGCGCGACGGATGTCTATCTGGAGGAGAATTTGAAGGGGTTGATCCGGATGCCGGATGGCACGTTTGCGCCCAATCCGGAGTATCAGATCAACCAGGCGGCGATTGATGAGGCCGAGGCGAAGAAGGCGGAGTTCGAGTCGTATGTCCGGAAGGCTGAGGAACACGTGGAGGCTGTCAAACGATCATGTCGCCACACGTGTCTGGGTGGGAAATTCGTCTTTGTGGACTTGGCTGGCTCGGAATACTACCACGACAAGCGCACTGTTTCGACTTGTCGAGCGAAGCAGACGCCGCAGGAGCAGCAGGAA…
22838	0.00269616009997545	0.00027526027719713	5.89005984530929	0.124376815852435	0.690411215	Aspergillus fumigatus	Afu1g12170	AFUA_1G12170	translation elongation factor EF-Tu, putative	ACCTTTCTTGATGTCTGTCGAGGAAGTGTTCTCTATCGCCGGCCGTGGTACCGTGGCTTCTGGTCGTGTCGAGCGTGGTATCTTGAAGAAGGACTCTGAGGTTGAGATTGTTGGAGGCTCCTTCGAACCCAAGAAGACCAAAGTCACCGACATTGAAACCTTCAAGAAGAGCTGTGATGAATCGCGTGCTGGTGACAACTCTGGTCTCCTCCTGCGTGGTATCCGACGTGAAGACGTCAAGCGTGGTATGGTCATTGCTGTTCCCGGCAGCACCAAGGCTCACGACAAGTTCCTCGTCTCCATGTACGTCCTGACCGAGGCGGAGGGTGGTCGTCGTACTGGCTTCGGTGCCAACTACCGTCCCCAAGTCTTCATCCGTACTGCAGGTAAGTTCCCGCA…
14988	0.00270045243572681	0.000276108152560659	5.88749281589724	0.121061986074022	0.72220443	Aspergillus fumigatus	Afu3g14600	AFUA_3G14600	fungal specific transcription factor, putative	CGGAACCCTTCAATTACTTCCTCATCTCGGCATTGGCGGCACTGTTCCTGGCGGTCCTGCATGCCCCCGCACGGTTCAGCCAAGTCTGTCGGCCCGAGTTCTACACTGCCGTCGATATGGTGCGCCGGTCGTCGACGCGCGCGCGCACTTCCCGCCGCTTACAGAAGATCATAAAGAGCTTGAAGACGATCTGGATGAATCTTGGGACGCAGAGACCCAGGGAGCCAGTGCAGAAGAACGGGCCGAATCATCGCACCCCGCGTGGACTGGATGCTACGGGGGCCCCGCTGTCGGCGGGGAGTCATGCCGAGTCCCCATATACTCAGAAGCCCATGTCGGGTGTCACCGCGCCGCAGCACCCGAGGTCTGCATACGTGCGCTCCATGACGTCTCCGACGA…
22919	0.00270450738180146	0.000277336814527219	-5.88378814266926	0.116276520943435	-0.64567887	Aspergillus fumigatus	Afu2g17130	AFUA_2G17130	MAPKKK cascade protein kinase regulator Ste50	AATAACTCGCCTACGCATATCCCTCCATCAATACACGAAGGACGACCGTACAACGACAACGGTGGACTGGACCCTTCTGCTGCCGCGAATTCGTCCCATCTTAGCGCCTTGAACGGCAAGCCACAGTTGTCACCGGGCATGCCATCGCCAACGTCTCCTGGCGCTCACTACGGTGCTCATCAGACGCTTGCATCACGTTCTTACACACAACCGAATTCGGGTCGCACAGGCTATGATCATCCCGAAGATACTCCGACAGCACAATCACGTCCCGATCGGTTGAATCCAACCCCCACACAAGCGTCACGCCCTGATGTTCCCACACGGTCTGATTCCCGAGCGGGTGCGGATCCACCTAGCGTCGAGATCTTCAAGTCATTCCGTGTTTCCATGGATGAC…
22484	0.00270450738180146	0.000277343293400756	5.88376865501527	0.116251343059405	0.603431195	Aspergillus fumigatus	Afu6g03830	AFUA_6G03830	ribosomal protein L14	CTCAATGGAAGCTTGTTGAGGTTGGCCGTGTTGTGCTGATCCGCAGCGGTCCTTACACCGGCAAGCTTGCTGCCATTGTCGAGATCATCGACCACAAGCGTGTACGTTTTTCAACGGAGAAATTCTGAGCGCAGGACGGAAAGATCATGGTCGGATGTGATATTGACAAAGAGGCGCGATCATAGGTCCTGGTTGACGGTCCTTCCACCGAGGAGAACAAGATCGTTCCCCGTCACGCTCTTCCTCTCGCTCACGCCACTCTCACCCCCTTCGTCATTCCCAAACTCCCCCGCGCTGCCGGCACTGGCCCCGTCAAGAAGCTCTGGGAGAAGAACGAGATCGATGGAAAGTGGGCTAAGAGCACCATTGCTCAGAAGACTGAGCGCGCTGAGCGGAGGA…
5332	0.00271135372732379	0.000278456685891718	-5.88042706592263	0.111933271779733	-0.60184773	Aspergillus fumigatus	Afu3g05400	AFUA_3G05400	DnaJ and TPR domain protein	TGAGGTCAGTGGTTCCAGAAGATCATGCTTTCTATTTGCCACAGCTGACTGGAGATGCTTGTTTACAGGTTGGTATGCTCAAACGGGCTGCTCCTTACTGCACCGAAATTCTCCGGCTAAAACCACATTCATTGGCTGCCCTTCTATTCAAAGGTCAGATAGCGCTCGACGAGGAGCGTTTCGAGGACGCTATTCGCACCCTCAACGAAGCCAGAGAACATCACCCGGGATCTCAGGAAGTCCAGACGCTTATGCAGAAAGCACATGTGCTATTGAAACGCTTCAAGCATAAGGACTACTACAAAGTTCTGGGCGTCAGTCGTGACTCAGATGAGCGAACAATCAAAAGAGCTTATCGGCAGTTGACAAAGCAGCATCACCCTGACAAAGCCGTCTCGC…
171	0.00271274372680376	0.000279010959765314	-5.87876897376575	0.109790084623159	-0.671519735	Aspergillus fumigatus	Afu2g04260	AFUA_2G04262	C6 transcription factor, putative	AGATGGAAACGCAGATGAAGAAGAAGTTCGTCCCATGAACATCGACCCCATCGACTATGAATACATCCAAGAAGTCATAGATGGATGCTGCCAGATACTGGAGAAGGTCACGCAGCTTGCTGACATCGGGGCACTGCGCTTCTCTCCCGTTCGGATATTCGTCAGGATTACAAGCGCATCCATATTCTTGATGAAAGCTCTCAGTTTGGGAGCGCGACAAGCAAAGCTCCGTGAGTCGCTGGATGTCCTAGAACGAACAATACAAGCGTTGAGATCAAATGCCTTGGACGACATACACCTAAGCACACGCTACGCTACGTTGCTGGAGACTCATGTATCGCGCTTGCGACGACATTTAGTCGCCTCATGTAAGAGTCTCAAAAGACGGCGTGAGTCAAC…
25054	0.00271908132815769	0.000280075276368184	5.87559516028395	0.10568668650824	0.94663795	Aspergillus fumigatus	Afu1g09140	AFUA_1G09140	conserved hypothetical protein	GGATTTGTATGCCTTGGAAGATGAAGAGCGACAGGAGCAGGAACAGTCGCATGGTTTTGTGATGCAAGGTGGCGAGTGGCGCGCAGCCGACCTCGAAACCAAGACATGGCAACGTGAGGAAGACAGACAGAGGCGCCGTGAGGAAGCTGTCCGACGACTTGAGGGTCTCTTTGCTATACCAGACGACCTCCCATGCACTCAGTCCCCCGGCCAAGCATTCGAAAATATCATGATCAAAGCTGGAGAGCATCCCACGATCGATGAGAATTATCCCCCTGACGCTCCAAGGACCCCTTCACCCCCATTCCGCCACAGATCGGTTCTTCAGCAGATACAATGCTTGAGCCCAGGTTCTCCAGGAATTGTTCGTCCAGCAACGGAGGAATTCGATGATTTTGA…
2546	0.00272656373341744	0.000281652052742666	-5.87091729465477	0.0996362031914879	-0.71696268	Aspergillus fumigatus	Afu1g07140	AFUA_1G07140	c-24(28) sterol reductase	TGCTCATCTTCTGGAACTTAGCCGGCGTGCCCTTGAGTTACTGCCACTGCACGATCTACCTTGCCAGCCATGACCCCGCTACTTACCGTTGGAACCGTGTCTTCCTGGTGTTCCTGTATGCAGCCTATCTGTTTGTTTACTGGGTCTGGGATACAACCAACAGCCAGAAGAATCGTTTTCGTCAGCAAGAGCGTGGTACCATGGTCTCTCGGAAGACTTTCCCTCAGCTCCCATGGCAGACCCTCAAGAACCCCAAGACCATCACTGCCGCCGATGGTTCCAAGATCCTCGTTGATGGATGGTGTAAGTGATTTGTCTCGTCAAAGGAGCACCCAGACAAACATGCTGACTTTTGGCACAGATGGCAAGGCTCGTAAAATCCACTACACATGCGATCTT…
18133	0.00272656373341744	0.000281843328763155	5.87035177527052	0.0989045419293459	0.61182151	Aspergillus fumigatus	Afu7g00540	AFUA_7G00540	integral membrane protein	AACTAGCATCTTCGTGGCAGAACTGGGTTTTCAACGGCACTTTGACATACGTTGCCGCTGGTCTAGTCGAGGAATTCCTAAAATACATCCCGGTCATGTTTGCGCGACGGAGAGACGCCAAGAAGAAACAACGCCGCGATAGGGCGTACATTGACTACGTCCTTGCCAGTGCATTAGGCTTTAGTGTCGTTGAGAACATCGGGTTTATTTATTCAGCATGCGTGGGAGGCCAGGAAAGCTGGCCGAAATTATTGCTGACGCTTATGGAGAGAGTGGTGGTGGGTCAACTGGGGCATCTTTCTGTGGCTTGTCTGACGGCGCTGCGGGCTACGCGGAGGGATTATCATGGGGACTCTTTAGGGCTGTGGGGGGTGATTGGTCCGGCGGTATTGTTTCATG…
25005	0.00272656373341744	0.000282086842565336	-5.86963241736505	0.0979737833422414	-0.68020275	Aspergillus fumigatus	Afu6g08180		hypothetical protein	ATCGATGAATCCCGGAGAAATTCTCTCAATCCCTGTAAATTCCAGATAATTGATCAAAATTGACTTGATTGAATAAACGGAGGACCAGGTTCATAAAAGCACTGTAGCCTGCAGCACGGGGGTCGACCAATAACAGAATGCCCTTGAAACCATCGGAAGGGATGGTATGCGGAAGAAACCCCTAGTCAAGGATCGAGGAATGTCTGCACACAAGTAAGGGCATACAAAGGATATCCAAAGCGGGGGAGAGCTGCGAGCGCGACAAGGACAACACTCAGCAGAGGAGAGACTATGGCGTAAGTTGTCTGCTGCTAGCTTGCGGAGGGTCGCTCACTCGCACTAGGAGAATTGCGGGACTTTAATCAGAGGGGGCAATATCAAAACAAGAATATTGATCTT…
386	0.00273694591623691	0.000283576162134376	-5.86524755042977	0.0922987881232977	-0.6680940985	Aspergillus fumigatus	Afu1g05590	AFUA_1G05590	alpha/beta hydrolase, putative	GGGCTATATCTTCGTGATGCAGTTGCCAATGGGCCTTGTTACGTACTTCGGCAGCGGGGGCAACTTTTCCTTCCTAAAGGCGATTCACCAGACTTCCCTTGGTGATGTCGACTTAACCGCTCGGGATGCCGCGGAATGTATGGCGAGCACTCTGGGTCCGTCGACCGAAGAATGCAAGACACGGACTGCCGCAGGCGACGAGTATCCAGTTTCGGTGAAGGAGGAACGTGCGCTCTCGAACTTTCAGCACATGGCTGGCTACTACCGAGATGGGGCCGCATTGGGCCGCTGGTGCAAATCGGTCCAAACAATCGCCGACCTGCATAGCATTGCGGGAGGGAATGAGCTGCGGCACATTGGTAGTGGAGCTGGTTTGTTCGATGACGGACCTACAGGAGC…
5314	0.00274704763715141	0.00028503953031122	5.86096349828471	0.0867517313741279	0.608248055	Aspergillus fumigatus	Afu8g05310	AFUA_8G05310	DUF962 domain protein	GTGCCTATCACAATAACCCGGTAGGCTTGCCACACTCTCCATCTCCGGTAATCGATGTTTAAGCTTATTCGTTCTCAGGTGAATTTGGCCATTCACATCACCTGTGTACCAATACTCTTATTCACAGGTATAGCTTTGGTACGTTCATTGGTTCCGAACGCTGACCTCGACAGCACTGACTCCTAGAACCTCAGGCTTCGAATTCGTCGGCCCTGTTCAACCTTCCTGAAGCTATAAGCTTTGAATACCTTCCAGCCAATCTCGGCACGATCGCAGCCTTTATATATGCCACCTTTTACATACTCCTAGAACCTGTGGCCGGGGGACTGATCGCTCCGCTCCTGATCGCTAGCGCAGCTTATGCTAACTATCTGCTGAGCACCTACGGCACAACTGTCA…
15565	0.0041252200960656	0.000494375587969027	6.33039737620713	0.0813058185712467	1.0456781	Aspergillus fumigatus	Afu4g01250		hypothetical protein	TGACAGAAGCAGTTCCAAAGATGGCAGGCAATCACCGCTATTGATGTCATCATCGAAGTCCTCCTCATTCTCTACTCCGCCCGAGCGATATACAGCATCAAGATCTCCACACTACAGAAGATTGTCGTCTTCGGCACCCTCAGTTGTCGAACCATGTAAGCACCCCTCTGTGTTCCACGACCCCGCTGACGAGAGCAGACTCATTCCCCTGTCCGCTACGCATCTCTACTACATCAAGGTCCAGCTAGATTCAGATAACCCAACCCTCTATGGCGCGTTCGCCAGCATCACCGCAGAACTCTACCTTGCCATGAGCGTTGTTTGCCTCGTGGCCTCGTTCATGAAGCCCGTGCTGGCCGTCTATGTCGACGAGTACGGCATCGCCTACACGGACGAGAT…
25212	0.00280607601301757	0.00029161240158619	-5.84201275842566	0.0621839017063905	-0.61971401	Aspergillus fumigatus	Afu3g07290	AFUA_3G07290	SD08430p	TGGCTACTATGCTGGAAAATGGTCGACAGAATATACTCCCATGCGGCTGTGGTGCTGGGCGTTTATTGGACGACTGGCTGCAGCCGTCCTGGCTCAAGCTACCGTTATGATCTACCCATCCAGCGAGGCCGTTCCTTTCTGGTACATTCTGGTTGTGATTGGGGAGCACGTATTGTCGACATTCATGAATACAGTCATGTTCGTTGCAGTATCTGCTTTCCATGCTCGCATTGCCGATCCCGCTATTGGCGGAACGTACATGACTATGTTGGCAACGTAGGTTCTCTTTGCCCATATTGACTGTTGTTTACTGACCGACCTAGCGTCTCCAATCTTGGTGGTACATTCCCTCGGTACTTTATCCTCAAACTCGTCGACTTTTTCACCGTGGCCACATGT…
12539	0.00280871166632739	0.000292716158186728	-5.83887617368894	0.0581128756308527	-0.86750638	Aspergillus fumigatus	Afu4g09060	AFUA_4G09060	phosphatidate cytidylyltransferase, putative	TTTCTCCTCCTAGACCTTTTCCGAGCCTCGCAACTTCCGCCGATATCCCGGCCACTGACGTATTTCCTGGCGCCCTACGTCGATGGTCGTGACCATCGGGGCCCCGTTATCATCTCTCATATCTTTCTTCTCATCGGATGCGCCATTCCTCTATGGCTTTCCCTGGCTGATGTCCCGCGGACGGGAGATAGTCCTTGGAGCGGATGGAATATCAGCTCAAGGGATGTCAGTATGGTCAGTGGTGTAATCTGCGTTGGCATGGGAGATGCAGCCGCCTCATTGATCGGCAGGCGATTCGGTCGGCGCAAGTGGTTTTGGGGAGGTGGAAAGTCCATCGAGGGCAGCGTGGCCTTTGTCGTCGCAGTCTTCTGTGGGCTTTTGTCCGGGAGCATCTGGCTC…
[truncated: 1,263 more rows]
