# Supplementary material for: Systematic Identification of Anti-Fungal Drug Targets by a Metabolic Network Approach
Source: Front Mol Biosci. 2016 Jun 17;3:22. doi: 10.3389/fmolb.2016.00022 (PMC4911368; doi:10.3389/fmolb.2016.00022)
Supplement: Supplementary file 1 [file DataSheet1.ZIP › supplementary_table_9.xlsx]

## Sheet: Interactions
Node_A	Interaction_type	Node_B
XP_751175.1	pp	XP_750605.1
XP_752055.1	pp	XP_754976.1
XP_755892.1	pp	XP_753703.1
XP_755614.2	pp	XP_751011.1
XP_750727.1	pp	XP_755538.2
XP_751011.1	pp	XP_749144.1
XP_746598.2	pp	XP_755301.1
XP_755301.1	pp	XP_751685.1
XP_746598.2	pp	XP_751685.1
XP_746552.1	pp	XP_749367.1
XP_746738.1	pp	XP_752240.1
XP_752240.1	pp	XP_752451.1
XP_746738.1	pp	XP_752451.1
XP_750518.1	pp	XP_748973.2
XP_746738.1	pp	XP_752215.1
XP_755203.1	pp	XP_750495.1
XP_749597.1	pp	XP_750542.1
XP_749342.1	pp	XP_749039.1
XP_750090.2	pp	XP_749039.1
XP_753430.2	pp	XP_749039.1
XP_747695.1	pp	XP_747802.1
XP_747352.1	pp	XP_747802.1
XP_753850.1	pp	XP_755892.1
XP_751595.1	pp	XP_753988.1
XP_750005.1	pp	XP_755437.1
XP_750379.1	pp	XP_747352.1
XP_750088.1	pp	XP_747352.1
XP_746488.1	pp	XP_747352.1
XP_754198.1	pp	XP_754234.1
XP_750950.1	pp	XP_749261.2
XP_752947.1	pp	XP_747559.1
XP_752386.1	pp	XP_749441.1
XP_755831.2	pp	XP_748553.1
XP_755831.2	pp	XP_750765.1
XP_752684.1	pp	XP_752022.1
XP_747352.1	pp	XP_755440.1
XP_751188.1	pp	XP_752456.1
XP_751188.1	pp	XP_746904.1
XP_750320.1	pp	XP_754069.1
XP_752241.1	pp	XP_754069.1
XP_751791.1	pp	XP_755538.2
XP_754026.1	pp	XP_755538.2
XP_746786.1	pp	XP_755538.2
XP_748931.1	pp	XP_754922.1
XP_747352.1	pp	XP_753908.1
XP_755961.2	pp	XP_753908.1
XP_748931.1	pp	XP_753438.1
XP_753480.1	pp	XP_751673.1
XP_752759.1	pp	XP_751673.1
XP_751231.1	pp	XP_748050.1
XP_752022.1	pp	XP_747932.1
XP_751788.1	pp	XP_754451.1
XP_750971.1	pp	XP_750571.1
XP_747592.1	pp	XP_749457.1
XP_748102.1	pp	XP_749674.1
XP_746628.1	pp	XP_753020.1
XP_752947.1	pp	XP_755366.1
XP_747559.1	pp	XP_747901.1
XP_753843.1	pp	XP_747901.1
XP_755614.2	pp	XP_747666.1
XP_747592.1	pp	XP_753823.1
XP_747604.1	pp	XP_753226.1
XP_747938.1	pp	XP_754935.1
XP_751175.1	pp	XP_749580.1
XP_750422.2	pp	XP_749580.1
XP_749350.1	pp	XP_750320.1
XP_752311.1	pp	XP_754224.1
XP_748084.1	pp	XP_754224.1
XP_752456.1	pp	XP_754224.1
XP_746904.1	pp	XP_754224.1
XP_752316.1	pp	XP_755687.2
XP_751890.1	pp	XP_747970.1
XP_748622.1	pp	XP_749342.1
XP_756041.1	pp	XP_753385.1
XP_746574.1	pp	XP_751602.1
XP_752300.1	pp	XP_749597.1
XP_748145.1	pp	XP_749597.1
XP_749461.1	pp	XP_749597.1
XP_746799.1	pp	XP_754393.2
XP_755151.1	pp	XP_749049.1
XP_752300.1	pp	XP_749110.1
XP_755206.1	pp	XP_753365.1
XP_753309.1	pp	XP_750867.2
XP_755041.1	pp	XP_750867.2
XP_753177.1	pp	XP_753615.1
XP_750267.1	pp	XP_753714.1
XP_748547.1	pp	XP_753999.1
XP_751751.1	pp	XP_750096.1
XP_752759.1	pp	XP_750096.1
XP_749350.1	pp	XP_750096.1
XP_755885.2	pp	XP_752533.1
XP_751514.1	pp	XP_755080.1
XP_746786.1	pp	XP_755080.1
XP_754224.1	pp	XP_751751.1
XP_748145.1	pp	XP_755046.1
XP_750522.1	pp	XP_749081.1
XP_751602.1	pp	XP_746596.1
XP_748978.2	pp	XP_752759.1
XP_750941.1	pp	XP_750751.1
XP_731480.1	pp	XP_752457.1
XP_752866.1	pp	XP_754768.1
XP_755221.1	pp	XP_746741.2
XP_753016.1	pp	XP_753674.1
XP_748005.1	pp	XP_747592.1
XP_748100.1	pp	XP_754962.1
XP_752913.1	pp	XP_748931.1
XP_750215.1	pp	XP_748931.1
XP_755377.1	pp	XP_748931.1
XP_747196.1	pp	XP_753067.1
XP_750353.1	pp	XP_749292.1
XP_753513.1	pp	XP_754942.1
XP_752457.1	pp	XP_750383.2
XP_748962.1	pp	XP_753904.1
XP_750349.2	pp	XP_754743.1
XP_751188.1	pp	XP_754410.1
XP_750514.2	pp	XP_752433.1
XP_748718.1	pp	XP_752433.1
XP_753637.1	pp	XP_752433.1
XP_752456.1	pp	XP_731480.1
XP_746904.1	pp	XP_731480.1
XP_750215.1	pp	XP_731480.1
XP_751132.1	pp	XP_752456.1
XP_751132.1	pp	XP_746904.1
XP_749242.1	pp	XP_752456.1
XP_749242.1	pp	XP_746904.1
XP_752810.1	pp	XP_752456.1
XP_751646.1	pp	XP_752456.1
XP_752810.1	pp	XP_746904.1
XP_751646.1	pp	XP_746904.1
XP_751602.1	pp	XP_752289.1
XP_754027.2	pp	XP_752289.1
XP_752424.1	pp	XP_750608.1
XP_750234.2	pp	XP_750608.1
XP_750234.2	pp	XP_754700.1
XP_750653.1	pp	XP_001481619.1
XP_750813.1	pp	XP_746476.1
XP_752364.1	pp	XP_752300.1
XP_754483.1	pp	XP_752300.1
XP_753806.1	pp	XP_746575.1
XP_753306.1	pp	XP_754071.1
XP_747597.1	pp	XP_755222.2
XP_754172.1	pp	XP_753614.1
XP_754203.1	pp	XP_752082.1
XP_750390.1	pp	XP_748958.1
XP_756021.1	pp	XP_748958.1
XP_752212.1	pp	XP_748958.1
XP_748556.2	pp	XP_748958.1
XP_750017.1	pp	XP_750542.1
XP_747840.1	pp	XP_750542.1
XP_752300.1	pp	XP_755799.1
XP_752364.1	pp	XP_755799.1
XP_749110.1	pp	XP_755799.1
XP_750569.1	pp	XP_752364.1
XP_749110.1	pp	XP_752364.1
XP_754692.1	pp	XP_752364.1
XP_753395.1	pp	XP_747901.1
XP_749597.1	pp	XP_751514.1
XP_752777.1	pp	XP_755091.1
XP_756021.1	pp	XP_754481.1
XP_750288.1	pp	XP_749241.1
XP_755752.1	pp	XP_749241.1
XP_749431.1	pp	XP_001481656.1
XP_755446.2	pp	XP_749342.1
XP_749953.1	pp	XP_755320.1
XP_752300.1	pp	XP_750569.1
XP_746799.1	pp	XP_751603.1
XP_751206.1	pp	XP_753655.1
XP_748958.1	pp	XP_754000.1
XP_754481.1	pp	XP_754000.1
XP_750380.1	pp	XP_754000.1
XP_748556.2	pp	XP_754000.1
XP_754000.1	pp	XP_753432.1
XP_756021.1	pp	XP_753432.1
XP_748726.1	pp	XP_754743.1
XP_750941.1	pp	XP_750234.2
XP_754507.1	pp	XP_751783.1
XP_749256.2	pp	XP_752147.2
XP_755752.1	pp	XP_746498.1
XP_749477.1	pp	XP_746498.1
XP_746830.1	pp	XP_754009.1
XP_748940.1	pp	XP_754009.1
XP_748940.1	pp	XP_746830.1
XP_747944.1	pp	XP_754009.1
XP_747944.1	pp	XP_746830.1
XP_750580.1	pp	XP_754009.1
XP_750580.1	pp	XP_746830.1
XP_753413.1	pp	XP_753588.1
XP_754556.1	pp	XP_753588.1
XP_750580.1	pp	XP_753715.1
XP_755303.2	pp	XP_753715.1
XP_754378.1	pp	XP_750689.1
XP_752429.1	pp	XP_750689.1
XP_755406.1	pp	XP_750689.1
XP_755761.1	pp	XP_750689.1
XP_747854.1	pp	XP_750689.1
XP_747199.2	pp	XP_750689.1
XP_754809.1	pp	XP_750689.1
XP_747723.1	pp	XP_750689.1
XP_747793.1	pp	XP_750689.1
XP_749503.1	pp	XP_750689.1
XP_750142.2	pp	XP_750689.1
XP_749748.1	pp	XP_750689.1
XP_753454.1	pp	XP_750689.1
XP_750253.1	pp	XP_750689.1
XP_753462.1	pp	XP_750689.1
XP_750806.1	pp	XP_750689.1
XP_751478.1	pp	XP_750689.1
XP_747369.1	pp	XP_750689.1
XP_753478.1	pp	XP_750689.1
XP_749046.1	pp	XP_750689.1
XP_751852.1	pp	XP_750689.1
XP_749690.1	pp	XP_750689.1
XP_753047.1	pp	XP_750689.1
XP_749450.1	pp	XP_750689.1
XP_755422.1	pp	XP_750689.1
XP_751995.1	pp	XP_750689.1
XP_752307.1	pp	XP_750689.1
XP_752846.1	pp	XP_750689.1
XP_752638.1	pp	XP_750689.1
XP_747847.1	pp	XP_750689.1
XP_749991.1	pp	XP_750689.1
XP_752323.1	pp	XP_752401.1
XP_753956.1	pp	XP_749260.1
XP_754776.1	pp	XP_754476.1
XP_750525.1	pp	XP_754476.1
XP_750156.1	pp	XP_754476.1
XP_749256.2	pp	XP_754476.1
XP_754753.1	pp	XP_754476.1
XP_752429.1	pp	XP_752826.1
XP_755058.1	pp	XP_752826.1
XP_751096.1	pp	XP_754776.1
XP_755078.1	pp	XP_754776.1
XP_753835.1	pp	XP_754776.1
XP_753782.1	pp	XP_754776.1
XP_755456.1	pp	XP_754776.1
XP_753891.1	pp	XP_754776.1
XP_747782.1	pp	XP_754776.1
XP_747334.1	pp	XP_753589.1
XP_755395.1	pp	XP_753589.1
XP_750580.1	pp	XP_753589.1
XP_750101.2	pp	XP_753589.1
XP_752994.1	pp	XP_753589.1
XP_755791.1	pp	XP_753589.1
XP_746376.1	pp	XP_753589.1
XP_753464.1	pp	XP_753589.1
XP_752679.1	pp	XP_751136.1
XP_746784.1	pp	XP_751136.1
XP_746360.1	pp	XP_751136.1
XP_747931.1	pp	XP_750570.1
XP_753454.1	pp	XP_750570.1
XP_749527.1	pp	XP_750570.1
XP_755834.1	pp	XP_750570.1
XP_752459.1	pp	XP_750570.1
XP_754732.1	pp	XP_750570.1
XP_747357.1	pp	XP_750570.1
XP_755929.1	pp	XP_752268.1
XP_755944.1	pp	XP_752268.1
XP_755960.1	pp	XP_753526.1
XP_755619.1	pp	XP_753526.1
XP_750257.1	pp	XP_755343.1
XP_752788.1	pp	XP_755343.1
XP_747604.1	pp	XP_755343.1
XP_755960.1	pp	XP_747926.1
XP_753958.1	pp	XP_747926.1
XP_746746.1	pp	XP_747926.1
XP_751096.1	pp	XP_747926.1
XP_753264.1	pp	XP_747926.1
XP_752312.1	pp	XP_747926.1
XP_752115.1	pp	XP_747926.1
XP_751236.1	pp	XP_747926.1
XP_755744.1	pp	XP_747926.1
XP_754738.1	pp	XP_747926.1
XP_751459.1	pp	XP_747926.1
XP_751696.1	pp	XP_747926.1
XP_750257.1	pp	XP_750388.2
XP_755552.1	pp	XP_750388.2
XP_752663.1	pp	XP_750388.2
XP_755395.1	pp	XP_750388.2
XP_751096.1	pp	XP_750388.2
XP_747621.1	pp	XP_750388.2
XP_747793.1	pp	XP_750388.2
XP_752484.2	pp	XP_750388.2
XP_754480.1	pp	XP_750388.2
XP_750921.1	pp	XP_750388.2
XP_750305.1	pp	XP_750388.2
XP_747584.1	pp	XP_750388.2
XP_751194.1	pp	XP_750388.2
XP_753956.1	pp	XP_750388.2
XP_747604.1	pp	XP_750388.2
XP_754225.1	pp	XP_751584.1
XP_752829.1	pp	XP_751584.1
XP_755585.1	pp	XP_749436.2
XP_754844.1	pp	XP_752837.1
XP_746740.1	pp	XP_752837.1
XP_755641.1	pp	XP_752837.1
XP_752781.1	pp	XP_752837.1
XP_753536.1	pp	XP_752837.1
XP_750660.1	pp	XP_752837.1
XP_751190.1	pp	XP_752837.1
XP_755433.2	pp	XP_752837.1
XP_747919.1	pp	XP_752837.1
XP_755452.1	pp	XP_752837.1
XP_753503.1	pp	XP_752837.1
XP_752781.1	pp	XP_754189.1
XP_753536.1	pp	XP_754189.1
XP_749996.1	pp	XP_754189.1
XP_755944.1	pp	XP_754834.1
XP_755552.1	pp	XP_752944.1
XP_752961.1	pp	XP_752944.1
XP_747931.1	pp	XP_752944.1
XP_754037.1	pp	XP_752944.1
XP_749527.1	pp	XP_752944.1
XP_747793.1	pp	XP_752944.1
XP_754480.1	pp	XP_752944.1
XP_750378.1	pp	XP_752944.1
XP_753340.1	pp	XP_752944.1
XP_749484.1	pp	XP_752944.1
XP_752908.1	pp	XP_752944.1
XP_752260.1	pp	XP_752944.1
XP_753340.1	pp	XP_754589.1
XP_752908.1	pp	XP_754589.1
XP_754080.1	pp	XP_754589.1
XP_747357.1	pp	XP_754589.1
XP_751111.1	pp	XP_754589.1
XP_754608.1	pp	XP_754932.2
XP_755397.1	pp	XP_754932.2
XP_749474.1	pp	XP_750100.1
XP_751096.1	pp	XP_751461.1
XP_750689.1	pp	XP_749720.1
XP_755552.1	pp	XP_749720.1
XP_749305.1	pp	XP_749720.1
XP_747793.1	pp	XP_749720.1
XP_750580.1	pp	XP_749720.1
XP_750921.1	pp	XP_749720.1
XP_755744.1	pp	XP_749720.1
XP_755456.1	pp	XP_749720.1
XP_752126.1	pp	XP_749720.1
XP_747357.1	pp	XP_749720.1
XP_751459.1	pp	XP_749720.1
XP_750244.1	pp	XP_749720.1
XP_749133.1	pp	XP_749720.1
XP_749433.1	pp	XP_748477.1
XP_749433.1	pp	XP_747917.1
XP_748066.1	pp	XP_748477.1
XP_748066.1	pp	XP_747917.1
XP_753781.1	pp	XP_748477.1
XP_753781.1	pp	XP_747917.1
XP_755486.1	pp	XP_748477.1
XP_755486.1	pp	XP_747917.1
XP_753815.1	pp	XP_748477.1
XP_753815.1	pp	XP_747917.1
XP_752135.1	pp	XP_748477.1
XP_752135.1	pp	XP_747917.1
XP_754889.1	pp	XP_748477.1
XP_754889.1	pp	XP_747917.1
XP_754052.2	pp	XP_748477.1
XP_754052.2	pp	XP_747917.1
XP_752066.2	pp	XP_748477.1
XP_752066.2	pp	XP_747917.1
XP_752543.1	pp	XP_748477.1
XP_752543.1	pp	XP_747917.1
XP_746490.1	pp	XP_748477.1
XP_746490.1	pp	XP_747917.1
XP_755731.1	pp	XP_755235.1
XP_750741.2	pp	XP_755960.1
XP_750490.1	pp	XP_755960.1
XP_751030.2	pp	XP_755960.1
XP_750580.1	pp	XP_752135.1
XP_754037.1	pp	XP_752135.1
XP_753430.2	pp	XP_752684.1
XP_754011.1	pp	XP_749997.1
XP_747866.1	pp	XP_746978.1
XP_751026.1	pp	XP_746831.1
XP_751571.1	pp	XP_752691.1
XP_751209.2	pp	XP_750257.1
XP_751679.1	pp	XP_750257.1
XP_754755.1	pp	XP_749613.2
XP_752896.1	pp	XP_749613.2
XP_751549.1	pp	XP_749613.2
XP_753589.1	pp	XP_747346.1
XP_748035.1	pp	XP_752090.1
XP_755456.1	pp	XP_752090.1
XP_747357.1	pp	XP_752090.1
XP_752287.1	pp	XP_752090.1
XP_747605.1	pp	XP_755552.1
XP_746740.1	pp	XP_755552.1
XP_746361.1	pp	XP_755552.1
XP_750364.1	pp	XP_755552.1
XP_752044.1	pp	XP_755552.1
XP_756045.1	pp	XP_755552.1
XP_755093.1	pp	XP_755552.1
XP_747926.1	pp	XP_751825.1
XP_752843.1	pp	XP_751295.1
XP_749685.1	pp	XP_751295.1
XP_751131.1	pp	XP_749602.1
XP_752826.1	pp	XP_754512.1
XP_752961.1	pp	XP_754512.1
XP_747931.1	pp	XP_754512.1
XP_750580.1	pp	XP_754512.1
XP_749527.1	pp	XP_754512.1
XP_749126.1	pp	XP_754512.1
XP_750333.1	pp	XP_754512.1
XP_750244.1	pp	XP_754512.1
XP_754980.1	pp	XP_754512.1
XP_750033.1	pp	XP_754512.1
XP_752459.1	pp	XP_754512.1
XP_752837.1	pp	XP_749136.1
XP_751934.2	pp	XP_749136.1
XP_753504.1	pp	XP_755047.1
XP_746746.1	pp	XP_755047.1
XP_754512.1	pp	XP_755047.1
XP_750253.1	pp	XP_755047.1
XP_756045.1	pp	XP_755047.1
XP_750871.1	pp	XP_755047.1
XP_749991.1	pp	XP_755047.1
XP_755937.1	pp	XP_755552.1
XP_752379.1	pp	XP_755552.1
XP_755834.1	pp	XP_755552.1
XP_750570.1	pp	XP_755552.1
XP_754512.1	pp	XP_755552.1
XP_750580.1	pp	XP_755552.1
XP_755936.1	pp	XP_755552.1
XP_746588.1	pp	XP_754236.1
XP_746953.1	pp	XP_754236.1
XP_746953.1	pp	XP_746588.1
XP_754396.1	pp	XP_751618.1
XP_755552.1	pp	XP_752662.2
XP_753354.1	pp	XP_752662.2
XP_747793.1	pp	XP_752662.2
XP_755422.1	pp	XP_749753.1
XP_751207.2	pp	XP_750583.1
XP_751118.1	pp	XP_750583.1
XP_753511.1	pp	XP_750583.1
XP_748739.1	pp	XP_749305.1
XP_748940.1	pp	XP_749305.1
XP_755395.1	pp	XP_749305.1
XP_754225.1	pp	XP_749305.1
XP_755914.1	pp	XP_749305.1
XP_752389.1	pp	XP_749305.1
XP_747628.1	pp	XP_749305.1
XP_754557.1	pp	XP_746612.1
XP_755483.1	pp	XP_746612.1
XP_749627.2	pp	XP_751245.1
XP_751641.1	pp	XP_751245.1
XP_747926.1	pp	XP_752761.1
XP_752944.1	pp	XP_752761.1
XP_749136.1	pp	XP_752761.1
XP_750253.1	pp	XP_752761.1
XP_754634.1	pp	XP_752761.1
XP_753478.1	pp	XP_752761.1
XP_746571.1	pp	XP_752761.1
XP_752217.1	pp	XP_752761.1
XP_751934.2	pp	XP_752761.1
XP_755407.1	pp	XP_752761.1
XP_755397.1	pp	XP_752773.1
XP_746572.1	pp	XP_748739.1
XP_748738.1	pp	XP_748739.1
XP_746615.1	pp	XP_750499.1
XP_750921.1	pp	XP_750499.1
XP_754787.1	pp	XP_749301.1
XP_748871.1	pp	XP_749301.1
XP_755424.1	pp	XP_749301.1
XP_747524.1	pp	XP_749301.1
XP_752795.1	pp	XP_749301.1
XP_754857.1	pp	XP_749301.1
XP_752552.1	pp	XP_749301.1
XP_755484.1	pp	XP_749301.1
XP_748226.1	pp	XP_749301.1
XP_746835.1	pp	XP_749301.1
XP_750094.1	pp	XP_749301.1
XP_751096.1	pp	XP_754750.1
XP_747866.1	pp	XP_753504.1
XP_747346.1	pp	XP_747334.1
XP_755572.1	pp	XP_747334.1
XP_746683.1	pp	XP_747334.1
XP_750580.1	pp	XP_747334.1
XP_001481648.1	pp	XP_747334.1
XP_750921.1	pp	XP_747922.1
XP_749718.1	pp	XP_747922.1
XP_749690.1	pp	XP_753955.1
XP_749305.1	pp	XP_746784.1
XP_750741.2	pp	XP_746784.1
XP_754274.1	pp	XP_746784.1
XP_754663.1	pp	XP_746784.1
XP_750713.1	pp	XP_746784.1
XP_749133.1	pp	XP_746784.1
XP_754203.1	pp	XP_746784.1
XP_755283.1	pp	XP_746784.1
XP_746571.1	pp	XP_746784.1
XP_752799.1	pp	XP_746784.1
XP_747836.1	pp	XP_746784.1
XP_749672.1	pp	XP_746784.1
XP_755552.1	pp	XP_752164.1
XP_749690.1	pp	XP_746491.1
XP_747604.1	pp	XP_746491.1
XP_755552.1	pp	XP_754619.1
XP_754515.1	pp	XP_754619.1
XP_748035.1	pp	XP_750550.1
XP_755944.1	pp	XP_750550.1
XP_754203.1	pp	XP_754081.1
XP_749738.1	pp	XP_754081.1
XP_752105.1	pp	XP_754588.1
XP_748658.1	pp	XP_754468.1
XP_754189.1	pp	XP_755705.2
XP_752760.1	pp	XP_755705.2
XP_752781.1	pp	XP_755705.2
XP_749996.1	pp	XP_755705.2
XP_749248.1	pp	XP_755705.2
XP_752067.2	pp	XP_755705.2
XP_747242.1	pp	XP_755705.2
XP_750890.1	pp	XP_755705.2
XP_747988.1	pp	XP_755705.2
XP_754005.1	pp	XP_755705.2
XP_754396.1	pp	XP_747286.1
XP_750465.1	pp	XP_747286.1
XP_751584.1	pp	XP_751181.1
XP_751734.1	pp	XP_747570.1
XP_750580.1	pp	XP_751911.1
XP_750776.1	pp	XP_751911.1
XP_750570.1	pp	XP_752961.1
XP_749720.1	pp	XP_752961.1
XP_752164.1	pp	XP_752961.1
XP_755312.1	pp	XP_752961.1
XP_752459.1	pp	XP_752961.1
XP_752631.1	pp	XP_752961.1
XP_752379.1	pp	XP_752961.1
XP_747604.1	pp	XP_752961.1
XP_747931.1	pp	XP_755488.1
XP_754889.1	pp	XP_751463.1
XP_752882.1	pp	XP_751463.1
XP_751022.1	pp	XP_751463.1
XP_750689.1	pp	XP_746740.1
XP_749136.1	pp	XP_746740.1
XP_755705.2	pp	XP_746740.1
XP_747793.1	pp	XP_746740.1
XP_755187.1	pp	XP_746740.1
XP_754557.1	pp	XP_746740.1
XP_747332.1	pp	XP_746740.1
XP_751641.1	pp	XP_746740.1
XP_755452.1	pp	XP_746740.1
XP_753503.1	pp	XP_746740.1
XP_754980.1	pp	XP_748097.1
XP_755944.1	pp	XP_754953.1
XP_746361.1	pp	XP_752744.1
XP_747410.1	pp	XP_752744.1
XP_746528.1	pp	XP_752744.1
XP_751852.1	pp	XP_752744.1
XP_746652.1	pp	XP_752744.1
XP_751155.1	pp	XP_752744.1
XP_754660.1	pp	XP_750432.1
XP_750056.1	pp	XP_750432.1
XP_753526.1	pp	XP_750741.2
XP_752646.1	pp	XP_750741.2
XP_747793.1	pp	XP_750741.2
XP_747604.1	pp	XP_750741.2
XP_748936.1	pp	XP_747920.1
XP_747604.1	pp	XP_753767.1
XP_753515.2	pp	XP_754755.1
XP_754274.1	pp	XP_754755.1
XP_752312.1	pp	XP_754755.1
XP_755233.1	pp	XP_754755.1
XP_750260.1	pp	XP_751698.1
XP_750147.1	pp	XP_754750.1
XP_753589.1	pp	XP_755572.1
XP_747673.1	pp	XP_749345.1
XP_750741.2	pp	XP_753417.1
XP_754516.1	pp	XP_753417.1
XP_750921.1	pp	XP_753417.1
XP_753545.1	pp	XP_752584.1
XP_747987.1	pp	XP_753270.1
XP_746611.1	pp	XP_747987.1
XP_749239.1	pp	XP_747987.1
XP_753270.1	pp	XP_752061.1
XP_749523.1	pp	XP_746611.1
XP_749362.1	pp	XP_746611.1
XP_001481543.1	pp	XP_747724.1
XP_755119.1	pp	XP_001481680.1
XP_750809.1	pp	XP_749362.1
XP_749237.1	pp	XP_752939.1
XP_749066.1	pp	XP_752052.1
XP_755856.1	pp	XP_749061.1
XP_753318.1	pp	XP_749061.1
XP_755406.1	pp	XP_754716.1
XP_747281.1	pp	XP_752790.1
XP_747926.1	pp	XP_750490.1
XP_750253.1	pp	XP_750490.1
XP_748066.1	pp	XP_749134.1
XP_748066.1	pp	XP_752137.1
XP_750934.1	pp	XP_749134.1
XP_750934.1	pp	XP_752137.1
XP_752882.1	pp	XP_749134.1
XP_752882.1	pp	XP_752137.1
XP_001481453.1	pp	XP_749134.1
XP_001481453.1	pp	XP_752137.1
XP_755480.2	pp	XP_749134.1
XP_755480.2	pp	XP_752137.1
XP_751136.1	pp	XP_752429.1
XP_746572.1	pp	XP_752429.1
XP_754076.1	pp	XP_752429.1
XP_754480.1	pp	XP_752429.1
XP_751193.1	pp	XP_752429.1
XP_752555.1	pp	XP_752429.1
XP_731525.1	pp	XP_752429.1
XP_754732.1	pp	XP_752429.1
XP_749997.1	pp	XP_752663.1
XP_747988.1	pp	XP_752663.1
XP_752758.1	pp	XP_752663.1
XP_752781.1	pp	XP_752760.1
XP_750265.1	pp	XP_752760.1
XP_753536.1	pp	XP_752760.1
XP_756045.1	pp	XP_752760.1
XP_753799.1	pp	XP_752760.1
XP_754005.1	pp	XP_752760.1
XP_754649.1	pp	XP_747604.1
XP_752429.1	pp	XP_748940.1
XP_752883.1	pp	XP_748940.1
XP_750023.1	pp	XP_748940.1
XP_747676.1	pp	XP_748940.1
XP_751118.1	pp	XP_748940.1
XP_755936.1	pp	XP_748940.1
XP_751161.2	pp	XP_748940.1
XP_752217.1	pp	XP_748940.1
XP_755056.1	pp	XP_748940.1
XP_749690.1	pp	XP_754767.1
XP_755552.1	pp	XP_747200.1
XP_746784.1	pp	XP_747200.1
XP_752961.1	pp	XP_747200.1
XP_747931.1	pp	XP_747200.1
XP_751030.2	pp	XP_747200.1
XP_750253.1	pp	XP_747200.1
XP_749133.1	pp	XP_747200.1
XP_749924.1	pp	XP_747200.1
XP_753419.1	pp	XP_747200.1
XP_754189.1	pp	XP_754458.1
XP_753417.1	pp	XP_754458.1
XP_749761.1	pp	XP_754458.1
XP_750333.1	pp	XP_754458.1
XP_746747.1	pp	XP_754458.1
XP_751485.1	pp	XP_754458.1
XP_752790.1	pp	XP_752553.1
XP_752115.1	pp	XP_755451.2
XP_753795.1	pp	XP_755451.2
XP_756052.1	pp	XP_755451.2
XP_750700.1	pp	XP_755451.2
XP_751822.1	pp	XP_755451.2
XP_747357.1	pp	XP_749237.1
XP_750689.1	pp	XP_755937.1
XP_750013.1	pp	XP_755937.1
XP_747628.1	pp	XP_755937.1
XP_753340.1	pp	XP_755937.1
XP_747357.1	pp	XP_755937.1
XP_755457.1	pp	XP_749502.1
XP_755457.1	pp	XP_752488.1
XP_755095.1	pp	XP_749502.1
XP_755095.1	pp	XP_752488.1
XP_755486.1	pp	XP_749502.1
XP_755486.1	pp	XP_752488.1
XP_746668.1	pp	XP_749502.1
XP_746668.1	pp	XP_752488.1
XP_752298.1	pp	XP_749502.1
XP_752298.1	pp	XP_752488.1
XP_753498.1	pp	XP_755395.1
XP_748734.1	pp	XP_748938.1
XP_747793.1	pp	XP_755312.1
XP_754203.1	pp	XP_755312.1
XP_753498.1	pp	XP_755312.1
XP_751459.1	pp	XP_755312.1
XP_753515.2	pp	XP_753350.1
XP_751131.1	pp	XP_753350.1
XP_749305.1	pp	XP_753354.1
XP_746784.1	pp	XP_753354.1
XP_749464.1	pp	XP_753354.1
XP_747628.1	pp	XP_753354.1
XP_754034.1	pp	XP_753354.1
XP_752206.1	pp	XP_753354.1
XP_753467.1	pp	XP_753354.1
XP_749397.1	pp	XP_753862.1
XP_750997.1	pp	XP_753862.1
XP_752103.1	pp	XP_749397.1
XP_750056.1	pp	XP_750895.1
XP_751860.1	pp	XP_751534.1
XP_752834.1	pp	XP_752473.1
XP_750689.1	pp	XP_752473.1
XP_752429.1	pp	XP_752473.1
XP_755519.1	pp	XP_752473.1
XP_749387.1	pp	XP_752473.1
XP_747604.1	pp	XP_752473.1
XP_750518.1	pp	XP_755406.1
XP_750479.1	pp	XP_755406.1
XP_751584.1	pp	XP_754608.1
XP_752773.1	pp	XP_754608.1
XP_754557.1	pp	XP_754608.1
XP_750333.1	pp	XP_754608.1
XP_752843.1	pp	XP_754608.1
XP_755903.1	pp	XP_754608.1
XP_755397.1	pp	XP_754608.1
XP_746621.1	pp	XP_754608.1
XP_748972.1	pp	XP_754923.1
XP_749133.1	pp	XP_754923.1
XP_755552.1	pp	XP_754452.1
XP_749133.1	pp	XP_754452.1
XP_755944.1	pp	XP_754452.1
XP_750253.1	pp	XP_746572.1
XP_751913.1	pp	XP_746572.1
XP_748018.1	pp	XP_746572.1
XP_746923.1	pp	XP_746572.1
XP_749687.1	pp	XP_746572.1
XP_750419.2	pp	XP_746572.1
XP_754211.1	pp	XP_746572.1
XP_751973.1	pp	XP_746572.1
XP_751181.1	pp	XP_753719.1
XP_755187.1	pp	XP_753719.1
XP_747200.1	pp	XP_753515.2
XP_749491.1	pp	XP_753515.2
XP_748988.1	pp	XP_753515.2
XP_751131.1	pp	XP_753515.2
XP_752312.1	pp	XP_753515.2
XP_754480.1	pp	XP_753515.2
XP_754830.1	pp	XP_753515.2
XP_749494.1	pp	XP_753515.2
XP_752744.1	pp	XP_750525.1
XP_748940.1	pp	XP_750525.1
XP_747621.1	pp	XP_750525.1
XP_754687.1	pp	XP_750525.1
XP_749133.1	pp	XP_750525.1
XP_752555.1	pp	XP_750525.1
XP_731525.1	pp	XP_750525.1
XP_747945.1	pp	XP_754866.1
XP_753104.1	pp	XP_754866.1
XP_751123.1	pp	XP_754866.1
XP_754980.1	pp	XP_754866.1
XP_750921.1	pp	XP_754866.1
XP_754080.1	pp	XP_754866.1
XP_752263.1	pp	XP_754866.1
XP_754794.1	pp	XP_747945.1
XP_750921.1	pp	XP_747945.1
XP_752908.1	pp	XP_747945.1
XP_755944.1	pp	XP_747945.1
XP_748477.1	pp	XP_752863.1
XP_747917.1	pp	XP_752863.1
XP_749084.1	pp	XP_752863.1
XP_749594.1	pp	XP_752863.1
XP_752216.1	pp	XP_752863.1
XP_752219.1	pp	XP_752863.1
XP_748179.1	pp	XP_752863.1
XP_748207.1	pp	XP_752863.1
XP_753662.1	pp	XP_752863.1
XP_755582.1	pp	XP_752863.1
XP_747562.1	pp	XP_755516.1
XP_754486.2	pp	XP_755516.1
XP_753753.1	pp	XP_755516.1
XP_749411.1	pp	XP_753716.1
XP_754450.1	pp	XP_753716.1
XP_752744.1	pp	XP_747926.1
XP_747793.1	pp	XP_747926.1
XP_748972.1	pp	XP_747926.1
XP_754076.1	pp	XP_747926.1
XP_750244.1	pp	XP_747926.1
XP_753512.1	pp	XP_747926.1
XP_754061.1	pp	XP_747926.1
XP_754545.1	pp	XP_747926.1
XP_753771.1	pp	XP_747926.1
XP_755834.1	pp	XP_747926.1
XP_755944.1	pp	XP_747926.1
XP_754203.1	pp	XP_750655.1
XP_755238.1	pp	XP_755169.1
XP_755238.1	pp	XP_748528.1
XP_754275.1	pp	XP_755169.1
XP_754275.1	pp	XP_748528.1
XP_754052.2	pp	XP_754337.1
XP_748748.1	pp	XP_753958.1
XP_756064.2	pp	XP_748737.1
XP_753069.1	pp	XP_748737.1
XP_749491.1	pp	XP_750311.1
XP_748034.1	pp	XP_752792.1
XP_754061.1	pp	XP_752792.1
XP_755257.1	pp	XP_752792.1
XP_755620.1	pp	XP_752792.1
XP_752007.1	pp	XP_752792.1
XP_752441.1	pp	XP_752792.1
XP_754659.1	pp	XP_752792.1
XP_754031.1	pp	XP_752792.1
XP_751825.1	pp	XP_746746.1
XP_754480.1	pp	XP_746746.1
XP_753771.1	pp	XP_746746.1
XP_752703.1	pp	XP_746922.1
XP_755078.1	pp	XP_746922.1
XP_754203.1	pp	XP_746922.1
XP_747604.1	pp	XP_746922.1
XP_747367.1	pp	XP_746922.1
XP_752446.1	pp	XP_755656.1
XP_753340.1	pp	XP_755656.1
XP_752739.1	pp	XP_755656.1
XP_751641.1	pp	XP_755656.1
XP_747836.1	pp	XP_755656.1
XP_751133.1	pp	XP_749084.1
XP_748066.1	pp	XP_749084.1
XP_753416.1	pp	XP_749084.1
XP_752335.2	pp	XP_749084.1
XP_755486.1	pp	XP_749084.1
XP_746924.1	pp	XP_749084.1
XP_753547.1	pp	XP_749084.1
XP_753795.1	pp	XP_749084.1
XP_753763.2	pp	XP_749084.1
XP_752543.1	pp	XP_749084.1
XP_755672.1	pp	XP_749084.1
XP_754651.1	pp	XP_749084.1
XP_752298.1	pp	XP_749084.1
XP_746740.1	pp	XP_755641.1
XP_753536.1	pp	XP_755641.1
XP_747351.1	pp	XP_755641.1
XP_752594.2	pp	XP_755641.1
XP_754061.1	pp	XP_754512.1
XP_749922.1	pp	XP_749594.1
XP_752691.1	pp	XP_750985.1
XP_747884.1	pp	XP_750985.1
XP_746753.1	pp	XP_750985.1
XP_752706.1	pp	XP_750985.1
XP_754162.1	pp	XP_750985.1
XP_750499.1	pp	XP_753861.1
XP_753350.1	pp	XP_747562.1
XP_750388.2	pp	XP_746361.1
XP_754061.1	pp	XP_746361.1
XP_750921.1	pp	XP_746361.1
XP_755088.1	pp	XP_746361.1
XP_749411.1	pp	XP_751160.1
XP_749690.1	pp	XP_751177.1
XP_754788.1	pp	XP_755761.1
XP_753715.1	pp	XP_747931.1
XP_747926.1	pp	XP_747931.1
XP_750499.1	pp	XP_747931.1
XP_754452.1	pp	XP_747931.1
XP_752222.1	pp	XP_747931.1
XP_756045.1	pp	XP_747931.1
XP_749464.1	pp	XP_747931.1
XP_754616.1	pp	XP_747931.1
XP_749046.1	pp	XP_747931.1
XP_755914.1	pp	XP_747931.1
XP_750224.1	pp	XP_747931.1
XP_747112.1	pp	XP_751327.1
XP_748594.1	pp	XP_751327.1
XP_752632.1	pp	XP_751327.1
XP_750860.1	pp	XP_751327.1
XP_748188.1	pp	XP_751327.1
XP_751338.1	pp	XP_751327.1
XP_748473.1	pp	XP_751327.1
XP_753059.2	pp	XP_751327.1
XP_747112.1	pp	XP_750035.1
XP_748594.1	pp	XP_750035.1
XP_752632.1	pp	XP_750035.1
XP_750860.1	pp	XP_750035.1
XP_748188.1	pp	XP_750035.1
XP_751338.1	pp	XP_750035.1
XP_748473.1	pp	XP_750035.1
XP_753059.2	pp	XP_750035.1
XP_754011.1	pp	XP_751327.1
XP_754011.1	pp	XP_750035.1
XP_755944.1	pp	XP_754050.2
XP_750741.2	pp	XP_752222.1
XP_749799.1	pp	XP_747215.1
XP_746491.1	pp	XP_752646.1
XP_746922.1	pp	XP_752646.1
XP_747259.1	pp	XP_752646.1
XP_755194.1	pp	XP_752646.1
XP_754811.1	pp	XP_752646.1
XP_753587.1	pp	XP_752646.1
XP_753464.1	pp	XP_752646.1
XP_746978.1	pp	XP_747854.1
XP_749527.1	pp	XP_747854.1
XP_750921.1	pp	XP_747854.1
XP_752908.1	pp	XP_747854.1
XP_751459.1	pp	XP_747854.1
XP_755944.1	pp	XP_747854.1
XP_755220.1	pp	XP_754735.1
XP_748038.1	pp	XP_752386.1
XP_756014.1	pp	XP_750288.1
XP_747662.1	pp	XP_750288.1
XP_001481553.1	pp	XP_750288.1
XP_751021.1	pp	XP_750288.1
XP_750195.1	pp	XP_750288.1
XP_751118.1	pp	XP_750141.2
XP_749084.1	pp	XP_749433.1
XP_752882.1	pp	XP_749433.1
XP_746668.1	pp	XP_749433.1
XP_751022.1	pp	XP_749433.1
XP_746784.1	pp	XP_755395.1
XP_755486.1	pp	XP_749080.1
XP_752882.1	pp	XP_749080.1
XP_751860.1	pp	XP_749080.1
XP_749345.1	pp	XP_755064.1
XP_751665.1	pp	XP_755064.1
XP_750100.1	pp	XP_751171.1
XP_754545.1	pp	XP_751171.1
XP_752926.1	pp	XP_755558.1
XP_750622.1	pp	XP_755558.1
XP_754715.1	pp	XP_754076.1
XP_755334.2	pp	XP_754076.1
XP_748018.1	pp	XP_754076.1
XP_754631.1	pp	XP_754076.1
XP_755645.1	pp	XP_754076.1
XP_754203.1	pp	XP_755527.1
XP_753715.1	pp	XP_751096.1
XP_750655.1	pp	XP_751096.1
XP_746361.1	pp	XP_751096.1
XP_756045.1	pp	XP_751096.1
XP_752896.1	pp	XP_751096.1
XP_755360.1	pp	XP_751096.1
XP_755448.1	pp	XP_751096.1
XP_751189.2	pp	XP_751096.1
XP_747195.1	pp	XP_751096.1
XP_747988.1	pp	XP_751096.1
XP_755736.2	pp	XP_751096.1
XP_751808.1	pp	XP_747957.1
XP_754203.1	pp	XP_747957.1
XP_746740.1	pp	XP_752781.1
XP_755641.1	pp	XP_752781.1
XP_753536.1	pp	XP_752781.1
XP_749677.1	pp	XP_752781.1
XP_746747.1	pp	XP_752781.1
XP_752837.1	pp	XP_750265.1
XP_754189.1	pp	XP_750265.1
XP_755705.2	pp	XP_750265.1
XP_746740.1	pp	XP_750265.1
XP_755641.1	pp	XP_750265.1
XP_755187.1	pp	XP_750265.1
XP_747242.1	pp	XP_750265.1
XP_752317.1	pp	XP_750265.1
XP_747351.1	pp	XP_750265.1
XP_755705.2	pp	XP_753536.1
XP_749677.1	pp	XP_753536.1
XP_747332.1	pp	XP_753536.1
XP_747242.1	pp	XP_753536.1
XP_752792.1	pp	XP_750992.1
XP_752902.1	pp	XP_750992.1
XP_755173.1	pp	XP_750992.1
XP_753048.1	pp	XP_750992.1
XP_747247.1	pp	XP_750992.1
XP_754663.1	pp	XP_750091.2
XP_752246.1	pp	XP_750091.2
XP_753352.1	pp	XP_750091.2
XP_754512.1	pp	XP_754274.1
XP_747200.1	pp	XP_754274.1
XP_753350.1	pp	XP_754274.1
XP_753515.2	pp	XP_754274.1
XP_752067.2	pp	XP_754274.1
XP_751131.1	pp	XP_754274.1
XP_755283.1	pp	XP_754274.1
XP_748031.1	pp	XP_752068.1
XP_748166.1	pp	XP_752068.1
XP_750168.1	pp	XP_752068.1
XP_754031.1	pp	XP_752068.1
XP_755950.1	pp	XP_747199.2
XP_750570.1	pp	XP_751030.2
XP_752944.1	pp	XP_751030.2
XP_749720.1	pp	XP_751030.2
XP_754512.1	pp	XP_751030.2
XP_753417.1	pp	XP_751030.2
XP_752054.1	pp	XP_751030.2
XP_746361.1	pp	XP_751030.2
XP_750253.1	pp	XP_751030.2
XP_750637.1	pp	XP_751030.2
XP_746689.2	pp	XP_751030.2
XP_001481567.1	pp	XP_751030.2
XP_752643.1	pp	XP_751030.2
XP_751648.1	pp	XP_751030.2
XP_755201.1	pp	XP_751030.2
XP_753467.1	pp	XP_751030.2
XP_752512.1	pp	XP_750243.1
XP_750157.2	pp	XP_750243.1
XP_750929.1	pp	XP_755708.1
XP_749345.1	pp	XP_751665.1
XP_748066.1	pp	XP_748918.1
XP_755486.1	pp	XP_748918.1
XP_750720.1	pp	XP_750527.1
XP_755476.1	pp	XP_750527.1
XP_754203.1	pp	XP_750527.1
XP_754080.1	pp	XP_750527.1
XP_750570.1	pp	XP_756003.2
XP_750570.1	pp	XP_750013.1
XP_754318.1	pp	XP_750013.1
XP_754830.1	pp	XP_750013.1
XP_750707.1	pp	XP_750013.1
XP_750420.2	pp	XP_750013.1
XP_751852.1	pp	XP_750013.1
XP_749971.1	pp	XP_750013.1
XP_755361.1	pp	XP_750013.1
XP_749690.1	pp	XP_753768.1
XP_749345.1	pp	XP_747355.1
XP_750921.1	pp	XP_752157.1
XP_746572.1	pp	XP_748106.1
XP_750388.2	pp	XP_752157.1
XP_754722.1	pp	XP_752157.1
XP_755097.1	pp	XP_752157.1
XP_755856.1	pp	XP_752157.1
XP_747604.1	pp	XP_752157.1
XP_750499.1	pp	XP_753930.1
XP_750406.1	pp	XP_754291.1
XP_752863.1	pp	XP_755590.1
XP_001481682.1	pp	XP_755590.1
XP_751118.1	pp	XP_755590.1
XP_747965.2	pp	XP_755590.1
XP_755824.1	pp	XP_755590.1
XP_750689.1	pp	XP_746660.1
XP_752246.1	pp	XP_746660.1
XP_753433.1	pp	XP_746660.1
XP_754716.1	pp	XP_754663.1
XP_755406.1	pp	XP_754663.1
XP_752421.1	pp	XP_754663.1
XP_750772.1	pp	XP_748466.2
XP_754634.1	pp	XP_752146.1
XP_754999.1	pp	XP_752146.1
XP_755705.2	pp	XP_750719.1
XP_752760.1	pp	XP_750719.1
XP_753799.1	pp	XP_750719.1
XP_750388.2	pp	XP_752074.1
XP_752944.1	pp	XP_752074.1
XP_750527.1	pp	XP_752074.1
XP_750785.1	pp	XP_752074.1
XP_752084.2	pp	XP_752074.1
XP_755476.1	pp	XP_752074.1
XP_754722.1	pp	XP_752074.1
XP_754480.1	pp	XP_752074.1
XP_746652.1	pp	XP_752074.1
XP_751155.1	pp	XP_752074.1
XP_750667.1	pp	XP_752074.1
XP_755856.1	pp	XP_748031.1
XP_753318.1	pp	XP_748031.1
XP_755620.1	pp	XP_748031.1
XP_754975.1	pp	XP_748031.1
XP_747945.1	pp	XP_747868.1
XP_749133.1	pp	XP_747868.1
XP_748739.1	pp	XP_747793.1
XP_752429.1	pp	XP_747793.1
XP_750366.1	pp	XP_747793.1
XP_754225.1	pp	XP_747793.1
XP_747988.1	pp	XP_747793.1
XP_751648.1	pp	XP_747793.1
XP_755407.1	pp	XP_747793.1
XP_749991.1	pp	XP_747793.1
XP_747662.1	pp	XP_754194.1
XP_754852.1	pp	XP_754194.1
XP_750243.1	pp	XP_747662.1
XP_747580.1	pp	XP_747662.1
XP_755252.1	pp	XP_747662.1
XP_754732.1	pp	XP_747662.1
XP_747965.2	pp	XP_747907.1
XP_752295.1	pp	XP_751003.1
XP_752146.1	pp	XP_749996.1
XP_746747.1	pp	XP_749996.1
XP_747242.1	pp	XP_749996.1
XP_753929.1	pp	XP_749761.1
XP_750055.1	pp	XP_749761.1
XP_751995.1	pp	XP_749761.1
XP_752938.1	pp	XP_749761.1
XP_747562.1	pp	XP_747358.1
XP_749474.1	pp	XP_747358.1
XP_752900.1	pp	XP_747358.1
XP_753753.1	pp	XP_747358.1
XP_750689.1	pp	XP_749563.2
XP_754203.1	pp	XP_749563.2
XP_755944.1	pp	XP_749563.2
XP_750330.1	pp	XP_749503.1
XP_754601.1	pp	XP_749503.1
XP_752331.1	pp	XP_749503.1
XP_747584.1	pp	XP_749503.1
XP_755360.1	pp	XP_751380.1
XP_755360.1	pp	XP_748959.1
XP_750388.2	pp	XP_750580.1
XP_752944.1	pp	XP_750580.1
XP_754619.1	pp	XP_750580.1
XP_752429.1	pp	XP_750580.1
XP_747200.1	pp	XP_750580.1
XP_755312.1	pp	XP_750580.1
XP_747926.1	pp	XP_750580.1
XP_755656.1	pp	XP_750580.1
XP_750288.1	pp	XP_750580.1
XP_750156.1	pp	XP_750580.1
XP_749464.1	pp	XP_750580.1
XP_753273.1	pp	XP_750580.1
XP_746773.1	pp	XP_750580.1
XP_748438.1	pp	XP_750580.1
XP_754450.1	pp	XP_750580.1
XP_756133.1	pp	XP_750580.1
XP_749538.1	pp	XP_750580.1
XP_751679.1	pp	XP_750580.1
XP_748029.1	pp	XP_750580.1
XP_753298.1	pp	XP_750580.1
XP_753525.1	pp	XP_750580.1
XP_755407.1	pp	XP_750580.1
XP_750032.1	pp	XP_750580.1
XP_747357.1	pp	XP_750580.1
XP_752837.1	pp	XP_754079.1
XP_750257.1	pp	XP_750156.1
XP_750689.1	pp	XP_748094.1
XP_750244.1	pp	XP_748094.1
XP_748972.1	pp	XP_755298.1
XP_750500.1	pp	XP_750785.1
XP_752074.1	pp	XP_748923.1
XP_750785.1	pp	XP_748923.1
XP_749622.1	pp	XP_748923.1
XP_752084.2	pp	XP_748923.1
XP_750537.1	pp	XP_748923.1
XP_748127.1	pp	XP_748923.1
XP_750463.1	pp	XP_748923.1
XP_753340.1	pp	XP_752883.1
XP_753340.1	pp	XP_750023.1
XP_752323.1	pp	XP_752883.1
XP_752323.1	pp	XP_750023.1
XP_754732.1	pp	XP_752883.1
XP_754732.1	pp	XP_750023.1
XP_754003.1	pp	XP_747566.1
XP_751021.1	pp	XP_747566.1
XP_749559.1	pp	XP_747566.1
XP_752552.1	pp	XP_747566.1
XP_752074.1	pp	XP_750536.1
XP_748602.2	pp	XP_755637.1
XP_747101.1	pp	XP_748602.2
XP_747112.1	pp	XP_755891.1
XP_748594.1	pp	XP_755891.1
XP_752632.1	pp	XP_755891.1
XP_750860.1	pp	XP_755891.1
XP_748188.1	pp	XP_755891.1
XP_751338.1	pp	XP_755891.1
XP_748473.1	pp	XP_755891.1
XP_753059.2	pp	XP_755891.1
XP_751605.1	pp	XP_755891.1
XP_747462.1	pp	XP_755891.1
XP_755486.1	pp	XP_755891.1
XP_752882.1	pp	XP_755891.1
XP_748702.2	pp	XP_755891.1
XP_749930.2	pp	XP_755891.1
XP_751016.1	pp	XP_755891.1
XP_747804.1	pp	XP_755891.1
XP_752548.1	pp	XP_755891.1
XP_753207.1	pp	XP_755891.1
XP_748898.2	pp	XP_755891.1
XP_754004.1	pp	XP_755891.1
XP_751860.1	pp	XP_755891.1
XP_752219.1	pp	XP_755891.1
XP_748179.1	pp	XP_755891.1
XP_748207.1	pp	XP_755891.1
XP_753662.1	pp	XP_755891.1
XP_755582.1	pp	XP_755891.1
XP_754814.1	pp	XP_755348.1
XP_750921.1	pp	XP_752507.1
XP_751641.1	pp	XP_752507.1
XP_754223.1	pp	XP_750142.2
XP_748090.1	pp	XP_750142.2
XP_755239.1	pp	XP_750142.2
XP_755347.1	pp	XP_750142.2
XP_753557.2	pp	XP_750142.2
XP_755543.1	pp	XP_754628.1
XP_754663.1	pp	XP_749748.1
XP_748961.1	pp	XP_749748.1
XP_752421.1	pp	XP_749748.1
XP_750583.1	pp	XP_753454.1
XP_750330.1	pp	XP_753454.1
XP_754512.1	pp	XP_753841.1
XP_749305.1	pp	XP_753841.1
XP_756045.1	pp	XP_753841.1
XP_749464.1	pp	XP_753841.1
XP_753478.1	pp	XP_753841.1
XP_755856.1	pp	XP_752059.1
XP_750689.1	pp	XP_755950.1
XP_752084.2	pp	XP_749622.1
XP_750720.1	pp	XP_749622.1
XP_749045.1	pp	XP_749622.1
XP_749690.1	pp	XP_754522.1
XP_752555.1	pp	XP_751117.1
XP_731525.1	pp	XP_751117.1
XP_754052.2	pp	XP_746550.1
XP_752872.1	pp	XP_754077.1
XP_752938.1	pp	XP_754077.1
XP_753685.1	pp	XP_754077.1
XP_747847.1	pp	XP_754077.1
XP_750490.1	pp	XP_753900.1
XP_752631.1	pp	XP_753900.1
XP_755744.1	pp	XP_753900.1
XP_752863.1	pp	XP_746548.1
XP_747907.1	pp	XP_746548.1
XP_752227.1	pp	XP_746548.1
XP_752066.2	pp	XP_746548.1
XP_746343.1	pp	XP_746548.1
XP_750992.1	pp	XP_754517.1
XP_749751.1	pp	XP_754517.1
XP_752460.1	pp	XP_754517.1
XP_755173.1	pp	XP_754517.1
XP_747976.1	pp	XP_754517.1
XP_749738.1	pp	XP_754517.1
XP_749594.1	pp	XP_755164.1
XP_750921.1	pp	XP_755164.1
XP_751641.1	pp	XP_755164.1
XP_750689.1	pp	XP_754664.1
XP_747931.1	pp	XP_754036.1
XP_747200.1	pp	XP_752252.1
XP_747926.1	pp	XP_752252.1
XP_755097.1	pp	XP_752252.1
XP_749464.1	pp	XP_752252.1
XP_755929.1	pp	XP_752252.1
XP_747847.1	pp	XP_752252.1
XP_752082.1	pp	XP_754037.1
XP_754203.1	pp	XP_754037.1
XP_747824.1	pp	XP_754037.1
XP_754283.1	pp	XP_750666.2
XP_752087.1	pp	XP_750666.2
XP_755214.1	pp	XP_750666.2
XP_754337.1	pp	XP_748066.1
XP_752512.1	pp	XP_748066.1
XP_748871.1	pp	XP_748066.1
XP_755424.1	pp	XP_748066.1
XP_747524.1	pp	XP_748066.1
XP_751598.1	pp	XP_748066.1
XP_753053.1	pp	XP_748066.1
XP_748955.1	pp	XP_748066.1
XP_754889.1	pp	XP_748066.1
XP_752882.1	pp	XP_748066.1
XP_748702.2	pp	XP_748066.1
XP_749930.2	pp	XP_748066.1
XP_751016.1	pp	XP_748066.1
XP_747804.1	pp	XP_748066.1
XP_752548.1	pp	XP_748066.1
XP_753207.1	pp	XP_748066.1
XP_748898.2	pp	XP_748066.1
XP_754004.1	pp	XP_748066.1
XP_751022.1	pp	XP_748066.1
XP_754011.1	pp	XP_748066.1
XP_749289.1	pp	XP_748066.1
XP_753331.1	pp	XP_748066.1
XP_752219.1	pp	XP_748066.1
XP_748179.1	pp	XP_748066.1
XP_748207.1	pp	XP_748066.1
XP_753662.1	pp	XP_748066.1
XP_755582.1	pp	XP_748066.1
XP_749253.1	pp	XP_748066.1
XP_748219.1	pp	XP_748066.1
XP_756125.1	pp	XP_748066.1
XP_751288.1	pp	XP_748066.1
XP_750580.1	pp	XP_750621.1
XP_755547.1	pp	XP_749949.1
XP_747662.1	pp	XP_001481429.1
XP_750536.1	pp	XP_752459.1
XP_753478.1	pp	XP_752459.1
XP_750720.1	pp	XP_752084.2
XP_754480.1	pp	XP_746712.1
XP_753677.1	pp	XP_746712.1
XP_749991.1	pp	XP_746712.1
XP_747229.1	pp	XP_746712.1
XP_750257.1	pp	XP_750253.1
XP_746712.1	pp	XP_750253.1
XP_752896.1	pp	XP_750253.1
XP_750330.1	pp	XP_750253.1
XP_750244.1	pp	XP_750253.1
XP_754480.1	pp	XP_750253.1
XP_755257.1	pp	XP_750253.1
XP_755744.1	pp	XP_750253.1
XP_752908.1	pp	XP_750253.1
XP_755173.1	pp	XP_750253.1
XP_754045.1	pp	XP_750253.1
XP_747357.1	pp	XP_750253.1
XP_755791.1	pp	XP_750253.1
XP_746376.1	pp	XP_750253.1
XP_755891.1	pp	XP_754384.2
XP_748871.1	pp	XP_754384.2
XP_755424.1	pp	XP_754384.2
XP_747524.1	pp	XP_754384.2
XP_752882.1	pp	XP_754384.2
XP_749690.1	pp	XP_753462.1
XP_752792.1	pp	XP_753441.1
XP_750244.1	pp	XP_753441.1
XP_748477.1	pp	XP_749540.1
XP_747917.1	pp	XP_749540.1
XP_746508.1	pp	XP_749540.1
XP_752863.1	pp	XP_746364.1
XP_748146.1	pp	XP_746364.1
XP_749256.2	pp	XP_750369.1
XP_752882.1	pp	XP_750369.1
XP_752224.2	pp	XP_753690.1
XP_750992.1	pp	XP_748034.1
XP_750785.1	pp	XP_748034.1
XP_750253.1	pp	XP_748034.1
XP_752113.1	pp	XP_748034.1
XP_755166.1	pp	XP_748034.1
XP_750378.1	pp	XP_748034.1
XP_752827.1	pp	XP_748034.1
XP_748729.1	pp	XP_748034.1
XP_754530.1	pp	XP_748034.1
XP_748127.1	pp	XP_748034.1
XP_752724.1	pp	XP_748034.1
XP_753488.1	pp	XP_748034.1
XP_755052.1	pp	XP_748034.1
XP_750280.1	pp	XP_748034.1
XP_747645.1	pp	XP_748034.1
XP_752071.1	pp	XP_748034.1
XP_748748.1	pp	XP_748034.1
XP_755005.1	pp	XP_748034.1
XP_749672.1	pp	XP_748034.1
XP_747345.1	pp	XP_748034.1
XP_750871.1	pp	XP_748034.1
XP_754975.1	pp	XP_748034.1
XP_750018.1	pp	XP_748034.1
XP_754282.1	pp	XP_748034.1
XP_747229.1	pp	XP_748034.1
XP_750302.1	pp	XP_748043.1
XP_755856.1	pp	XP_753569.1
XP_752799.1	pp	XP_753569.1
XP_750388.2	pp	XP_756045.1
XP_749305.1	pp	XP_756045.1
XP_755705.2	pp	XP_756045.1
XP_753354.1	pp	XP_756045.1
XP_750655.1	pp	XP_756045.1
XP_753958.1	pp	XP_756045.1
XP_751030.2	pp	XP_756045.1
XP_747793.1	pp	XP_756045.1
XP_750244.1	pp	XP_756045.1
XP_754061.1	pp	XP_756045.1
XP_747983.1	pp	XP_756045.1
XP_755257.1	pp	XP_756045.1
XP_754530.1	pp	XP_756045.1
XP_750921.1	pp	XP_756045.1
XP_750273.1	pp	XP_756045.1
XP_754732.1	pp	XP_756045.1
XP_752092.1	pp	XP_756045.1
XP_749077.1	pp	XP_756045.1
XP_748166.1	pp	XP_754294.1
XP_752553.1	pp	XP_747281.1
XP_755674.1	pp	XP_754634.1
XP_749761.1	pp	XP_754634.1
XP_748162.1	pp	XP_754634.1
XP_748144.1	pp	XP_754634.1
XP_746615.1	pp	XP_754512.1
XP_748963.1	pp	XP_752659.1
XP_754031.1	pp	XP_752659.1
XP_750921.1	pp	XP_750044.1
XP_746790.1	pp	XP_750044.1
XP_754476.1	pp	XP_751141.1
XP_754980.1	pp	XP_751141.1
XP_749690.1	pp	XP_752871.1
XP_751610.2	pp	XP_755000.1
XP_752473.1	pp	XP_752558.1
XP_753827.1	pp	XP_752558.1
XP_747332.1	pp	XP_751976.1
XP_755433.2	pp	XP_751976.1
XP_755233.1	pp	XP_751976.1
XP_752285.1	pp	XP_751976.1
XP_749325.1	pp	XP_751976.1
XP_754045.1	pp	XP_751976.1
XP_755452.1	pp	XP_751976.1
XP_752908.1	pp	XP_751733.1
XP_752908.1	pp	XP_755468.1
XP_752908.1	pp	XP_752635.1
XP_752837.1	pp	XP_755187.1
XP_754189.1	pp	XP_755187.1
XP_755641.1	pp	XP_755187.1
XP_752781.1	pp	XP_755187.1
XP_753536.1	pp	XP_755187.1
XP_747332.1	pp	XP_755187.1
XP_747351.1	pp	XP_755187.1
XP_748094.1	pp	XP_755718.1
XP_752792.1	pp	XP_751462.1
XP_754663.1	pp	XP_751462.1
XP_752727.1	pp	XP_751462.1
XP_754061.1	pp	XP_751462.1
XP_752629.1	pp	XP_751462.1
XP_748166.1	pp	XP_751462.1
XP_752758.1	pp	XP_751462.1
XP_755513.1	pp	XP_751462.1
XP_752429.1	pp	XP_748988.1
XP_750366.1	pp	XP_748988.1
XP_752643.1	pp	XP_748988.1
XP_750632.1	pp	XP_748988.1
XP_746652.1	pp	XP_748988.1
XP_755422.1	pp	XP_748988.1
XP_750921.1	pp	XP_750934.1
XP_747965.2	pp	XP_750934.1
XP_754052.2	pp	XP_750934.1
XP_746668.1	pp	XP_750934.1
XP_748702.2	pp	XP_750934.1
XP_749930.2	pp	XP_750934.1
XP_751016.1	pp	XP_750934.1
XP_747804.1	pp	XP_750934.1
XP_752548.1	pp	XP_750934.1
XP_753207.1	pp	XP_750934.1
XP_748898.2	pp	XP_750934.1
XP_754004.1	pp	XP_750934.1
XP_752837.1	pp	XP_748162.1
XP_752761.1	pp	XP_748162.1
XP_749126.1	pp	XP_748162.1
XP_748702.2	pp	XP_753371.1
XP_749930.2	pp	XP_753371.1
XP_751016.1	pp	XP_753371.1
XP_747804.1	pp	XP_753371.1
XP_752548.1	pp	XP_753371.1
XP_753207.1	pp	XP_753371.1
XP_748898.2	pp	XP_753371.1
XP_754004.1	pp	XP_753371.1
XP_746746.1	pp	XP_753264.1
XP_750689.1	pp	XP_755753.1
XP_747662.1	pp	XP_754779.1
XP_747320.1	pp	XP_754003.1
XP_754525.1	pp	XP_754003.1
XP_754291.1	pp	XP_753374.1
XP_750447.1	pp	XP_753374.1
XP_753526.1	pp	XP_753991.2
XP_752650.1	pp	XP_750529.1
XP_752837.1	pp	XP_754557.1
XP_754932.2	pp	XP_754557.1
XP_754619.1	pp	XP_754557.1
XP_752843.1	pp	XP_754557.1
XP_755903.1	pp	XP_754557.1
XP_755233.1	pp	XP_754557.1
XP_753256.1	pp	XP_754557.1
XP_752940.1	pp	XP_754557.1
XP_754608.1	pp	XP_754348.1
XP_749305.1	pp	XP_749464.1
XP_751030.2	pp	XP_749464.1
XP_750044.1	pp	XP_749464.1
XP_748094.1	pp	XP_749464.1
XP_751478.1	pp	XP_749464.1
XP_750229.1	pp	XP_749464.1
XP_755834.1	pp	XP_749464.1
XP_752459.1	pp	XP_749464.1
XP_755944.1	pp	XP_749464.1
XP_749600.2	pp	XP_749464.1
XP_748003.1	pp	XP_749464.1
XP_753330.1	pp	XP_749464.1
XP_747363.1	pp	XP_747364.1
XP_752066.2	pp	XP_747364.1
XP_754517.1	pp	XP_752902.1
XP_749751.1	pp	XP_752902.1
XP_749508.1	pp	XP_752902.1
XP_755047.1	pp	XP_754223.1
XP_755347.1	pp	XP_754223.1
XP_752900.1	pp	XP_754223.1
XP_747957.1	pp	XP_753050.1
XP_754223.1	pp	XP_748090.1
XP_755078.1	pp	XP_751532.1
XP_754980.1	pp	XP_751532.1
XP_755944.1	pp	XP_751532.1
XP_756064.2	pp	XP_746810.1
XP_753069.1	pp	XP_746810.1
XP_754203.1	pp	XP_752698.1
XP_752074.1	pp	XP_750720.1
XP_750785.1	pp	XP_750720.1
XP_748923.1	pp	XP_750720.1
XP_750536.1	pp	XP_750720.1
XP_750537.1	pp	XP_750720.1
XP_753572.2	pp	XP_750720.1
XP_748127.1	pp	XP_750720.1
XP_746572.1	pp	XP_750537.1
XP_752074.1	pp	XP_750537.1
XP_750500.1	pp	XP_750537.1
XP_754223.1	pp	XP_755239.1
XP_747581.1	pp	XP_752246.1
XP_753981.1	pp	XP_752246.1
XP_753318.1	pp	XP_752246.1
XP_752555.1	pp	XP_752246.1
XP_731525.1	pp	XP_752246.1
XP_753433.1	pp	XP_752246.1
XP_754685.1	pp	XP_746786.1
XP_747983.1	pp	XP_749126.1
XP_749627.2	pp	XP_749126.1
XP_751995.1	pp	XP_749126.1
XP_752308.1	pp	XP_752224.2
XP_755183.1	pp	XP_752224.2
XP_753372.1	pp	XP_752224.2
XP_747702.1	pp	XP_747241.1
XP_749720.1	pp	XP_749420.1
XP_752662.2	pp	XP_749420.1
XP_749464.1	pp	XP_749420.1
XP_747976.1	pp	XP_749420.1
XP_752883.1	pp	XP_749248.1
XP_750023.1	pp	XP_749248.1
XP_750529.1	pp	XP_749248.1
XP_750689.1	pp	XP_754774.1
XP_754750.1	pp	XP_754774.1
XP_753387.1	pp	XP_754774.1
XP_749420.1	pp	XP_754774.1
XP_752216.1	pp	XP_751827.1
XP_746746.1	pp	XP_751557.1
XP_747793.1	pp	XP_751557.1
XP_750253.1	pp	XP_751557.1
XP_755097.1	pp	XP_751557.1
XP_754225.1	pp	XP_751557.1
XP_747569.1	pp	XP_751557.1
XP_755914.1	pp	XP_751557.1
XP_747604.1	pp	XP_751557.1
XP_751699.1	pp	XP_752446.1
XP_753459.1	pp	XP_752446.1
XP_752473.1	pp	XP_752896.1
XP_746746.1	pp	XP_752896.1
XP_751307.1	pp	XP_752896.1
XP_751236.1	pp	XP_752896.1
XP_749114.1	pp	XP_755036.1
XP_749534.1	pp	XP_755036.1
XP_754341.1	pp	XP_750795.1
XP_752312.1	pp	XP_748554.1
XP_755944.1	pp	XP_748554.1
XP_752938.1	pp	XP_748554.1
XP_750260.1	pp	XP_748554.1
XP_749613.2	pp	XP_755093.1
XP_751173.1	pp	XP_751519.2
XP_749533.1	pp	XP_751519.2
XP_746571.1	pp	XP_747359.1
XP_750921.1	pp	XP_750725.1
XP_749690.1	pp	XP_750725.1
XP_753298.1	pp	XP_750725.1
XP_752938.1	pp	XP_750725.1
XP_753515.2	pp	XP_755686.1
XP_747931.1	pp	XP_755686.1
XP_750921.1	pp	XP_755686.1
XP_747357.1	pp	XP_755686.1
XP_747836.1	pp	XP_755686.1
XP_755047.1	pp	XP_750806.1
XP_754223.1	pp	XP_750806.1
XP_747931.1	pp	XP_752054.1
XP_750580.1	pp	XP_752054.1
XP_749464.1	pp	XP_747793.1
XP_751852.1	pp	XP_747793.1
XP_001481406.1	pp	XP_753416.1
XP_755407.1	pp	XP_753046.1
XP_755486.1	pp	XP_747563.1
XP_755486.1	pp	XP_749168.1
XP_753958.1	pp	XP_755376.1
XP_749502.1	pp	XP_749922.1
XP_752488.1	pp	XP_749922.1
XP_754226.2	pp	XP_753063.1
XP_752336.1	pp	XP_754283.1
XP_755656.1	pp	XP_754283.1
XP_747868.1	pp	XP_754283.1
XP_752115.1	pp	XP_754283.1
XP_752720.1	pp	XP_754283.1
XP_747656.1	pp	XP_754283.1
XP_755213.1	pp	XP_754283.1
XP_749281.1	pp	XP_754283.1
XP_755466.1	pp	XP_754283.1
XP_750157.2	pp	XP_754283.1
XP_746639.1	pp	XP_754283.1
XP_755484.1	pp	XP_754283.1
XP_748226.1	pp	XP_754283.1
XP_746835.1	pp	XP_754283.1
XP_754052.2	pp	XP_754283.1
XP_751641.1	pp	XP_754283.1
XP_748066.1	pp	XP_752021.1
XP_746483.1	pp	XP_752021.1
XP_746520.1	pp	XP_752021.1
XP_755486.1	pp	XP_752021.1
XP_752882.1	pp	XP_752021.1
XP_749720.1	pp	XP_752703.1
XP_752054.1	pp	XP_752703.1
XP_747200.1	pp	XP_752703.1
XP_750525.1	pp	XP_752703.1
XP_751030.2	pp	XP_752703.1
XP_752157.1	pp	XP_752703.1
XP_756045.1	pp	XP_752703.1
XP_748988.1	pp	XP_752703.1
XP_752896.1	pp	XP_752703.1
XP_750330.1	pp	XP_752703.1
XP_747367.1	pp	XP_752703.1
XP_754549.1	pp	XP_752703.1
XP_751852.1	pp	XP_752703.1
XP_753494.1	pp	XP_752703.1
XP_751641.1	pp	XP_752703.1
XP_755944.1	pp	XP_752703.1
XP_750500.1	pp	XP_752703.1
XP_750032.1	pp	XP_752703.1
XP_749134.1	pp	XP_753720.1
XP_752137.1	pp	XP_753720.1
XP_750227.1	pp	XP_753720.1
XP_752346.1	pp	XP_754516.1
XP_755705.2	pp	XP_749101.1
XP_749003.1	pp	XP_749101.1
XP_754080.1	pp	XP_749101.1
XP_753589.1	pp	XP_749043.1
XP_747334.1	pp	XP_749043.1
XP_749256.2	pp	XP_751922.1
XP_752090.1	pp	XP_748972.1
XP_752252.1	pp	XP_748972.1
XP_750044.1	pp	XP_748972.1
XP_750388.2	pp	XP_753783.1
XP_752252.1	pp	XP_753783.1
XP_748972.1	pp	XP_753783.1
XP_755093.1	pp	XP_753783.1
XP_753478.1	pp	XP_753783.1
XP_755283.1	pp	XP_753783.1
XP_748018.1	pp	XP_753783.1
XP_746652.1	pp	XP_753783.1
XP_747847.1	pp	XP_753783.1
XP_748066.1	pp	XP_755484.1
XP_748066.1	pp	XP_748226.1
XP_748066.1	pp	XP_746835.1
XP_748146.1	pp	XP_755484.1
XP_748146.1	pp	XP_748226.1
XP_748146.1	pp	XP_746835.1
XP_755238.1	pp	XP_755484.1
XP_755238.1	pp	XP_748226.1
XP_755238.1	pp	XP_746835.1
XP_751860.1	pp	XP_755484.1
XP_751860.1	pp	XP_748226.1
XP_751860.1	pp	XP_746835.1
XP_747926.1	pp	XP_748035.1
XP_752054.1	pp	XP_748035.1
XP_752252.1	pp	XP_748035.1
XP_748972.1	pp	XP_748035.1
XP_753783.1	pp	XP_748035.1
XP_753052.1	pp	XP_748035.1
XP_754978.1	pp	XP_748035.1
XP_747988.1	pp	XP_748035.1
XP_747847.1	pp	XP_748035.1
XP_749690.1	pp	XP_752772.1
XP_749345.1	pp	XP_748734.1
XP_750445.1	pp	XP_748734.1
XP_754787.1	pp	XP_748734.1
XP_752919.1	pp	XP_748734.1
XP_752034.1	pp	XP_748734.1
XP_750570.1	pp	XP_752067.2
XP_754755.1	pp	XP_752067.2
XP_747200.1	pp	XP_752067.2
XP_753515.2	pp	XP_752067.2
XP_751131.1	pp	XP_752067.2
XP_752312.1	pp	XP_752067.2
XP_747926.1	pp	XP_752664.1
XP_752961.1	pp	XP_752664.1
XP_749484.1	pp	XP_752664.1
XP_752069.1	pp	XP_752664.1
XP_747259.1	pp	XP_755519.1
XP_752944.1	pp	XP_750330.1
XP_752429.1	pp	XP_750330.1
XP_750364.1	pp	XP_750330.1
XP_752044.1	pp	XP_750330.1
XP_748988.1	pp	XP_750330.1
XP_754978.1	pp	XP_750330.1
XP_753478.1	pp	XP_750330.1
XP_750632.1	pp	XP_750330.1
XP_751648.1	pp	XP_750330.1
XP_749690.1	pp	XP_750330.1
XP_750667.1	pp	XP_750330.1
XP_754009.1	pp	XP_754076.1
XP_746830.1	pp	XP_754076.1
XP_747824.1	pp	XP_754076.1
XP_752792.1	pp	XP_752727.1
XP_755376.1	pp	XP_752727.1
XP_752999.1	pp	XP_752727.1
XP_751213.1	pp	XP_752727.1
XP_752287.1	pp	XP_752727.1
XP_748748.1	pp	XP_752727.1
XP_750366.1	pp	XP_754722.1
XP_751155.1	pp	XP_754722.1
XP_750667.1	pp	XP_754722.1
XP_747824.1	pp	XP_754722.1
XP_751111.1	pp	XP_754722.1
XP_754076.1	pp	XP_746573.1
XP_754980.1	pp	XP_746573.1
XP_750147.1	pp	XP_746573.1
XP_754755.1	pp	XP_751131.1
XP_747200.1	pp	XP_752312.1
XP_753350.1	pp	XP_752312.1
XP_756045.1	pp	XP_752312.1
XP_748988.1	pp	XP_752312.1
XP_751131.1	pp	XP_752312.1
XP_755422.1	pp	XP_752312.1
XP_748741.1	pp	XP_752312.1
XP_750244.1	pp	XP_749121.1
XP_751913.1	pp	XP_749121.1
XP_751135.1	pp	XP_749121.1
XP_755705.2	pp	XP_749677.1
XP_752760.1	pp	XP_749677.1
XP_750265.1	pp	XP_749677.1
XP_750719.1	pp	XP_749677.1
XP_747999.1	pp	XP_749677.1
XP_748136.1	pp	XP_749677.1
XP_748106.1	pp	XP_749474.1
XP_752362.1	pp	XP_749474.1
XP_754307.1	pp	XP_749474.1
XP_753753.1	pp	XP_749474.1
XP_755656.1	pp	XP_751699.1
XP_747868.1	pp	XP_751699.1
XP_754384.2	pp	XP_751699.1
XP_754283.1	pp	XP_751699.1
XP_753515.2	pp	XP_755097.1
XP_750580.1	pp	XP_755097.1
XP_750992.1	pp	XP_752566.1
XP_754663.1	pp	XP_752566.1
XP_755283.1	pp	XP_752566.1
XP_747919.1	pp	XP_752566.1
XP_747410.1	pp	XP_752631.1
XP_746528.1	pp	XP_752631.1
XP_752252.1	pp	XP_752631.1
XP_754037.1	pp	XP_752631.1
XP_750388.2	pp	XP_750244.1
XP_752944.1	pp	XP_750244.1
XP_752662.2	pp	XP_750244.1
XP_754619.1	pp	XP_750244.1
XP_754755.1	pp	XP_750244.1
XP_747200.1	pp	XP_750244.1
XP_747854.1	pp	XP_750244.1
XP_750992.1	pp	XP_750244.1
XP_754274.1	pp	XP_750244.1
XP_753841.1	pp	XP_750244.1
XP_752558.1	pp	XP_750244.1
XP_749464.1	pp	XP_750244.1
XP_752902.1	pp	XP_750244.1
XP_750229.1	pp	XP_750244.1
XP_750747.1	pp	XP_750244.1
XP_752007.1	pp	XP_750244.1
XP_750031.1	pp	XP_750244.1
XP_751772.1	pp	XP_750244.1
XP_751096.1	pp	XP_755078.1
XP_747604.1	pp	XP_755078.1
XP_747824.1	pp	XP_755078.1
XP_747868.1	pp	XP_753459.1
XP_751699.1	pp	XP_753459.1
XP_755466.1	pp	XP_753459.1
XP_752739.1	pp	XP_753459.1
XP_753307.1	pp	XP_749271.1
XP_749281.1	pp	XP_001481682.1
XP_749996.1	pp	XP_752395.1
XP_752206.1	pp	XP_752395.1
XP_751485.1	pp	XP_752395.1
XP_753498.1	pp	XP_747870.1
XP_752566.1	pp	XP_748126.1
XP_752843.1	pp	XP_755903.1
XP_750642.1	pp	XP_751661.1
XP_748162.1	pp	XP_751661.1
XP_754601.1	pp	XP_751661.1
XP_001481497.1	pp	XP_751661.1
XP_746740.1	pp	XP_750660.1
XP_751976.1	pp	XP_750660.1
XP_749613.2	pp	XP_747259.1
XP_746922.1	pp	XP_747259.1
XP_750796.1	pp	XP_747259.1
XP_752729.1	pp	XP_747259.1
XP_749121.1	pp	XP_747259.1
XP_750244.1	pp	XP_747259.1
XP_750679.1	pp	XP_747259.1
XP_755033.1	pp	XP_747259.1
XP_754527.1	pp	XP_747259.1
XP_754203.1	pp	XP_747259.1
XP_750343.1	pp	XP_747259.1
XP_754640.1	pp	XP_747259.1
XP_754226.2	pp	XP_747259.1
XP_752298.1	pp	XP_747259.1
XP_751153.1	pp	XP_747259.1
XP_746922.1	pp	XP_750679.1
XP_754203.1	pp	XP_750679.1
XP_751913.1	pp	XP_750679.1
XP_751766.1	pp	XP_750679.1
XP_747824.1	pp	XP_750679.1
XP_754525.1	pp	XP_755585.1
XP_752115.1	pp	XP_751299.1
XP_755486.1	pp	XP_751299.1
XP_751497.1	pp	XP_751299.1
XP_756100.1	pp	XP_751299.1
XP_748955.1	pp	XP_751299.1
XP_753657.1	pp	XP_751299.1
XP_750892.1	pp	XP_751299.1
XP_751295.1	pp	XP_752512.1
XP_747870.1	pp	XP_752512.1
XP_752087.1	pp	XP_752512.1
XP_753053.1	pp	XP_752512.1
XP_753815.1	pp	XP_752512.1
XP_753873.1	pp	XP_752512.1
XP_748465.2	pp	XP_752512.1
XP_746521.1	pp	XP_752512.1
XP_754230.1	pp	XP_752512.1
XP_752066.2	pp	XP_752512.1
XP_746668.1	pp	XP_752512.1
XP_746343.1	pp	XP_752512.1
XP_752543.1	pp	XP_752512.1
XP_751860.1	pp	XP_752512.1
XP_751022.1	pp	XP_752512.1
XP_746660.1	pp	XP_751206.1
XP_752246.1	pp	XP_751206.1
XP_747676.1	pp	XP_751206.1
XP_755414.1	pp	XP_751206.1
XP_755090.1	pp	XP_753512.1
XP_752298.1	pp	XP_753781.1
XP_755527.1	pp	XP_751777.1
XP_752908.1	pp	XP_751777.1
XP_746928.1	pp	XP_751777.1
XP_754370.1	pp	XP_752115.1
XP_753522.1	pp	XP_752115.1
XP_750921.1	pp	XP_746749.1
XP_749464.1	pp	XP_751168.2
XP_755407.1	pp	XP_751168.2
XP_751767.1	pp	XP_747864.1
XP_747784.1	pp	XP_746781.1
XP_750689.1	pp	XP_750532.1
XP_754042.1	pp	XP_750532.1
XP_749633.1	pp	XP_750532.1
XP_755551.1	pp	XP_755752.1
XP_749477.1	pp	XP_755752.1
XP_749345.1	pp	XP_752034.1
XP_748938.1	pp	XP_752034.1
XP_750445.1	pp	XP_752034.1
XP_754787.1	pp	XP_752034.1
XP_748729.1	pp	XP_755166.1
XP_752236.1	pp	XP_755166.1
XP_752012.1	pp	XP_750406.1
XP_750447.1	pp	XP_750406.1
XP_753374.1	pp	XP_750406.1
XP_747622.1	pp	XP_750406.1
XP_747544.2	pp	XP_750406.1
XP_752560.1	pp	XP_750794.1
XP_751299.1	pp	XP_750572.1
XP_747657.1	pp	XP_749540.1
XP_750013.1	pp	XP_754788.1
XP_747369.1	pp	XP_754788.1
XP_747639.1	pp	XP_754788.1
XP_754189.1	pp	XP_746747.1
XP_755705.2	pp	XP_746747.1
XP_753536.1	pp	XP_746747.1
XP_754348.1	pp	XP_746747.1
XP_754834.1	pp	XP_754980.1
XP_747286.1	pp	XP_754980.1
XP_751911.1	pp	XP_754980.1
XP_747926.1	pp	XP_754980.1
XP_750527.1	pp	XP_754980.1
XP_755298.1	pp	XP_754980.1
XP_750785.1	pp	XP_754980.1
XP_750720.1	pp	XP_754980.1
XP_749694.1	pp	XP_754980.1
XP_753478.1	pp	XP_754980.1
XP_755283.1	pp	XP_754980.1
XP_754751.1	pp	XP_754980.1
XP_747195.1	pp	XP_754980.1
XP_747207.1	pp	XP_754980.1
XP_751720.1	pp	XP_754980.1
XP_747836.1	pp	XP_754980.1
XP_755708.1	pp	XP_749396.1
XP_754226.2	pp	XP_749396.1
XP_752400.2	pp	XP_749396.1
XP_747602.1	pp	XP_749396.1
XP_751153.1	pp	XP_749396.1
XP_751549.1	pp	XP_753919.2
XP_755095.1	pp	XP_747692.1
XP_752287.1	pp	XP_753307.1
XP_754031.1	pp	XP_753307.1
XP_747346.1	pp	XP_001481553.1
XP_748940.1	pp	XP_001481553.1
XP_752883.1	pp	XP_001481553.1
XP_750023.1	pp	XP_001481553.1
XP_754608.1	pp	XP_750366.1
XP_752074.1	pp	XP_750366.1
XP_751207.2	pp	XP_750366.1
XP_751218.1	pp	XP_750366.1
XP_747926.1	pp	XP_754480.1
XP_752761.1	pp	XP_754480.1
XP_746740.1	pp	XP_754480.1
XP_751030.2	pp	XP_754480.1
XP_750013.1	pp	XP_754480.1
XP_747793.1	pp	XP_754480.1
XP_750156.1	pp	XP_754480.1
XP_748988.1	pp	XP_754480.1
XP_752703.1	pp	XP_754480.1
XP_754722.1	pp	XP_754480.1
XP_750366.1	pp	XP_754480.1
XP_754831.1	pp	XP_754480.1
XP_755507.1	pp	XP_754480.1
XP_748155.1	pp	XP_754480.1
XP_753929.1	pp	XP_754480.1
XP_753426.1	pp	XP_754480.1
XP_751679.1	pp	XP_754480.1
XP_751459.1	pp	XP_754480.1
XP_755422.1	pp	XP_754480.1
XP_747836.1	pp	XP_754480.1
XP_750667.1	pp	XP_754480.1
XP_755547.1	pp	XP_754480.1
XP_749991.1	pp	XP_754480.1
XP_746978.1	pp	XP_754831.1
XP_750490.1	pp	XP_754831.1
XP_752074.1	pp	XP_754831.1
XP_754722.1	pp	XP_754831.1
XP_750366.1	pp	XP_754831.1
XP_752285.1	pp	XP_754831.1
XP_753478.1	pp	XP_754831.1
XP_747839.1	pp	XP_754831.1
XP_746652.1	pp	XP_754831.1
XP_751155.1	pp	XP_754831.1
XP_750667.1	pp	XP_754831.1
XP_749256.2	pp	XP_747610.1
XP_751497.1	pp	XP_755847.1
XP_756100.1	pp	XP_755847.1
XP_751497.1	pp	XP_752803.1
XP_756100.1	pp	XP_752803.1
XP_751497.1	pp	XP_753111.1
XP_756100.1	pp	XP_753111.1
XP_751497.1	pp	XP_748261.1
XP_756100.1	pp	XP_748261.1
XP_747784.1	pp	XP_751826.1
XP_754226.2	pp	XP_751826.1
XP_753589.1	pp	XP_751236.1
XP_754177.1	pp	XP_751236.1
XP_749464.1	pp	XP_751236.1
XP_747410.1	pp	XP_751236.1
XP_746528.1	pp	XP_751236.1
XP_754080.1	pp	XP_751236.1
XP_750992.1	pp	XP_754061.1
XP_748034.1	pp	XP_754061.1
XP_752896.1	pp	XP_754061.1
XP_755686.1	pp	XP_754061.1
XP_752727.1	pp	XP_754061.1
XP_746573.1	pp	XP_754061.1
XP_752199.1	pp	XP_754061.1
XP_750147.1	pp	XP_754061.1
XP_752758.1	pp	XP_754061.1
XP_755944.1	pp	XP_754061.1
XP_751498.2	pp	XP_754061.1
XP_754975.1	pp	XP_754061.1
XP_749494.1	pp	XP_749729.1
XP_750229.1	pp	XP_749527.1
XP_755414.1	pp	XP_754573.1
XP_755944.1	pp	XP_754573.1
XP_752938.1	pp	XP_754573.1
XP_748940.1	pp	XP_755194.1
XP_755208.1	pp	XP_747112.1
XP_755208.1	pp	XP_748594.1
XP_755208.1	pp	XP_752632.1
XP_755208.1	pp	XP_750860.1
XP_755208.1	pp	XP_748188.1
XP_755208.1	pp	XP_751338.1
XP_755208.1	pp	XP_748473.1
XP_755208.1	pp	XP_753059.2
XP_748146.1	pp	XP_747112.1
XP_748146.1	pp	XP_748594.1
XP_748146.1	pp	XP_752632.1
XP_748146.1	pp	XP_750860.1
XP_748146.1	pp	XP_748188.1
XP_748146.1	pp	XP_751338.1
XP_748146.1	pp	XP_748473.1
XP_748146.1	pp	XP_753059.2
XP_753815.1	pp	XP_747112.1
XP_753815.1	pp	XP_748594.1
XP_753815.1	pp	XP_752632.1
XP_753815.1	pp	XP_750860.1
XP_753815.1	pp	XP_748188.1
XP_753815.1	pp	XP_751338.1
XP_753815.1	pp	XP_748473.1
XP_753815.1	pp	XP_753059.2
XP_755484.1	pp	XP_747112.1
XP_748226.1	pp	XP_747112.1
XP_746835.1	pp	XP_747112.1
XP_755484.1	pp	XP_748594.1
XP_748226.1	pp	XP_748594.1
XP_746835.1	pp	XP_748594.1
XP_755484.1	pp	XP_752632.1
XP_748226.1	pp	XP_752632.1
XP_746835.1	pp	XP_752632.1
XP_755484.1	pp	XP_750860.1
XP_748226.1	pp	XP_750860.1
XP_746835.1	pp	XP_750860.1
XP_755484.1	pp	XP_748188.1
XP_748226.1	pp	XP_748188.1
XP_746835.1	pp	XP_748188.1
XP_755484.1	pp	XP_751338.1
XP_748226.1	pp	XP_751338.1
XP_746835.1	pp	XP_751338.1
XP_755484.1	pp	XP_748473.1
XP_748226.1	pp	XP_748473.1
XP_746835.1	pp	XP_748473.1
XP_755484.1	pp	XP_753059.2
XP_748226.1	pp	XP_753059.2
XP_746835.1	pp	XP_753059.2
XP_746784.1	pp	XP_752629.1
XP_752566.1	pp	XP_752629.1
XP_749672.1	pp	XP_752629.1
XP_755937.1	pp	XP_750378.1
XP_752792.1	pp	XP_750378.1
XP_748729.1	pp	XP_750378.1
XP_749924.1	pp	XP_750378.1
XP_754318.1	pp	XP_750378.1
XP_750420.2	pp	XP_750378.1
XP_750280.1	pp	XP_750378.1
XP_747604.1	pp	XP_750378.1
XP_755939.1	pp	XP_750378.1
XP_755590.1	pp	XP_747233.1
XP_756045.1	pp	XP_750033.1
XP_752092.1	pp	XP_750033.1
XP_751189.2	pp	XP_746658.1
XP_750312.1	pp	XP_753981.1
XP_753477.1	pp	XP_753981.1
XP_755619.1	pp	XP_753981.1
XP_752837.1	pp	XP_747332.1
XP_755641.1	pp	XP_747332.1
XP_752781.1	pp	XP_747332.1
XP_754557.1	pp	XP_747332.1
XP_754022.1	pp	XP_747332.1
XP_750388.2	pp	XP_747628.1
XP_752944.1	pp	XP_747628.1
XP_750550.1	pp	XP_747628.1
XP_746361.1	pp	XP_752295.1
XP_750253.1	pp	XP_752295.1
XP_750958.1	pp	XP_752295.1
XP_754732.1	pp	XP_752295.1
XP_755619.1	pp	XP_752295.1
XP_753318.1	pp	XP_747363.1
XP_747661.1	pp	XP_754215.1
XP_754018.1	pp	XP_754215.1
XP_750234.2	pp	XP_752055.1
XP_753362.1	pp	XP_755885.2
[truncated: 2,744 more rows]
