# Supplementary material for: Systematic Identification of Anti-Fungal Drug Targets by a Metabolic Network Approach
Source: Front Mol Biosci. 2016 Jun 17;3:22. doi: 10.3389/fmolb.2016.00022 (PMC4911368; doi:10.3389/fmolb.2016.00022)
Supplement: Supplementary file 1 [file DataSheet1.ZIP › supplementary_table_10.xlsx]

## Sheet: Network_based_target
T20% in both method	Gene/Gene symbol/locus tag	Annotatiom	Degree Rank	Betweenness Rank	De+Be Rank	ReRanking	Pathway
XP_751022.1	gel2, AFUA_6G11390	1,3-beta-glucanosyltransferase Gel2	36	91	127	1	-
XP_748146.1	AFUA_5G01960	phosphate transporter (Pho88)	8	119	127	1	-
XP_752298.1	AFUA_1G09310	DUF6 domain protein	68	79	147	2	-
XP_754512.1	pdcA, AFUA_3G11070	pyruvate decarboxylase PdcA	52	96	148	3	Glycolysis/Gluconeogenesis, Biosynthesis of secondary metabolites
XP_753795.1	sho1, AFUA_5G08420	high osmolarity signaling protein Sho1	124	55	179	4	MAPK signalling pathway
XP_754341.1	AFUA_3G12800	clathrin-coated vesiclec protein (Bud7)	137	60	197	5	-
XP_755407.1	AFUA_2G10740	thiamin biosynthesis protein (Thi-4)	94	108	202	6	Thiamine metabolism
XP_753432.1	AFUA_5G12190	transcription initiation factor subunit (TAF30)	220	92	312	7	-
XP_751860.1	AFUA_4G09660	secretory component protein shr3	19	310	329	8	-
XP_755555.2	AFUA_2G12230	mitochondrial large ribosomal subunit protein L16	261	135	396	9	-
XP_751118.1	AFUA_6G12400	1,3-beta-glucan synthase catalytic subunit FksP	261	142	403	10	Starch and sucrose metabolism
XP_754389.1	AFUA_3G12320	lipase/serine esterase	307	117	424	11	-
XP_750419.2	casA, AFUA_1G06700	metacaspase CasA	220	235	455	12	-
XP_754211.1	casB, AFUA_3G14140	metacaspase CasB	220	235	455	12	-
XP_751497.1	AFUA_4G13340	DUF907 domain protein	261	213	474	13	-
XP_756100.1	AFUA_2G17650	DUF907 domain protein	261	213	474	13	-
XP_756064.2	AFUA_2G17300	glutathione S-transferase	261	220	481	14	Glutathione metabolism
XP_753069.1	AFUA_1G17010	glutathione S-transferase	261	220	481	14	Glutathione metabolism
XP_755238.1	AFUA_2G09040	vacuolar transporter chaperone (Vtc4)	307	195	502	15	-
XP_749533.1	AFUA_2G04010	alpha,alpha-trehalose-phosphate synthase subunit	220	302	522	16	Starch and sucrose metabolism
XP_751173.1	AFUA_6G12950	trehalose-phosphate synthase/phosphatase complex subunit Tps1, putative	220	302	522	16	Starch and sucrose metabolism
