# Supplementary material for: Systematic Identification of Anti-Fungal Drug Targets by a Metabolic Network Approach
Source: Front Mol Biosci. 2016 Jun 17;3:22. doi: 10.3389/fmolb.2016.00022 (PMC4911368; doi:10.3389/fmolb.2016.00022)
Supplement: Supplementary file 1 [file DataSheet1.ZIP › supplementary_table_11.xlsx]

## Sheet: Expression_rank
Gene/Gene symbol/locus tag/ORF	PROTEIN	4 HOURS	8 HOURS	12 HOURS	16 HOURS	ANNOTATION	Mean_diff_expression	Regulation	RANK
AFUA_3G07150	XP_754891.1	4.36009	5.24036	4.78002	5.29201	succinate-semialdehyde dehydrogenase	4.91812	Upregulated	1
AFUA_4G06460	XP_752179.1	3.90331	5.0485	5.8819	4.81388	pentafunctional AROM polypeptide	4.9119	Upregulated	2
AFUA_6G10090	XP_750898.1	4.11979	4.22789	5.23286	4.15819	D-isomer specific 2-hydroxyacid dehydrogenase family protein	4.43468	Upregulated	3
AFUA_2G00720	XP_749209.1	2.56595	4.33607	5.39645	4.7705	aldehyde dehydrogenase	4.26724	Upregulated	4
AFUA_5G10290	XP_753612.1	4.50131	4.55473	3.95304	3.86968	fructose-bisphosphate aldolase	4.21969	Upregulated	5
AFUA_5G14550	XP_753202.1	2.98128	3.73603	4.38484	4.10013	beta-galactosidase	3.80057	Upregulated	6
AFUA_1G03550	XP_750105.1	4.136	4.05515	3.24781	3.10258	mitochondrial dihydroxy acid dehydratase	3.63538	Upregulated	7
AFUA_5G09140	XP_753724.1	3.80149	3.45141	3.70572	3.47805	amidase	3.60917	Upregulated	8
AFUA_6G08000	XP_750691.1	2.74751	3.84372	3.63423	3.94461	general amidase GmdA	3.54252	Upregulated	9
AFUA_1G06940	XP_750443.1	2.93904	3.5011	3.71719	3.85847	chorismate synthase	3.50395	Upregulated	10
AFUA_1G01680	XP_749918.1	3.19416	3.33741	3.50064	3.83168	branched-chain amino acid aminotransferase	3.46597	Upregulated	11
AFUA_6G03590	XP_747718.1	3.37847	3.74828	3.21776	3.24943	citrate synthase Cit1	3.39848	Upregulated	12
AFUA_4G13580	XP_751473.1	2.96899	3.83493	3.33723	3.245	gamma-glutamyltranspeptidase	3.34654	Upregulated	13
AFUA_6G04920	XP_747586.1	3.64256	4.28567	2.15831	3.10764	NAD-dependent formate dehydrogenase AciA/Fdh	3.29854	Upregulated	14
AFUA_6G04700	XP_747608.1	3.03587	3.04908	3.62878	3.05954	imidazoleglycerol-phosphate dehydratase	3.19332	Upregulated	15
AFUA_6G11620	XP_751045.1	3.03722	3.08307	2.88092	3.04454	formyltetrahydrofolate deformylase	3.01144	Upregulated	16
AFUA_1G14380	XP_752808.1	2.97381	3.37056	2.34109	3.23765	3-ketoacyl-acyl carrier protein reductase	2.98078	Upregulated	17
AFUA_6G00750	XP_731481.1	2.12848	3.58795	3.21655	2.33719	pyruvate decarboxylase	2.81754	Upregulated	18
AFUA_4G08600	XP_751967.1	2.86981	3.07923	2.67592	2.38132	aldehyde dehydrogenase	2.75157	Upregulated	19
AFUA_6G12580	XP_751136.1	2.91936	2.9075	2.41875	2.63994	anthranilate synthase component I	2.72139	Upregulated	20
AFUA_3G09220	XP_754698.1	2.55598	2.73314	2.44962	2.28723	P450 family fatty acid hydroxylase	2.50649	Upregulated	21
AFUA_2G04020	XP_749534.1	1.54986	2.23059	3.42021	2.5671	alpha,alpha-trehalose phosphate synthase subunit	2.44194	Upregulated	22
AFUA_4G11240	XP_751705.1	2.3254	2.07557	2.13837	2.67458	alpha-aminoadipate reductase large subunit	2.30348	Upregulated	23
AFUA_4G10950	XP_751733.1	1.94999	2.03707	2.24341	1.88592	3-ketoacyl-coA thiolase peroxisomal A precursor	2.0291	Upregulated	24
AFUA_5G01030	XP_748238.1	0.461206	3.78409	4.70355	4.80028	glyceraldehyde 3-phosphate dehydrogenase	4.42931	Upregulated	25
AFUA_8G02560	XP_746950.1	1.51934	3.20155	3.76049	4.15952	glyceraldehyde-3-phosphate dehydrogenase	3.70719	Upregulated	26
AFUA_7G04980	XP_749012.1	0.86253	2.4433	2.65062	2.72113	3-ketoacyl-acyl carrier protein reductase	2.60502	Upregulated	27
AFUA_1G04390	XP_750187.2	1.24528	1.2888	2.1356	2.79385	cytochrome P450 monooxygenase	2.46473	Upregulated	28
AFUA_6G12110	XP_751090.1	0.513449	0.656198	2.3383	1.83348	salicylate synthetase	2.08589	Upregulated	29
AFUA_2G04280	XP_749560.1	1.47702	0.786002	2.10938	1.84265	asparaginase	1.97601	Upregulated	30
AFUA_1G10830	XP_752448.2	0.274048	1.06039	2.16527	1.68929	succinyl-CoA synthetase subunit alpha	1.92728	Upregulated	31
AFUA_8G05630	XP_747364.1	0.781101	1.374	1.83628	1.81238	chitin synthase F	1.82433	Upregulated	32
AFUA_2G13250	XP_755657.1	2.17228	1.71928	1.352	1.68466	bifunctional tryptophan synthase TRPB	2.17228	Upregulated	33
AFUA_2G16300	XP_755966.1	1.87995	1.44626	0.156268	1.45642	dihydroxy acid dehydratase	1.87995	Upregulated	34
AFUA_6G05210	XP_747556.1	1.23526	1.79035	1.34315	1.09823	malate dehydrogenase, NAD-dependent	1.79035	Upregulated	35
AFUA_1G13090	XP_752679.1	1.36698	1.65228	1.35759	2.23008	anthranilate synthase multifunctional protein TrpC	2.23008	Upregulated	36
AFUA_1G02480	XP_749997.1	1.18426	1.24192	0.675135	2.10837	P-type ATPase	2.10837	Upregulated	37
AFUA_6G03510	XP_747726.2	1.34788	1.44433	1.04464	1.71725	flavin containing polyamine oxidase	1.71725	Upregulated	38
AFUA_3G04210	XP_748738.1	-	-	-	-	fatty acid synthase alpha subunit FasA	-	No-regulation	39
AFUA_2G10520	XP_755385.1	-	-	-	-	urate oxydase UaZ	-	No-regulation	39
AFUA_2G06230	XP_749752.1	-	-	-	-	glutamine amidotransferase:cyclase	-	No-regulation	39
aroM	XP_752744.1	-	-	-	-	pentafunctional polypeptide (AroM)	-	No-regulation	39
AFUA_3G04220	XP_748739.1	-	-	-	-	fatty acid synthase beta subunit	-	No-regulation	39
AFUA_2G10070	XP_755340.1	-	-	-	-	carbamoyl-phosphate synthase, large subunit	-	No-regulation	39
pdcA	XP_754512.1	-	-	-	-	pyruvate decarboxylase PdcA	-	No-regulation	39
AFUA_5G14810	XP_753176.1	-	-	-	-	pyruvate decarboxylase	-	No-regulation	39
AFUA_1G07380	XP_750485.1	-	-	-	-	glutamate synthase Glt1	-	No-regulation	39
AFUA_8G06020	XP_747404.1	-	-	-	-	glutamate decarboxylase	-	No-regulation	39
AFUA_3G10310	XP_754588.1	-	-	-	-	acetolactate synthase, large subunit	-	No-regulation	39
AFUA_3G09290	XP_754690.1	-	-	-	-	phosphoglycerate mutase, 2,3-bisphosphoglycerate-independent	-	No-regulation	39
AFUA_4G12990	XP_751532.1	-	-	-	-	thioredoxin reductase Trr1/Trr2	-	No-regulation	39
AFUA_3G06830	XP_754923.1	-	-	-	-	aspartate-semialdehyde dehydrogenase	-	No-regulation	39
AFUA_3G11690	XP_754452.1	-	-	-	-	fructose-bisphosphate aldolase, class II	-	No-regulation	39
AFUA_1G14570	XP_752826.1	-	-	-	-	phosphoribosyl-AMP cyclohydrolase	-	No-regulation	39
mns1B	XP_752825.1	-	-	-	-	mannosidase MsdS	-	No-regulation	39
AFUA_4G08140	XP_752012.1	-	-	-	-	threonine dehydratase, biosynthetic	-	No-regulation	39
AFUA_2G11020	XP_755435.1	-	-	-	-	triosephosphate isomerase	-	No-regulation	39
AFUA_6G13520	XP_751228.1	-	-	-	-	tryptophan synthase	-	No-regulation	39
AFUA_5G06160	XP_754016.1	-	-	-	-	5-proFAR isomerase His6	-	No-regulation	39
AFUA_2G04010	XP_749533.1	-	-	-	-	alpha,alpha-trehalose-phosphate synthase subunit	-	No-regulation	39
catB	XP_748550.1	-	-	-	-	mycelial catalase Cat1	-	No-regulation	39
catA	XP_747688.1	-	-	-	-	spore-specific catalase CatA	-	No-regulation	39
AFUA_4G11340	XP_751695.1	-	-	-	-	saccharopine dehydrogenase Lys9	-	No-regulation	39
AFUA_5G05500	XP_754080.1	-	-	-	-	D-3-phosphoglycerate dehydrogenase	-	No-regulation	39
AFUA_5G13130	XP_753341.1	-	-	-	-	chorismate mutase	-	No-regulation	39
AFUA_5G09720	XP_753667.1	-	-	-	-	flavin containing polyamine oxidase	-	No-regulation	39
AFUA_1G14090	XP_752779.1	-	-	-	-	histidinol-phosphate aminotransferase	-	No-regulation	39
AFUA_2G17560	XP_756091.1	-	-	-	-	conidial pigment biosynthesis 1,3,6,8-tetrahydroxynaphthalene reductase Arp2	-	No-regulation	39
AFUA_3G05650	XP_755036.1	-	-	-	-	alpha,alpha-trehalose-phosphate synthase subunit Tps2	-	No-regulation	39
AFUA_2G10740	XP_755407.1	-	-	-	-	thiamin biosynthesis protein (Thi-4)	-	No-regulation	39
AFUA_2G15312	XP_001481680.1	-	-	-	-	citrate synthase	-	No-regulation	39
AFUA_2G07570	XP_755093.1	-	-	-	-	glutamate 5-kinase	-	No-regulation	39
AFUA_2G14210	XP_755754.2	-	-	-	-	dihydroxy acid dehydratase Ilv3	-	No-regulation	39
AFUA_3G14490	XP_754177.1	-	-	-	-	Ketol-acid reductoisomerase	-	No-regulation	39
AFUA_1G13110	XP_752681.1	-	-	-	-	4-coumarate-CoA ligase	-	No-regulation	39
AFUA_2G12470	XP_755579.1	-	-	-	-	acetylornithine aminotransferase	-	No-regulation	39
AFUA_1G07330	XP_750480.1	-	-	-	-	dihydroxy-acid dehydratase	-	No-regulation	39
AFUA_2G11260	XP_755459.1	-	-	-	-	3-isopropylmalate dehydratase	-	No-regulation	39
AFUA_6G08730	XP_750762.1	-	-	-	-	6-phosphogluconate dehydrogenase, decarboxylating	-	No-regulation	39
AFUA_5G05820	XP_754050.2	-	-	-	-	homoserine kinase	-	No-regulation	39
AFUA_4G04030	XP_746590.1	-	-	-	-	histidinol-phosphatase	-	No-regulation	39
AFUA_2G15740	XP_755909.2	-	-	-	-	short chain dehydrogenase/oxidoreductase	-	No-regulation	39
AFUA_3G10540	XP_754565.1	-	-	-	-	3-oxoacyl-(acyl-carrier-protein) reductase	-	No-regulation	39
agdC	XP_752991.1	-	-	-	-	alpha-glucosidase	-	No-regulation	39
AFUA_6G10660	XP_750954.1	-	-	-	-	ATP citrate lyase subunit (Acl), putatibe	-	No-regulation	39
AFUA_1G17650	XP_753131.2	-	-	-	-	short chain dehydrogenase	-	No-regulation	39
hxkA	XP_749104.1	-	-	-	-	hexokinase	-	No-regulation	39
AFUA_5G04210	XP_747922.1	-	-	-	-	ubiquinol-cytochrome C reductase complex core protein 2, putative	-	No-regulation	39
AFUA_1G13630	XP_752733.1	-	-	-	-	D-isomer specific 2-hydroxyacid dehydrogenase family protein	-	No-regulation	39
AFUA_5G10070	XP_753635.1	-	-	-	-	3-hydroxyacyl-CoA dehydrogenase	-	No-regulation	39
AFUA_4G03930	XP_746580.1	-	-	-	-	cysteine synthase B	-	No-regulation	39
AFUA_3G04030	XP_748723.1	-	-	-	-	coenzyme A transferase	-	No-regulation	39
AFUA_3G02310	XP_748554.1	-	-	-	-	pyrroline-5-carboxylate reductase	-	No-regulation	39
AFUA_8G05200	XP_747323.1	-	-	-	-	cysteine synthase	-	No-regulation	39
AFUA_8G06540	XP_747455.1	-	-	-	-	ornithine decarboxylase	-	No-regulation	39
AFUA_2G11350	XP_755468.1	-	-	-	-	peroxisomal 3-ketoacyl-coA thiolase (Kat1)	-	No-regulation	39
AFUA_8G04000	XP_747207.1	-	-	-	-	acetyl-CoA acetyltransferase	-	No-regulation	39
AFUA_5G02020	XP_748140.1	-	-	-	-	aldehyde reductase (GliO)	-	No-regulation	39
AFUA_6G12360	XP_751114.1	-	-	-	-	class I alpha-mannosidase 1A	-	No-regulation	39
AFUA_5G05570	XP_754074.2	-	-	-	-	hemoglobin and proliferation regulated protein	-	No-regulation	39
AFUA_2G10420	XP_755375.1	-	-	-	-	branched-chain amino acid aminotransferase, cytosolic	-	No-regulation	39
ADK2	XP_750092.1	-	-	-	-	adenylate kinase 2	-	No-regulation	39
AFUA_6G12400	XP_751118.1	-	-	-	-	1,3-beta-glucan synthase catalytic subunit FksP	-	No-regulation	39
AFUA_5G00470	XP_748292.1	-	-	-	-	general amidase GmdB	-	No-regulation	39
AFUA_7G05670	XP_748942.1	-	-	-	-	ribose phosphate diphosphokinase Prs1	-	No-regulation	39
AFUA_5G02180	XP_748124.1	-	-	-	-	cysteine synthase (o-acetylserine (thiol)-lyase) (csase)	-	No-regulation	39
AFUA_7G06510	XP_748859.1	-	-	-	-	acyl-CoA dehydrogenase	-	No-regulation	39
AFUA_3G13380	XP_754284.1	-	-	-	-	ribose-phosphate pyrophosphokinase	-	No-regulation	39
AFUA_4G10070	XP_751819.1	-	-	-	-	class I alpha-mannosidase	-	No-regulation	39
cpa1	XP_753955.1	-	-	-	-	carbamoyl-phosphate synthase, small subunit	-	No-regulation	39
AFUA_8G04770	XP_747283.1	-	-	-	-	acetoacetyl-CoA synthase	-	No-regulation	39
AFUA_1G09750	XP_752341.1	-1.39366	-1.64239	-0.690838	-1.84056	aldehyde reductase (AKR1)	-1.84056	Downregulated	40
AFUA_2G12450	XP_755577.1	-1.18717	-0.559616	-1.69798	-1.66354	hydroxymethylglutaryl-CoA lyase	-1.69798	Downregulated	41
AFUA_5G03480	XP_747996.1	-1.00963	-1.19479	-2.00108	-0.908782	methylenetetrahydrofolate reductase	-2.00108	Downregulated	42
AFUA_2G04870	XP_749618.1	-0.884915	-1.77094	-1.27796	-1.37538	pyruvate dehydrogenase E1 component alpha subunit	-1.77094	Downregulated	43
AFUA_4G08410	XP_751984.1	-1.01015	-1.88431	0.336266	-1.34826	mannose-6-phosphate isomerase, class I	-1.88431	Downregulated	44
AFUA_1G05530	XP_750302.1	-1.42799	-1.92816	-1.63889	-1.34212	uridine nucleosidase Urh1	-1.92816	Downregulated	45
AFUA_6G08520	XP_750741.2	-1.26114	-1.50595	-2.50371	-1.84076	adenylate cyclase AcyA	-1.83213	Downregulated	46
AFUA_3G14270	XP_754199.1	-1.29443	-1.64498	-1.72039	-1.94387	aldo-keto reductase (AKR)	-2.17224	Downregulated	47
AFUA_5G06240	XP_754009.1	-0.776258	-1.71422	-1.91121	-1.11918	alcohol dehydrogenase	-1.81272	Downregulated	48
AFUA_7G03940	XP_749114.1	-1.63303	-2.74992	-1.96266	-1.73556	alpha,alpha-trehalose phosphate synthase subunit TPS3	-2.35629	Downregulated	49
AFUA_4G13680	XP_751463.1	-2.19994	-1.71602	-1.72992	-1.80054	phosphatidylserine synthase	-1.88196	Downregulated	50
AFUA_4G11980	XP_751633.1	-1.94048	-2.16312	-2.17039	-1.87795	anthranilate phosphoribosyltransferase	-2.09133	Downregulated	51
AFUA_4G00290	XP_746427.2	-1.84167	-2.15081	-2.22411	-2.42967	succinyl-CoA synthetase beta subunit	-2.16156	Downregulated	52
AFUA_8G02310	XP_746975.1	-2.60141	-2.56241	-2.22532	-2.53916	aldehyde dehydrogenase ALDH	-2.48208	Downregulated	53
AFUA_5G05590	XP_754072.1	-1.93938	-2.5066	-3.17146	-2.48019	aspartokinase	-2.5244	Downregulated	54
AFUA_1G16850	XP_753053.1	-2.72536	-3.43251	-2.83364	-2.61494	sphinganine hydroxylase Sur2	-2.90161	Downregulated	55
AFUA_2G11250	XP_755458.1	-2.4508	-3.08127	-3.14551	-2.9577	aryl-alcohol dehydrogenase Aad14	-2.90882	Downregulated	56
AFUA_6G12950	XP_751173.1	-2.62541	-3.35542	-3.23055	-2.58695	trehalose-phosphate synthase/phosphatase complex subunit Tps1, putative	-2.94958	Downregulated	57
AFUA_2G00200	XP_749156.1	-4.50935	-5.96352	-3.98274	-4.78528	catalase	-4.81022	Downregulated	58
