# Supplementary material for: Systematic Identification of Anti-Fungal Drug Targets by a Metabolic Network Approach
Source: Front Mol Biosci. 2016 Jun 17;3:22. doi: 10.3389/fmolb.2016.00022 (PMC4911368; doi:10.3389/fmolb.2016.00022)
Supplement: Supplementary file 1 [file DataSheet1.ZIP › supplementary_table_12.xlsx]

## Sheet: RhumPDB_rank
Gene	RhumPDB	RhumPDB-RANK
AFUA_3G04210	183	1
AFUA_1G06940	183	1
AFUA_2G10520	183	1
AFUA_2G06230	180.716	2
aroM	178.681	3
AFUA_3G04220	178.38	4
AFUA_2G10070	178	5
pdcA	166.602	6
AFUA_5G14810	165.477	7
AFUA_1G07380	164.845	8
AFUA_2G13250	163.813	9
AFUA_5G14550	158.602	10
AFUA_8G06020	152	11
AFUA_5G10290	152	11
AFUA_3G10310	150.602	12
AFUA_3G09290	149.637	13
AFUA_4G12990	148.778	14
AFUA_6G04920	148.477	15
AFUA_3G06830	142.097	16
AFUA_3G11690	140.204	17
AFUA_1G14570	122.633	18
mns1B	119	19
AFUA_4G08140	115.368	20
AFUA_5G06240	114.602	21
AFUA_1G02480	114.477	22
AFUA_6G00750	106.125	23
AFUA_2G11020	101.125	24
AFUA_6G13520	98.1549	25
AFUA_6G12950	93.699	26
AFUA_5G06160	93	27
AFUA_2G04010	90.5006	28
AFUA_6G12110	89.5051	29
AFUA_4G13580	84.699	30
AFUA_6G11620	83.699	31
catB	80	32
catA	78.7782	33
AFUA_4G11340	77.301	34
AFUA_6G12580	76	35
AFUA_5G05500	72.6478	36
AFUA_6G04700	71.699	37
AFUA_5G13130	70.0792	38
AFUA_6G03510	67.0969	39
AFUA_5G09720	65.699	40
AFUA_1G14090	62	41
AFUA_5G09140	60.699	42
AFUA_2G17560	59.9031	43
AFUA_3G05650	58.9294	44
AFUA_4G11240	58.0458	45
AFUA_2G10740	54.1761	46
AFUA_2G04020	53.357	47
AFUA_5G05590	52.301	48
AFUA_1G03550	50.5229	49
AFUA_7G03940	50.2218	50
AFUA_2G15312	48.9031	51
AFUA_2G07570	48.0969	52
AFUA_3G09220	48	53
AFUA_2G14210	47.0414	54
AFUA_3G14490	46.8129	55
AFUA_1G13110	46.632	56
AFUA_2G12470	46.301	57
AFUA_2G16300	42.5229	58
AFUA_1G01680	40.1249	59
AFUA_1G05530	39.5229	60
AFUA_1G07330	39.2041	61
AFUA_1G13090	37.8239	62
AFUA_4G11980	33.6651	63
AFUA_2G11260	28.301	64
AFUA_6G08730	26.1549	65
AFUA_5G05820	25.3617	66
AFUA_3G14270	21.301	67
AFUA_4G08410	17.2041	68
AFUA_7G04980	16.2041	69
AFUA_4G04030	14.6601	70
AFUA_6G10090	13.301	71
AFUA_2G15740	13	72
AFUA_2G11250	11.699	73
AFUA_3G10540	11.1761	74
AFUA_3G07150	10.6021	75
AFUA_1G14380	10.1761	76
AFUA_1G10830	10	77
agdC	8.6021	78
AFUA_6G10660	7	79
AFUA_1G17650	7	79
hxkA	6.3979	80
AFUA_5G04210	6.243	81
AFUA_1G13630	5.6021	82
AFUA_4G06460	5.301	83
AFUA_2G12450	4.6021	84
AFUA_4G10950	4.3979	85
AFUA_5G10070	3.8239	86
AFUA_2G04280	3.0969	87
AFUA_1G09750	2.6021	88
AFUA_4G03930	1.6532	89
AFUA_8G02560	1.4771	90
AFUA_5G01030	1.301	91
AFUA_3G04030	0.8239	92
AFUA_2G00200	0.6021	93
AFUA_3G02310	0.301	94
AFUA_8G05200	0	95
AFUA_8G06540	0	95
AFUA_6G05210	0	95
AFUA_2G11350	0	95
AFUA_8G04000	-0.0792	96
AFUA_5G02020	-0.301	97
AFUA_6G12360	-0.301	97
AFUA_5G05570	-0.301	97
AFUA_1G04390	-0.368	98
AFUA_2G00720	-0.3979	99
AFUA_2G10420	-0.3979	99
ADK2	-0.4771	100
AFUA_6G08000	-0.4771	100
AFUA_6G12400	-0.5133	101
AFUA_4G00290	-1	102
AFUA_5G00470	-1.4559	103
AFUA_7G05670	-2.4771	104
AFUA_8G02310	-2.5229	105
AFUA_5G02180	-2.5229	105
AFUA_7G06510	-2.5441	106
AFUA_3G13380	-2.6532	107
AFUA_4G08600	-3.301	108
AFUA_6G03590	-3.368	109
AFUA_2G04870	-3.757	110
AFUA_4G10070	-4.699	111
AFUA_6G08520	-6.301	112
AFUA_8G05630	-12.301	113
cpa1	-32	114
AFUA_5G03480	-41.5229	115
AFUA_8G04770	-115.347	116
AFUA_4G13680	-5000	117
AFUA_1G16850	-5000	117
