# Supplementary material for: Systematic Identification of Anti-Fungal Drug Targets by a Metabolic Network Approach
Source: Front Mol Biosci. 2016 Jun 17;3:22. doi: 10.3389/fmolb.2016.00022 (PMC4911368; doi:10.3389/fmolb.2016.00022)
Supplement: Supplementary file 1 [file DataSheet1.ZIP › supplementary_table_13.xlsx]

## Sheet: Sheet1
Gene	Protein	Annotation	New_Rank(RhumPDBrank+Expressionrank)	RhumPDB_score	RhumPDB-RANK	Expression-RANK	Regulation (Bertuzzi et al., 2014)	Pathways annotation	BlastP search against human
AFUA_1G06940	XP_750443.1	chorismate synthase	11	183	1	10	Upregulated	Biosynthesis of amino acids, Biosynthesis of secondary metabolites, Phenylalanine, tyrosine and tryptophan biosynthesis	No hits found
AFUA_5G10290	XP_753612.1	fructose-bisphosphate aldolase	16	152	11	5	Upregulated	Biosynthesis of amino acids, Biosynthesis of secondary metabolites, Carbon metabolism, Fructose and mannose metabolism, Glycolysis / Gluconeogenesis, Methane metabolism, Pentose phosphate pathway	No hits found
AFUA_5G14550	XP_753202.1	beta-galactosidase	16	158.602	10	6	Upregulated	Galactose metabolism, Other glycan degradation, Sphingolipid metabolism	P08236
AFUA_6G04920	XP_747586.1	NAD-dependent formate dehydrogenase AciA/Fdh	29	148.477	15	14	Upregulated	Carbon metabolism, Glyoxylate and dicarboxylate metabolism, Methane metabolism	Q13363
AFUA_3G04210	XP_748738.1	fatty acid synthase alpha subunit FasA	40	183	1	39	No-regulation	Fatty acid biosynthesis, Fatty acid metabolism	No hits found
AFUA_2G10520	XP_755385.1	urate oxydase UaZ	40	183	1	39	No-regulation	Caffeine metabolism, Purine metabolism	No hits found
AFUA_6G00750	XP_731481.1	pyruvate decarboxylase	41	106.125	23	18	Upregulated	Biosynthesis of secondary metabolites, Glycolysis / Gluconeogenesis,	A1L0T0
AFUA_2G06230	XP_749752.1	glutamine amidotransferase:cyclase	41	180.716	2	39	No-regulation	Biosynthesis of amino acids, Biosynthesis of secondary metabolites, Histidine metabolism,	No hits found
aroM	XP_752744.1	pentafunctional polypeptide (AroM)	42	178.681	3	39	No-regulation	Biosynthesis of amino acids, Biosynthesis of secondary metabolites, Phenylalanine, tyrosine and tryptophan biosynthesis	No hits found
AFUA_2G13250	XP_755657.1	bifunctional tryptophan synthase TRPB	42	163.813	9	33	Upregulated	Biosynthesis of amino acids, Biosynthesis of secondary metabolites, Glycine, serine and threonine metabolism, Phenylalanine, tyrosine and tryptophan biosynthesis	No hits found
AFUA_3G04220	XP_748739.1	fatty acid synthase beta subunit	43	178.38	4	39	No-regulation	Fatty acid biosynthesis, Fatty acid metabolism,	No hits found
AFUA_4G13580	XP_751473.1	gamma-glutamyltranspeptidase	43	84.699	30	13	Upregulated	Cyanoamino acid metabolism, Glutathione metabolism, Taurine and hypotaurine metabolism	P19440
AFUA_2G10070	XP_755340.1	carbamoyl-phosphate synthase, large subunit	44	178	5	39	No-regulation	Alanine, aspartate and glutamate metabolism, Pyrimidine metabolism	P27708
pdcA	XP_754512.1	pyruvate decarboxylase PdcA	45	166.602	6	39	No-regulation	Biosynthesis of secondary metabolites, Glycolysis / Gluconeogenesis,	No hits found
AFUA_5G14810	XP_753176.1	pyruvate decarboxylase	46	165.477	7	39	No-regulation	Biosynthesis of secondary metabolites, Glycolysis / Gluconeogenesis,	Q9UJ83
AFUA_6G11620	XP_751045.1	formyltetrahydrofolate deformylase	47	83.699	31	16	Upregulated	Glyoxylate and dicarboxylate metabolism, One carbon pool by folate	P22102
AFUA_1G07380	XP_750485.1	glutamate synthase Glt1	47	164.845	8	39	No-regulation	Alanine, aspartate and glutamate metabolism, Biosynthesis of amino acids, Biosynthesis of secondary metabolites, Nitrogen metabolism	Q12882
AFUA_5G09140	XP_753724.1	amidase	50	60.699	42	8	Upregulated	Arginine and proline metabolism, Phenylalanine metabolism, Tryptophan metabolism	Q9H0R6
AFUA_8G06020	XP_747404.1	glutamate decarboxylase	50	152	11	39	No-regulation	Alanine, aspartate and glutamate metabolism, beta-Alanine metabolism, Biosynthesis of secondary metabolites, Butanoate metabolism, Taurine and hypotaurine metabolism	O95470
AFUA_3G10310	XP_754588.1	acetolactate synthase, large subunit	51	150.602	12	39	No-regulation	2-Oxocarboxylic acid metabolism, Biosynthesis of amino acids, Biosynthesis of secondary metabolites, Butanoate metabolism, C5-Branched dibasic acid metabolism, Pantothenate and CoA biosynthesis, Valine, leucine and isoleucine biosynthesis	A1L0T0
AFUA_3G09290	XP_754690.1	phosphoglycerate mutase, 2,3-bisphosphoglycerate-independent	52	149.637	13	39	No-regulation	Biosynthesis of amino acids, Biosynthesis of secondary metabolites, Carbon metabolism, Glycine, serine and threonine metabolism, Glycolysis / Gluconeogenesis, Methane metabolism	No hits found
AFUA_6G04700	XP_747608.1	imidazoleglycerol-phosphate dehydratase	52	71.699	37	15	Upregulated	Biosynthesis of amino acids, Biosynthesis of secondary metabolites, Histidine metabolism	No hits found
AFUA_4G12990	XP_751532.1	thioredoxin reductase Trr1/Trr2	53	148.778	14	39	No-regulation	Pyrimidine metabolism, Selenocompound metabolism	Q16881
AFUA_6G12580	XP_751136.1	anthranilate synthase component I	55	76	35	20	Upregulated	Biosynthesis of amino acids, Biosynthesis of secondary metabolites, Phenylalanine, tyrosine and tryptophan biosynthesis	No hits found
AFUA_3G06830	XP_754923.1	aspartate-semialdehyde dehydrogenase	55	142.097	16	39	No-regulation	2-Oxocarboxylic acid metabolism, Biosynthesis of amino acids, Biosynthesis of secondary metabolites, Cysteine and methionine metabolism, Glycine, serine and threonine metabolism, Lysine biosynthesis,	No hits found
AFUA_3G11690	XP_754452.1	fructose-bisphosphate aldolase, class II	56	140.204	17	39	No-regulation	Biosynthesis of amino acids, Biosynthesis of secondary metabolites, Carbon metabolism, Fructose and mannose metabolism, Glycolysis / Gluconeogenesis, Methane metabolism, Pentose phosphate pathway	No hits found
AFUA_1G03550	XP_750105.1	mitochondrial dihydroxy acid dehydratase	56	50.5229	49	7	Upregulated	2-Oxocarboxylic acid metabolism, Biosynthesis of amino acids, Biosynthesis of secondary metabolites, Pantothenate and CoA biosynthesis, Valine, leucine and isoleucine biosynthesis	No hits found
AFUA_1G14570	XP_752826.1	phosphoribosyl-AMP cyclohydrolase	57	122.633	18	39	No-regulation	Biosynthesis of amino acids, Biosynthesis of secondary metabolites, Histidine metabolism,	No hits found
AFUA_6G12110	XP_751090.1	salicylate synthetase	58	89.5051	29	29	Upregulated	Biosynthesis of secondary metabolites, Biosynthesis of siderophore group nonribosomal peptides	No hits found
mns1B	XP_752825.1	mannosidase MsdS	58	119	19	39	No-regulation	N-Glycan biosynthesis, Protein processing in endoplasmic reticulum, Various types of N-glycan biosynthesis	O60476
AFUA_1G02480	XP_749997.1	P-type ATPase	59	114.477	22	37	Upregulated	Oxidative phosphorylation	P98194
AFUA_4G08140	XP_752012.1	threonine dehydratase, biosynthetic	59	115.368	20	39	No-regulation	Biosynthesis of amino acids, Biosynthesis of secondary metabolites, Carbon metabolism, Glycine, serine and threonine metabolism, Valine, leucine and isoleucine biosynthesis	Q9GZT4
AFUA_2G11020	XP_755435.1	triosephosphate isomerase	63	101.125	24	39	No-regulation	Biosynthesis of amino acids, Biosynthesis of secondary metabolites, Carbon metabolism, Fructose and mannose metabolism, Glycolysis / Gluconeogenesis, Inositol phosphate metabolism,	P60174
AFUA_6G13520	XP_751228.1	tryptophan synthase	64	98.1549	25	39	No-regulation	Biosynthesis of amino acids, Biosynthesis of secondary metabolites, Glycine, serine and threonine metabolism, Phenylalanine, tyrosine and tryptophan biosynthesis	No hits found
AFUA_5G06160	XP_754016.1	5-proFAR isomerase His6	66	93	27	39	No-regulation	Biosynthesis of amino acids, Biosynthesis of secondary metabolites, Histidine metabolism	No hits found
AFUA_2G04010	XP_749533.1	alpha,alpha-trehalose-phosphate synthase subunit	67	90.5006	28	39	No-regulation	Starch and sucrose metabolism	No hits found
AFUA_4G11240	XP_751705.1	alpha-aminoadipate reductase large subunit	68	58.0458	45	23	Upregulated	Biosynthesis of amino acids, Biosynthesis of secondary metabolites, Lysine biosynthesis, Lysine degradation	Q9NUB1
AFUA_2G04020	XP_749534.1	alpha,alpha-trehalose phosphate synthase subunit	69	53.357	47	22	Upregulated	Starch and sucrose metabolism	No hits found
AFUA_5G06240	XP_754009.1	alcohol dehydrogenase	69	114.602	21	48	Downregulated	Biosynthesis of secondary metabolites, Degradation of aromatic compounds, Fatty acid degradation, Glycolysis / Gluconeogenesis, Tyrosine metabolism	P40394
AFUA_1G01680	XP_749918.1	branched-chain amino acid aminotransferase	70	40.1249	59	11	Upregulated	2-Oxocarboxylic acid metabolism, Biosynthesis of amino acids, Biosynthesis of secondary metabolites, Pantothenate and CoA biosynthesis, Valine, leucine and isoleucine biosynthesis, Valine, leucine and isoleucine degradation	P54687
catB	XP_748550.1	mycelial catalase Cat1	71	80	32	39	No-regulation	Biosynthesis of secondary metabolites, Glyoxylate and dicarboxylate metabolism, Peroxisome, Tryptophan metabolism	P04040
catA	XP_747688.1	spore-specific catalase CatA	72	78.7782	33	39	No-regulation	Biosynthesis of secondary metabolites, Glyoxylate and dicarboxylate metabolism, Peroxisome, Tryptophan metabolism	P04040
AFUA_4G11340	XP_751695.1	saccharopine dehydrogenase Lys9	73	77.301	34	39	No-regulation	Biosynthesis of amino acids, Biosynthesis of secondary metabolites, Lysine biosynthesis, Lysine degradation	Q9UDR5
AFUA_6G10090	XP_750898.1	D-isomer specific 2-hydroxyacid dehydrogenase family protein	74	13.301	71	3	Upregulated	Biosynthesis of secondary metabolites, Carbon metabolism, Glycine, serine and threonine metabolism, Glyoxylate and dicarboxylate metabolism, Methane metabolism	O43175
AFUA_3G09220	XP_754698.1	P450 family fatty acid hydroxylase	74	48	53	21	Upregulated	Fatty acid degradation, Tryptophan metabolism	P16435
AFUA_5G05500	XP_754080.1	D-3-phosphoglycerate dehydrogenase	75	72.6478	36	39	No-regulation	Biosynthesis of amino acids, Carbon metabolism, Glycine, serine and threonine metabolism, Methane metabolism	O43175
AFUA_3G07150	XP_754891.1	succinate-semialdehyde dehydrogenase	76	10.6021	75	1	Upregulated	Alanine, aspartate and glutamate metabolism, Butanoate metabolism	P51649
AFUA_6G03510	XP_747726.2	flavin containing polyamine oxidase	77	67.0969	39	38	Upregulated	Arginine and proline metabolism, beta-Alanine metabolism	Q8NB78
AFUA_5G13130	XP_753341.1	chorismate mutase	77	70.0792	38	39	No-regulation	Biosynthesis of amino acids, Biosynthesis of secondary metabolites, Phenylalanine, tyrosine and tryptophan biosynthesis	No hits found
AFUA_5G09720	XP_753667.1	flavin containing polyamine oxidase	79	65.699	40	39	No-regulation	Arginine and proline metabolism, beta-Alanine metabolism	Q8NB78
AFUA_1G14090	XP_752779.1	histidinol-phosphate aminotransferase	80	62	41	39	No-regulation	Biosynthesis of amino acids, Biosynthesis of secondary metabolites, Histidine metabolism, Phenylalanine metabolism, Phenylalanine, tyrosine and tryptophan biosynthesis, Tyrosine metabolism	Q96QU6
AFUA_2G17560	XP_756091.1	conidial pigment biosynthesis 1,3,6,8-tetrahydroxynaphthalene reductase Arp2	82	59.9031	43	39	No-regulation	Biosynthesis of unsaturated fatty acids, Biotin metabolism, Fatty acid biosynthesis, Fatty acid metabolism	Q9BTZ2
AFUA_6G12950	XP_751173.1	trehalose-phosphate synthase/phosphatase complex subunit Tps1, putative	83	93.699	26	57	Downregulated	Starch and sucrose metabolism	No hits found
AFUA_3G05650	XP_755036.1	alpha,alpha-trehalose-phosphate synthase subunit Tps2	83	58.9294	44	39	No-regulation	Starch and sucrose metabolism	No hits found
AFUA_2G10740	XP_755407.1	thiamin biosynthesis protein (Thi-4)	85	54.1761	46	39	No-regulation	Thiamine metabolism	No hits found
AFUA_4G06460	XP_752179.1	pentafunctional AROM polypeptide	85	5.301	83	2	Upregulated	Biosynthesis of amino acids, Biosynthesis of secondary metabolites, Phenylalanine, tyrosine and tryptophan biosynthesis	No hits found
AFUA_2G15312	XP_001481680.1	citrate synthase	90	48.9031	51	39	No-regulation	2-Oxocarboxylic acid metabolism, Biosynthesis of amino acids, Biosynthesis of secondary metabolites, Carbon metabolism, Citrate cycle (TCA cycle), Glyoxylate and dicarboxylate metabolism	No hits found
AFUA_2G07570	XP_755093.1	glutamate 5-kinase	91	48.0969	52	39	No-regulation	Arginine and proline metabolism, Biosynthesis of amino acids, Biosynthesis of secondary metabolites, Carbapenem biosynthesis	P54886
AFUA_2G16300	XP_755966.1	dihydroxy acid dehydratase	92	42.5229	58	34	Upregulated	2-Oxocarboxylic acid metabolism, Biosynthesis of amino acids, Biosynthesis of secondary metabolites, Pantothenate and CoA biosynthesis, Valine, leucine and isoleucine biosynthesis	No hits found
AFUA_2G14210	XP_755754.2	dihydroxy acid dehydratase Ilv3	93	47.0414	54	39	No-regulation	2-Oxocarboxylic acid metabolism, Biosynthesis of amino acids, Biosynthesis of secondary metabolites, Pantothenate and CoA biosynthesis, Valine, leucine and isoleucine biosynthesis	No hits found
AFUA_1G14380	XP_752808.1	3-ketoacyl-acyl carrier protein reductase	93	10.1761	76	17	Upregulated	Biosynthesis of unsaturated fatty acids, Biotin metabolism, Fatty acid biosynthesis, Fatty acid metabolism	Q9BTZ2
AFUA_3G14490	XP_754177.1	Ketol-acid reductoisomerase	94	46.8129	55	39	No-regulation	2-Oxocarboxylic acid metabolism, Biosynthesis of amino acids, Biosynthesis of secondary metabolites, Pantothenate and CoA biosynthesis, Valine, leucine and isoleucine biosynthesis	No hits found
AFUA_1G13110	XP_752681.1	4-coumarate-CoA ligase	95	46.632	56	39	No-regulation	Biosynthesis of secondary metabolites, Phenylalanine metabolism, Ubiquinone and other terpenoid-quinone biosynthesis	Q96CM8
AFUA_7G04980	XP_749012.1	3-ketoacyl-acyl carrier protein reductase	96	16.2041	69	27	Upregulated	Biosynthesis of unsaturated fatty acids, Biotin metabolism, Fatty acid biosynthesis, Fatty acid metabolism	Q9BTZ2
AFUA_2G12470	XP_755579.1	acetylornithine aminotransferase	96	46.301	57	39	No-regulation	2-Oxocarboxylic acid metabolism, Arginine and proline metabolism, Biosynthesis of amino acids, Biosynthesis of secondary metabolites	P04181
AFUA_1G13090	XP_752679.1	anthranilate synthase multifunctional protein TrpC	98	37.8239	62	36	Upregulated	Biosynthesis of amino acids, Biosynthesis of secondary metabolites, Phenylalanine, tyrosine and tryptophan biosynthesis	P49915
AFUA_7G03940	XP_749114.1	alpha,alpha-trehalose phosphate synthase subunit TPS3	99	50.2218	50	49	Downregulated	Starch and sucrose metabolism	No hits found
AFUA_1G07330	XP_750480.1	dihydroxy-acid dehydratase	100	39.2041	61	39	No-regulation	2-Oxocarboxylic acid metabolism, Biosynthesis of amino acids, Biosynthesis of secondary metabolites, Pantothenate and CoA biosynthesis, Valine, leucine and isoleucine biosynthesis	No hits found
AFUA_5G05590	XP_754072.1	aspartokinase	102	52.301	48	54	Downregulated	2-Oxocarboxylic acid metabolism, Biosynthesis of amino acids, Biosynthesis of secondary metabolites, Cysteine and methionine metabolism, Glycine, serine and threonine metabolism, Lysine biosynthesis	No hits found
AFUA_2G00720	XP_749209.1	aldehyde dehydrogenase	103	-0.3979	99	4	Upregulated	Arginine and proline metabolism, Ascorbate and aldarate metabolism, beta-Alanine metabolism, Biosynthesis of secondary metabolites, Fatty acid degradation, Glycerolipid metabolism, Glycolysis / Gluconeogenesis, Histidine metabolism, Lysine degradation, Pentose and glucuronate interconversions, Pyruvate metabolism, Tryptophan metabolism, Valine, leucine and isoleucine degradation	P30837
AFUA_2G11260	XP_755459.1	3-isopropylmalate dehydratase	103	28.301	64	39	No-regulation	2-Oxocarboxylic acid metabolism, Biosynthesis of amino acids, Biosynthesis of secondary metabolites, Valine, leucine and isoleucine biosynthesis	P48200
AFUA_6G08730	XP_750762.1	6-phosphogluconate dehydrogenase, decarboxylating	104	26.1549	65	39	No-regulation	Biosynthesis of secondary metabolites, Carbon metabolism, Glutathione metabolism, Pentose phosphate pathway	P52209
AFUA_1G05530	XP_750302.1	uridine nucleosidase Urh1	105	39.5229	60	45	Downregulated	Nicotinate and nicotinamide metabolism, Pyrimidine metabolism	No hits found
AFUA_5G05820	XP_754050.2	homoserine kinase	105	25.3617	66	39	No-regulation	Biosynthesis of amino acids, Glycine, serine and threonine metabolism	No hits found
AFUA_1G10830	XP_752448.2	succinyl-CoA synthetase subunit alpha	108	10	77	31	Upregulated	Biosynthesis of secondary metabolites, Carbon metabolism, Citrate cycle (TCA cycle), Propanoate metabolism	P53597
AFUA_6G08000	XP_750691.1	general amidase GmdA	109	-0.4771	100	9	Upregulated	Arginine and proline metabolism, Phenylalanine metabolism, Tryptophan metabolism	O00519
AFUA_4G10950	XP_751733.1	3-ketoacyl-coA thiolase peroxisomal A precursor	109	4.3979	85	24	Upregulated	alpha-Linolenic acid metabolism, Biosynthesis of secondary metabolites, Fatty acid degradation, Fatty acid metabolism, Valine, leucine and isoleucine degradation	P09110
AFUA_4G04030	XP_746590.1	histidinol-phosphatase	109	14.6601	70	39	No-regulation	Biosynthesis of amino acids, Biosynthesis of secondary metabolites, Histidine metabolism	No hits found
AFUA_2G15740	XP_755909.2	short chain dehydrogenase/oxidoreductase	111	13	72	39	No-regulation	Butanoate metabolism, Fructose and mannose metabolism, Linoleic acid metabolism	Q8N4T8
AFUA_4G08410	XP_751984.1	mannose-6-phosphate isomerase, class I	112	17.2041	68	44	Downregulated	Amino sugar and nucleotide sugar metabolism, Biosynthesis of secondary metabolites, Fructose and mannose metabolism	P34949
AFUA_3G10540	XP_754565.1	3-oxoacyl-(acyl-carrier-protein) reductase	113	11.1761	74	39	No-regulation	Biosynthesis of unsaturated fatty acids, Biotin metabolism, Fatty acid biosynthesis, Fatty acid metabolism	Q92506
AFUA_3G14270	XP_754199.1	aldo-keto reductase (AKR)	114	21.301	67	47	Downregulated	Butanoate metabolism, Fructose and mannose metabolism, Linoleic acid metabolism	P42330
AFUA_4G11980	XP_751633.1	anthranilate phosphoribosyltransferase	114	33.6651	63	51	Downregulated	Biosynthesis of amino acids, Biosynthesis of secondary metabolites, Phenylalanine, tyrosine and tryptophan biosynthesis	No hits found
AFUA_8G02560	XP_746950.1	glyceraldehyde-3-phosphate dehydrogenase	116	1.4771	90	26	Upregulated	Biosynthesis of amino acids, Biosynthesis of secondary metabolites, Carbon metabolism, Glycolysis / Gluconeogenesis	P04406
AFUA_5G01030	XP_748238.1	glyceraldehyde 3-phosphate dehydrogenase	116	1.301	91	25	Upregulated	Biosynthesis of amino acids, Biosynthesis of secondary metabolites, Carbon metabolism, Glycolysis / Gluconeogenesis	P04406
agdC	XP_752991.1	alpha-glucosidase	117	8.6021	78	39	No-regulation	Galactose metabolism, Starch and sucrose metabolism	P10253
AFUA_2G04280	XP_749560.1	asparaginase	117	3.0969	87	30	Upregulated	Alanine, aspartate and glutamate metabolism, Biosynthesis of secondary metabolites, Cyanoamino acid metabolism	Q7L266
AFUA_1G17650	XP_753131.2	short chain dehydrogenase	118	7	79	39	No-regulation	Butanoate metabolism, Fructose and mannose metabolism, Linoleic acid metabolism	Q13268
AFUA_6G10660	XP_750954.1	ATP citrate lyase subunit (Acl), putatibe	118	7	79	39	No-regulation	Biosynthesis of secondary metabolites, Citrate cycle (TCA cycle)	P53396
hxkA	XP_749104.1	hexokinase	119	6.3979	80	39	No-regulation	Amino sugar and nucleotide sugar metabolism, Biosynthesis of secondary metabolites, Carbon metabolism, Fructose and mannose metabolism, Galactose metabolism, Glycolysis / Gluconeogenesis, Starch and sucrose metabolism	P52789
AFUA_5G04210	XP_747922.1	ubiquinol-cytochrome C reductase complex core protein 2, putative	120	6.243	81	39	No-regulation	Oxidative phosphorylation	P22695
AFUA_6G03590	XP_747718.1	citrate synthase Cit1	121	-3.368	109	12	Upregulated	2-Oxocarboxylic acid metabolism, Biosynthesis of amino acids, Biosynthesis of secondary metabolites, Carbon metabolism, Citrate cycle (TCA cycle), Glyoxylate and dicarboxylate metabolism	O75390
AFUA_1G13630	XP_752733.1	D-isomer specific 2-hydroxyacid dehydrogenase family protein	121	5.6021	82	39	No-regulation	Biosynthesis of secondary metabolites, Carbon metabolism, Glycine, serine and threonine metabolism, Glyoxylate and dicarboxylate metabolism, Methane metabolism	O43175
AFUA_2G12450	XP_755577.1	hydroxymethylglutaryl-CoA lyase	125	4.6021	84	41	Downregulated	Biosynthesis of secondary metabolites, Butanoate metabolism, Peroxisome, Synthesis and degradation of ketone bodies, Valine, leucine and isoleucine degradation	P35914
AFUA_5G10070	XP_753635.1	3-hydroxyacyl-CoA dehydrogenase	125	3.8239	86	39	No-regulation	Butanoate metabolism, Fructose and mannose metabolism, Linoleic acid metabolism	Q9Y2S2
AFUA_1G04390	XP_750187.2	cytochrome P450 monooxygenase	126	-0.368	98	28	Upregulated	Fatty acid degradation, Tryptophan metabolism	P98187
AFUA_4G08600	XP_751967.1	aldehyde dehydrogenase	127	-3.301	108	19	Upregulated	beta-Alanine metabolism, Glycolysis / Gluconeogenesis, Histidine metabolism, Phenylalanine metabolism, Tyrosine metabolism	P00352
AFUA_1G09750	XP_752341.1	aldehyde reductase (AKR1)	128	2.6021	88	40	Downregulated	Biosynthesis of secondary metabolites, Degradation of aromatic compounds, Glycerolipid metabolism, Glycolysis / Gluconeogenesis, Pentose and glucuronate interconversions	P14550
AFUA_4G03930	XP_746580.1	cysteine synthase B	128	1.6532	89	39	No-regulation	Biosynthesis of amino acids, Carbon metabolism, Cysteine and methionine metabolism, Sulfur metabolism	P35520
AFUA_2G11250	XP_755458.1	aryl-alcohol dehydrogenase Aad14	129	11.699	73	56	Downregulated	Butanoate metabolism, Fructose and mannose metabolism, Linoleic acid metabolism	O95154
AFUA_6G05210	XP_747556.1	malate dehydrogenase, NAD-dependent	130	0	95	35	Upregulated	Biosynthesis of secondary metabolites, Carbon metabolism, Citrate cycle (TCA cycle), Cysteine and methionine metabolism, Glyoxylate and dicarboxylate metabolism, Pyruvate metabolism	P40926
AFUA_3G04030	XP_748723.1	coenzyme A transferase	131	0.8239	92	39	No-regulation	Butanoate metabolism, Synthesis and degradation of ketone bodies, Valine, leucine and isoleucine degradation	P55809
AFUA_3G02310	XP_748554.1	pyrroline-5-carboxylate reductase	133	0.301	94	39	No-regulation	Arginine and proline metabolism, Biosynthesis of amino acids, Biosynthesis of secondary metabolites	Q53H96
AFUA_2G11350	XP_755468.1	peroxisomal 3-ketoacyl-coA thiolase (Kat1)	134	0	95	39	No-regulation	alpha-Linolenic acid metabolism, Biosynthesis of secondary metabolites, Fatty acid degradation, Fatty acid metabolism, Valine, leucine and isoleucine degradation	P09110
AFUA_8G05200	XP_747323.1	cysteine synthase	134	0	95	39	No-regulation	Biosynthesis of amino acids, Carbon metabolism, Cysteine and methionine metabolism, Sulfur metabolism	P35520
AFUA_8G06540	XP_747455.1	ornithine decarboxylase	134	0	95	39	No-regulation	Arginine and proline metabolism, Biosynthesis of secondary metabolites, Glutathione metabolism	P11926
AFUA_8G04000	XP_747207.1	acetyl-CoA acetyltransferase	135	-0.0792	96	39	No-regulation	Biosynthesis of secondary metabolites, Butanoate metabolism, Carbon metabolism, Fatty acid degradation, Fatty acid metabolism, Glyoxylate and dicarboxylate metabolism, Lysine degradation, Propanoate metabolism, Pyruvate metabolism, Synthesis and degradation of ketone bodies, Terpenoid backbone biosynthesis, Tryptophan metabolism, Valine, leucine and isoleucine degradation	P24752
AFUA_5G05570	XP_754074.2	hemoglobin and proliferation regulated protein	136	-0.301	97	39	No-regulation	Purine metabolism, Ribosome biogenesis in eukaryotes	No hits found
AFUA_5G02020	XP_748140.1	aldehyde reductase (GliO)	136	-0.301	97	39	No-regulation	Butanoate metabolism, Fructose and mannose metabolism, Linoleic acid metabolism	O95154
AFUA_6G12360	XP_751114.1	class I alpha-mannosidase 1A	136	-0.301	97	39	No-regulation	N-Glycan biosynthesis, Protein processing in endoplasmic reticulum, Various types of N-glycan biosynthesis	Q9UKM7
AFUA_2G10420	XP_755375.1	branched-chain amino acid aminotransferase, cytosolic	138	-0.3979	99	39	No-regulation	2-Oxocarboxylic acid metabolism, Biosynthesis of amino acids, Biosynthesis of secondary metabolites, Pantothenate and CoA biosynthesis, Valine, leucine and isoleucine biosynthesis, Valine, leucine and isoleucine degradation	P54687
ADK2	XP_750092.1	adenylate kinase 2	139	-0.4771	100	39	No-regulation	Biosynthesis of secondary metabolites, Purine metabolism	Q9UIJ7
AFUA_6G12400	XP_751118.1	1,3-beta-glucan synthase catalytic subunit FksP	140	-0.5133	101	39	No-regulation	Starch and sucrose metabolism	No hits found
AFUA_5G00470	XP_748292.1	general amidase GmdB	142	-1.4559	103	39	No-regulation	Arginine and proline metabolism, Phenylalanine metabolism, Tryptophan metabolism	O00519
AFUA_7G05670	XP_748942.1	ribose phosphate diphosphokinase Prs1	143	-2.4771	104	39	No-regulation	Biosynthesis of amino acids, Biosynthesis of secondary metabolites, Carbon metabolism, Pentose phosphate pathway, Purine metabolism	P60891
AFUA_5G02180	XP_748124.1	cysteine synthase (o-acetylserine (thiol)-lyase) (csase)	144	-2.5229	105	39	No-regulation	Biosynthesis of amino acids, Carbon metabolism, Cysteine and methionine metabolism, Sulfur metabolism	P35520
AFUA_8G05630	XP_747364.1	chitin synthase F	145	-12.301	113	32	Upregulated	Amino sugar and nucleotide sugar metabolism	O00219
AFUA_7G06510	XP_748859.1	acyl-CoA dehydrogenase	145	-2.5441	106	39	No-regulation	beta-Alanine metabolism, Biosynthesis of secondary metabolites, Carbon metabolism, Fatty acid degradation, Fatty acid metabolism, Propanoate metabolism, Valine, leucine and isoleucine degradation	P26440
AFUA_3G13380	XP_754284.1	ribose-phosphate pyrophosphokinase	146	-2.6532	107	39	No-regulation	Biosynthesis of amino acids, Biosynthesis of secondary metabolites, Carbon metabolism, Pentose phosphate pathway, Purine metabolism	P11908
AFUA_4G10070	XP_751819.1	class I alpha-mannosidase	150	-4.699	111	39	No-regulation	N-Glycan biosynthesis, Protein processing in endoplasmic reticulum, Various types of N-glycan biosynthesis	Q9UKM7
AFUA_2G00200	XP_749156.1	catalase	151	0.6021	93	58	Downregulated	Biosynthesis of secondary metabolites, Glyoxylate and dicarboxylate metabolism, Peroxisome, Tryptophan metabolism	P04040
cpa1	XP_753955.1	carbamoyl-phosphate synthase, small subunit	153	-32	114	39	No-regulation	Alanine, aspartate and glutamate metabolism, Pyrimidine metabolism	P27708
AFUA_2G04870	XP_749618.1	pyruvate dehydrogenase E1 component alpha subunit	153	-3.757	110	43	Downregulated	Biosynthesis of secondary metabolites, Carbon metabolism, Citrate cycle (TCA cycle), Glycolysis / Gluconeogenesis, Pyruvate metabolism	P29803
AFUA_4G00290	XP_746427.2	succinyl-CoA synthetase beta subunit	154	-1	102	52	Downregulated	Biosynthesis of secondary metabolites, Carbon metabolism, Citrate cycle (TCA cycle), Propanoate metabolism	Q9P2R7
AFUA_8G04770	XP_747283.1	acetoacetyl-CoA synthase	155	-115.347	116	39	No-regulation	Butanoate metabolism, Valine, leucine and isoleucine degradation	Q86V21
AFUA_5G03480	XP_747996.1	methylenetetrahydrofolate reductase	157	-41.5229	115	42	Downregulated	Carbon metabolism, One carbon pool by folate	P42898
AFUA_8G02310	XP_746975.1	aldehyde dehydrogenase ALDH	158	-2.5229	105	53	Downregulated	beta-Alanine metabolism, Glycolysis / Gluconeogenesis, Histidine metabolism, Phenylalanine metabolism, Tyrosine metabolism	P05091
AFUA_6G08520	XP_750741.2	adenylate cyclase AcyA	158	-6.301	112	46	Downregulated	Meiosis - yeast, Purine metabolism	O60346
AFUA_4G13680	XP_751463.1	phosphatidylserine synthase	167	-5000	117	50	Downregulated	Glycerophospholipid metabolism, Glycine, serine and threonine metabolism	No hits found
AFUA_1G16850	XP_753053.1	sphinganine hydroxylase Sur2	172	-5000	117	55	Downregulated	Sphingolipid metabolism	Q15800
