# Supplementary material for: Systematic Identification of Anti-Fungal Drug Targets by a Metabolic Network Approach
Source: Front Mol Biosci. 2016 Jun 17;3:22. doi: 10.3389/fmolb.2016.00022 (PMC4911368; doi:10.3389/fmolb.2016.00022)
Supplement: Supplementary file 1 [file DataSheet1.ZIP › supplementary_table_14.xlsx]

## Sheet: Sheet1
Gene	Protein	Annotation	Priority_order	New_Rank(RhumPDBrank+Expressionrank)	RhumPDB_score	RhumPDB-RANK	Expression-RANK	Regulation (Bertuzzi et al., 2014)	Pathways annotation
AFUA_1G06940	XP_750443.1	chorismate synthase	1	11	183	1	10	Upregulated	Biosynthesis of amino acids, Biosynthesis of secondary metabolites, Phenylalanine, tyrosine and tryptophan biosynthesis
AFUA_3G04210	XP_748738.1	fatty acid synthase alpha subunit FasA	2	40	183	1	39	No-regulation	Fatty acid biosynthesis, Fatty acid metabolism
AFUA_2G10520	XP_755385.1	urate oxydase UaZ	2	40	183	1	39	No-regulation	Caffeine metabolism, Purine metabolism
AFUA_2G06230	XP_749752.1	glutamine amidotransferase:cyclase	3	41	180.716	2	39	No-regulation	Biosynthesis of amino acids, Biosynthesis of secondary metabolites, Histidine metabolism,
AFUA_3G04220	XP_748739.1	fatty acid synthase beta subunit	4	43	178.38	4	39	No-regulation	Fatty acid biosynthesis, Fatty acid metabolism,
AFUA_3G09290	XP_754690.1	phosphoglycerate mutase, 2,3-bisphosphoglycerate-independent	5	52	149.637	13	39	No-regulation	Biosynthesis of amino acids, Biosynthesis of secondary metabolites, Carbon metabolism, Glycine, serine and threonine metabolism, Glycolysis / Gluconeogenesis, Methane metabolism
AFUA_6G04700	XP_747608.1	imidazoleglycerol-phosphate dehydratase	5	52	71.699	37	15	Upregulated	Biosynthesis of amino acids, Biosynthesis of secondary metabolites, Histidine metabolism
AFUA_3G06830	XP_754923.1	aspartate-semialdehyde dehydrogenase	6	55	142.097	16	39	No-regulation	2-Oxocarboxylic acid metabolism, Biosynthesis of amino acids, Biosynthesis of secondary metabolites, Cysteine and methionine metabolism, Glycine, serine and threonine metabolism, Lysine biosynthesis,
AFUA_1G14570	XP_752826.1	phosphoribosyl-AMP cyclohydrolase	7	57	122.633	18	39	No-regulation	Biosynthesis of amino acids, Biosynthesis of secondary metabolites, Histidine metabolism,
AFUA_5G06160	XP_754016.1	5-proFAR isomerase His6	8	66	93	27	39	No-regulation	Biosynthesis of amino acids, Biosynthesis of secondary metabolites, Histidine metabolism
AFUA_5G13130	XP_753341.1	chorismate mutase	9	77	70.0792	38	39	No-regulation	Biosynthesis of amino acids, Biosynthesis of secondary metabolites, Phenylalanine, tyrosine and tryptophan biosynthesis
AFUA_2G10740	XP_755407.1	thiamin biosynthesis protein (Thi-4)	10	85	54.1761	46	39	No-regulation	Thiamine metabolism
AFUA_4G06460	XP_752179.1	pentafunctional AROM polypeptide	10	85	5.301	83	2	Upregulated	Biosynthesis of amino acids, Biosynthesis of secondary metabolites, Phenylalanine, tyrosine and tryptophan biosynthesis
AFUA_3G14490	XP_754177.1	Ketol-acid reductoisomerase	11	94	46.8129	55	39	No-regulation	2-Oxocarboxylic acid metabolism, Biosynthesis of amino acids, Biosynthesis of secondary metabolites, Pantothenate and CoA biosynthesis, Valine, leucine and isoleucine biosynthesis
AFUA_5G05590	XP_754072.1	aspartokinase	12	102	52.301	48	54	Downregulated	2-Oxocarboxylic acid metabolism, Biosynthesis of amino acids, Biosynthesis of secondary metabolites, Cysteine and methionine metabolism, Glycine, serine and threonine metabolism, Lysine biosynthesis
AFUA_1G05530	XP_750302.1	uridine nucleosidase Urh1	13	105	39.5229	60	45	Downregulated	Nicotinate and nicotinamide metabolism, Pyrimidine metabolism
AFUA_5G05820	XP_754050.2	homoserine kinase	13	105	25.3617	66	39	No-regulation	Biosynthesis of amino acids, Glycine, serine and threonine metabolism
AFUA_4G04030	XP_746590.1	histidinol-phosphatase	14	109	14.6601	70	39	No-regulation	Biosynthesis of amino acids, Biosynthesis of secondary metabolites, Histidine metabolism
AFUA_4G11980	XP_751633.1	anthranilate phosphoribosyltransferase	15	114	33.6651	63	51	Downregulated	Biosynthesis of amino acids, Biosynthesis of secondary metabolites, Phenylalanine, tyrosine and tryptophan biosynthesis
AFUA_6G12400	XP_751118.1	1,3-beta-glucan synthase catalytic subunit FksP	16	140	-0.5133	101	39	No-regulation	Starch and sucrose metabolism
AFUA_4G13680	XP_751463.1	phosphatidylserine synthase	17	167	-5000	117	50	Downregulated	Glycerophospholipid metabolism, Glycine, serine and threonine metabolism
