# Supplementary material for: Systematic Identification of Anti-Fungal Drug Targets by a Metabolic Network Approach
Source: Front Mol Biosci. 2016 Jun 17;3:22. doi: 10.3389/fmolb.2016.00022 (PMC4911368; doi:10.3389/fmolb.2016.00022)
Supplement: Supplementary file 1 [file DataSheet1.ZIP › supplementary_table_15_reaction_equations.csv]

Enzyme name	reversible?	Reaction equation	Annotation
6pgcD	false	6PGC + NADP = CO2_x + NADPH + RU5P
6pgL	false	6PGL + H2O_x = 6PGC
acon	true	CIT = ICIT
adK	true	AMP + ATP = 2 ADP
aicarS	true	SAICAR = AICAR + FUM
airC	true	AIR + CO2_x = CAIR
airS	false	ATP + FGAM = ADP + AIR + PI
akgD	false	AKG + COA + NAD = CO2_x + NADH + SUCCOA
alaTA	true	GLU + PYR = AKG + ALA
aspTA	true	GLU + OA = AKG + ASP
atn	true	ATN + H2O_x = ATT
att	true	ATT + H2O_x = UGC + UREA
capS1	false	2 ATP + CO2_x + GLN + 2 H2O_x = 2 ADP + CAP + GLU + PI
capS2	false	ASP + CAP = CAASP + PI
citA	true	ACCOA + H2O_x + OA = CIT + COA
ctpS	false	ATP + GLN + H2O_x + UTP = ADP + CTP + GLU + PI
cytoO	false	2 FERO + O_x = 2 FERI + H2O_x + 4 H_PO
cytoR	false	2 FERI + QH2 = 2 FERO + 4 H_PO + Q
dhfR	false	DHF + NADPH = NADP + THF
dhfS	false	ATP + DHPT + GLU = ADP + DHF + PI
dhoro	true	CAASP = DORO + H2O_x
dhpsS	false	AHHMD + PABA = DHPT + PPI
doroD	false	DORO + Q = ORO + QH2
dp	false	H2O_x + PPI = 2 PI
eno	true	2PG = H2O_x + PEP
fadhD	false	FADH2 + Q = FAD + QH2
faicarS	true	AICAR + FTHF = FAICAR + THF
fatp	false	ADP + 4 H_PO + PI = ATP + H2O_x
fbpA	true	FBP = DHAP + GAP
fbpP	false	FBP + H2O_x = F6P + PI
fgamS	false	ATP + FGAR + GLN + H2O_x = ADP + FGAM + GLU + PI
folS	false	AHHMP + ATP = AHHMD + AMP
fthfDF	false	FTHF + H2O_x = FOR + THF
fumH	true	FUM + H2O_x = MAL
g6pD	false	G6P + NADP = 6PGL + NADPH
g6pI	true	G6P = F6P
gapD	true	GAP + NAD + PI = BPG + NADH
garFT	false	FTHF + GAR = FGAR + THF
garS	true	ATP + GLY + PRAM = ADP + GAR + PI
gcS	false	ATP + CYS + GLU = ADP + GC + PI
gdpK	true	ATP + GDP = ADP + GTP
ggpT	false	AminoAcid_x + GSH = GAminoacid_x + Peptide_x
glacA	false	H2O_x + LACTO = GLAC + GLC
gmpK	true	ATP + GMP = ADP + GDP
gmpS	false	ATP + GLN + H2O_x + XMP = AMP + GLU + GMP + PPI
gshS	false	ATP + GC + GLY = ADP + GSH + PI
gtpC1	false	GTP + 2 H2O_x = AHTD + FOR
gtpC2	false	AHTD = DHP + 3 PI
gtpC3	false	DHP = AHHMP + GLAL_x
hiuH	false	H2O_x + HIUR = ATN + CO2_x
hk	false	ATP + GLC = ADP + G6P
icitD	false	ICIT + NAD = AKG + CO2_x + NADH
impCY	true	FAICAR = H2O_x + IMP
impD	false	IMP + NAD = NADH + XMP
lacD	true	LAC + NAD = NADH + PYR
malD	true	MAL + NAD = NADH + OA
metfhC	true	FTHF = H2O_x + METHF
metthfD	true	METHF + NADPH = METTHF + NADP
nadhD	false	NADH + Q = 4 H_PO + NAD + QH2
nadphD	false	NADPH + Q = NADP + QH2
ndpK	true	ATP + DGDP = ADP + DGTP
ompDC	false	OMP = CO2_x + UMP
oprT	true	ORO + PRPP = OMP + PPI
pabaS1	false	CHOR + GLN = ADCHOR + GLU
pabaS2	false	ADCHOR = PABA + PYR
patp	false	ATP = ADP + H_PO_x
pepC	false	ATP + OA = ADP + CO2_x + PEP
pfkA	false	ATP + F6P = ADP + FBP
pgcM	true	R1P = R5P
pgD	false	3PG + NAD = NADH + PHP
pgK	true	ADP + BPG = 3PG + ATP
pgM	true	3PG = 2PG
PNPase	false	INS_x + PI = HYXN + R1P
prppAT	false	GLN + H2O_x + PRPP = GLU + PPI + PRAM
psP	false	3PSER + H2O_x = PI + SER
psTA	false	GLU + PHP = 3PSER + AKG
pyrC	false	ATP + CO2_x + H2O_x + PYR = ADP + OA + PI
pyrD	false	COA + NAD + PYR = ACCOA + CO2_x + NADH
pyrK	false	ADP + PEP = ATP + PYR
r5pppk	true	ATP + R5P = AMP + PRPP
rdpR	false	GDP + RTHIO = DGDP + H2O_x + OTHIO
rnr1	false	CDP + RTHIO = DCDP + H2O_x + OTHIO
rpE	true	RU5P = XUL5P
rpI	true	RU5P = R5P
saicarS	false	ASP + ATP + CAIR = ADP + PI + SAICAR
serA	false	GLY + H2O_x + METTHF = SER + THF
succ	true	GDP + PI + SUCCOA = COA + GTP + SUCC
succD	true	Q + SUCC = FUM + QH2
t001_glc	false	GLC_x = GLC
t002_pyr	true	PYR_x = PYR
t003_lac	false	LAC_x = LAC
t004_pi	true	PI = PI_x
t005_glx	false	GLX = GLX_x
t010_adp	true	ADP = ADP_x
t011_atp	true	ATP = ATP_x
t020_thf	false	FTHF_x = FTHF
t021_fthf	false	THF = THF_x
t022_chor	false	CHOR_x = CHOR
t023_for	false	FOR = FOR_x
t030_nh3	false	NH3 = NH3_x
t100_gly	false	GLY_x = GLY
t101_glu	true	GLU_x = GLU
t102_gln	true	GLN_x = GLN
t103_ala	false	ALA = ALA_x
t104_ser	false	SER = SER_x
t105_cys	true	CYS = CYS_x
t443_purine	false	GTP = Purine_x
t446_dpurine	false	DGTP = DPurine_x
t487_pyri	false	CTP = Pyrimidine_x
t494_dpyri	false	DCTP = DPyrimidine_x
tA	true	GAP + S7P = E4P + F6P
thhfS	false	ATP + FOR + THF = ADP + FTHF + PI
THIORed	false	NADPH + OTHIO = NADP + RTHIO
tktA1	true	R5P + XUL5P = GAP + S7P
tktA2	true	E4P + XUL5P = F6P + GAP
tpiA	true	DHAP = GAP
udpK1	true	ATP + UDP = ADP + UTP
udpK2	true	ADP + CTP = ATP + CDP
udpK3	true	ATP + DCDP = ADP + DCTP
ugcL	false	UGC = GLX + UREA
ure	false	H2O_x + UREA = CO2_x + 2 NH3
Uricase	true	H2O_x + O2_x + URIC = H2O2_x + HIUR
UrK	true	ADP + UDP = ATP + UMP
xanD1	true	H2O_x + HYXN + NAD = NADH + XAN
xanD2	true	H2O_x + NAD + XAN = NADH + URIC
