# Supplementary material for: Systematic Identification of Anti-Fungal Drug Targets by a Metabolic Network Approach
Source: Front Mol Biosci. 2016 Jun 17;3:22. doi: 10.3389/fmolb.2016.00022 (PMC4911368; doi:10.3389/fmolb.2016.00022)
Supplement: Supplementary file 1 [file DataSheet1.ZIP › supplementary_table_17_pathway_model.csv]

#	Activity	Flux sum	Reversible?	Pathlength	Reactions
1	1	3	false	3	(1 patp) (1 t010_adp) (-1 t011_atp)
2	1	10	false	8	(1 fbpA) (1 g6pI) (1 hk) (1 pfkA) (1 t001_glc) (2 t010_adp) (-2 t011_atp) (-1 tpiA)
3	1	5	false	5	(1 fbpP) (1 pfkA) (1 t004_pi) (1 t010_adp) (-1 t011_atp)
4	1	5	false	5	(1 fthfDF) (1 t004_pi) (1 t010_adp) (-1 t011_atp) (1 thhfS)
5	1	12	false	10	(-1 eno) (-1 gapD) (1 malD) (1 pepC) (-1 pgK) (-1 pgM) (1 t004_pi) (2 t010_adp) (-2 t011_atp) (-1 tpiA)
6	1	12	false	9	(1 gcS) (1 ggpT) (1 gshS) (2 t004_pi) (2 t010_adp) (-2 t011_atp) (1 t100_gly) (1 t101_glu) (-1 t105_cys)
7	1	21	false	13	(1 acon) (-1 alaTA) (1 cytoO) (1 cytoR) (3 fatp) (1 icitD) (1 nadhD) (-1 t002_pyr) (-3 t004_pi) (-3 t010_adp) (3 t011_atp) (-1 t101_glu) (-1 t103_ala)
8	1	27	false	14	(1 cytoO) (1 cytoR) (1 eno) (3 fatp) (1 gapD) (1 nadhD) (1 pgK) (1 pgM) (1 pyrK) (-1 t002_pyr) (-4 t004_pi) (-5 t010_adp) (5 t011_atp) (1 tpiA)
9	1	126	false	35	(3 adK) (-3 alaTA) (3 aspTA) (3 capS1) (3 capS2) (3 ctpS) (6 cytoO) (6 cytoR) (3 dhoro) (3 doroD) (3 dp) (15 fatp) (2 g6pI) (2 hk) (3 malD) (3 nadhD) (3 ompDC) (3 oprT) (3 r5pppk) (-2 rpE) (2 rpI) (2 t001_glc) (-3 t002_pyr) (8 t010_adp) (-8 t011_atp) (-6 t101_glu) (6 t102_gln) (-3 t103_ala) (3 t487_pyri) (-1 tA) (-1 tktA1) (-1 tktA2) (1 tpiA) (3 udpK1) (-3 UrK)
10	1	124	false	35	(3 adK) (-3 alaTA) (3 aspTA) (3 capS1) (3 capS2) (3 ctpS) (6 cytoO) (6 cytoR) (3 dhoro) (3 doroD) (3 dp) (15 fatp) (-2 fbpA) (2 fbpP) (3 malD) (3 nadhD) (3 ompDC) (3 oprT) (3 r5pppk) (-2 rpE) (2 rpI) (-3 t002_pyr) (2 t004_pi) (6 t010_adp) (-6 t011_atp) (-6 t101_glu) (6 t102_gln) (-3 t103_ala) (3 t487_pyri) (-1 tA) (-1 tktA1) (-1 tktA2) (3 tpiA) (3 udpK1) (-3 UrK)
11	1	18	false	10	(1 cytoO) (1 cytoR) (3 fatp) (1 lacD) (1 nadhD) (-1 t002_pyr) (1 t003_lac) (-3 t004_pi) (-3 t010_adp) (3 t011_atp)
12	1	42	false	17	(-1 alaTA) (2 cytoO) (2 cytoR) (6 fatp) (1 gapD) (2 nadhD) (1 pgD) (1 pgK) (1 psP) (1 psTA) (-1 t002_pyr) (-6 t004_pi) (-7 t010_adp) (7 t011_atp) (-1 t103_ala) (1 t104_ser) (1 tpiA)
13	1	37	false	16	(1 akgD) (1 alaTA) (2 cytoO) (2 cytoR) (5 fatp) (1 fumH) (-1 gdpK) (1 nadhD) (1 succ) (1 succD) (1 t002_pyr) (-6 t004_pi) (-6 t010_adp) (6 t011_atp) (1 t101_glu) (1 t103_ala)
14	1	4	false	4	(1 fthfDF) (1 t020_thf) (1 t021_fthf) (1 t023_for)
15	1	34	false	11	(1 citA) (2 cytoO) (2 cytoR) (6 fatp) (1 malD) (2 nadhD) (1 pyrD) (1 t002_pyr) (-6 t004_pi) (-6 t010_adp) (6 t011_atp)
16	1	10	false	10	(1 acon) (-1 alaTA) (1 icitD) (-1 malD) (1 pyrC) (1 t004_pi) (1 t010_adp) (-1 t011_atp) (-1 t101_glu) (-1 t103_ala)
17	1	10	false	10	(1 eno) (1 gapD) (-1 malD) (1 pgK) (1 pgM) (1 pyrC) (1 pyrK) (-1 t010_adp) (1 t011_atp) (1 tpiA)
18	1	7	false	7	(1 lacD) (-1 malD) (1 pyrC) (1 t003_lac) (1 t004_pi) (1 t010_adp) (-1 t011_atp)
19	1	18	false	15	(-1 alaTA) (1 gapD) (-2 malD) (1 pgD) (1 pgK) (1 psP) (1 psTA) (2 pyrC) (1 t002_pyr) (2 t004_pi) (1 t010_adp) (-1 t011_atp) (-1 t103_ala) (1 t104_ser) (1 tpiA)
20	1	141	false	34	(3 adK) (-3 alaTA) (3 aspTA) (3 capS1) (3 capS2) (3 ctpS) (3 cytoO) (3 cytoR) (3 dhoro) (3 doroD) (3 dp) (6 fatp) (2 g6pI) (2 hk) (3 ompDC) (3 oprT) (3 pyrC) (3 r5pppk) (-2 rpE) (2 rpI) (2 t001_glc) (12 t004_pi) (20 t010_adp) (-20 t011_atp) (-6 t101_glu) (6 t102_gln) (-3 t103_ala) (3 t487_pyri) (-1 tA) (-1 tktA1) (-1 tktA2) (1 tpiA) (3 udpK1) (-3 UrK)
21	1	139	false	33	(3 adK) (-3 alaTA) (3 aspTA) (3 capS1) (3 capS2) (3 ctpS) (3 cytoO) (3 cytoR) (3 dhoro) (3 doroD) (3 dp) (6 fatp) (-2 fbpA) (2 fbpP) (3 ompDC) (3 oprT) (3 pyrC) (3 r5pppk) (-2 rpE) (2 rpI) (14 t004_pi) (18 t010_adp) (-18 t011_atp) (-6 t101_glu) (6 t102_gln) (-3 t103_ala) (3 t487_pyri) (-1 tA) (-1 tktA1) (-1 tktA2) (3 tpiA) (3 udpK1) (-3 UrK)
22	1	22	false	17	(1 akgD) (1 alaTA) (1 cytoO) (1 cytoR) (2 fatp) (1 fumH) (-1 gdpK) (-1 malD) (1 pyrC) (1 succ) (1 succD) (2 t002_pyr) (-2 t004_pi) (-2 t010_adp) (2 t011_atp) (1 t101_glu) (1 t103_ala)
23	1	14	false	8	(1 citA) (-1 malD) (2 pyrC) (1 pyrD) (3 t002_pyr) (2 t004_pi) (2 t010_adp) (-2 t011_atp)
24	1	151	false	27	(3 atn) (3 att) (6 cytoO) (6 cytoR) (18 fatp) (2 fbpA) (3 hiuH) (6 nadhD) (2 pfkA) (3 pgcM) (3 PNPase) (2 rpE) (-2 rpI) (-21 t004_pi) (3 t005_glx) (-16 t010_adp) (16 t011_atp) (12 t030_nh3) (1 tA) (1 tktA1) (1 tktA2) (-3 tpiA) (3 ugcL) (6 ure) (3 Uricase) (3 xanD1) (3 xanD2)
25	1	75	false	39	(1 adK) (-1 alaTA) (1 aspTA) (1 atn) (1 att) (1 capS1) (1 capS2) (1 ctpS) (4 cytoO) (4 cytoR) (1 dhoro) (1 doroD) (1 dp) (11 fatp) (1 hiuH) (1 malD) (3 nadhD) (1 ompDC) (1 oprT) (1 pgcM) (1 PNPase) (1 r5pppk) (-1 t002_pyr) (-7 t004_pi) (1 t005_glx) (-4 t010_adp) (4 t011_atp) (4 t030_nh3) (-2 t101_glu) (2 t102_gln) (-1 t103_ala) (1 t487_pyri) (1 udpK1) (1 ugcL) (2 ure) (1 Uricase) (-1 UrK) (1 xanD…
26	1	99	false	26	(3 atn) (3 att) (2 fbpA) (3 hiuH) (-6 malD) (2 pfkA) (3 pgcM) (3 PNPase) (6 pyrC) (2 rpE) (-2 rpI) (6 t002_pyr) (3 t004_pi) (3 t005_glx) (8 t010_adp) (-8 t011_atp) (12 t030_nh3) (1 tA) (1 tktA1) (1 tktA2) (-3 tpiA) (3 ugcL) (6 ure) (3 Uricase) (3 xanD1) (3 xanD2)
27	1	68	false	39	(1 adK) (-1 alaTA) (1 aspTA) (1 atn) (1 att) (1 capS1) (1 capS2) (1 ctpS) (1 cytoO) (1 cytoR) (1 dhoro) (1 doroD) (1 dp) (2 fatp) (1 hiuH) (-2 malD) (1 ompDC) (1 oprT) (1 pgcM) (1 PNPase) (3 pyrC) (1 r5pppk) (2 t002_pyr) (5 t004_pi) (1 t005_glx) (8 t010_adp) (-8 t011_atp) (4 t030_nh3) (-2 t101_glu) (2 t102_gln) (-1 t103_ala) (1 t487_pyri) (1 udpK1) (1 ugcL) (2 ure) (1 Uricase) (-1 UrK) (1 xanD1) …
28	1	195	false	45	(6 adK) (3 aicarS) (3 airC) (3 airS) (-3 alaTA) (3 aspTA) (6 cytoO) (6 cytoR) (6 dp) (3 faicarS) (18 fatp) (3 fgamS) (3 fumH) (2 g6pI) (3 garFT) (3 garS) (3 gdpK) (3 gmpK) (3 gmpS) (2 hk) (3 impCY) (3 impD) (3 malD) (6 nadhD) (3 prppAT) (3 r5pppk) (-2 rpE) (2 rpI) (3 saicarS) (2 t001_glc) (-3 t002_pyr) (6 t004_pi) (14 t010_adp) (-14 t011_atp) (6 t020_thf) (6 t021_fthf) (3 t100_gly) (-9 t101_glu) …
29	1	193	false	44	(6 adK) (3 aicarS) (3 airC) (3 airS) (-3 alaTA) (3 aspTA) (6 cytoO) (6 cytoR) (6 dp) (3 faicarS) (18 fatp) (-2 fbpA) (2 fbpP) (3 fgamS) (3 fumH) (3 garFT) (3 garS) (3 gdpK) (3 gmpK) (3 gmpS) (3 impCY) (3 impD) (3 malD) (6 nadhD) (3 prppAT) (3 r5pppk) (-2 rpE) (2 rpI) (3 saicarS) (-3 t002_pyr) (8 t004_pi) (12 t010_adp) (-12 t011_atp) (6 t020_thf) (6 t021_fthf) (3 t100_gly) (-9 t101_glu) (9 t102_gl…
30	1	237	false	42	(6 adK) (3 aicarS) (3 airC) (3 airS) (-3 alaTA) (3 aspTA) (6 dp) (3 faicarS) (3 fgamS) (3 fumH) (2 g6pI) (3 garFT) (3 garS) (3 gdpK) (3 gmpK) (3 gmpS) (2 hk) (3 impCY) (3 impD) (-3 malD) (3 prppAT) (6 pyrC) (3 r5pppk) (-2 rpE) (2 rpI) (3 saicarS) (2 t001_glc) (3 t002_pyr) (30 t004_pi) (38 t010_adp) (-38 t011_atp) (6 t020_thf) (6 t021_fthf) (3 t100_gly) (-9 t101_glu) (9 t102_gln) (-3 t103_ala) (3 …
31	1	235	false	41	(6 adK) (3 aicarS) (3 airC) (3 airS) (-3 alaTA) (3 aspTA) (6 dp) (3 faicarS) (-2 fbpA) (2 fbpP) (3 fgamS) (3 fumH) (3 garFT) (3 garS) (3 gdpK) (3 gmpK) (3 gmpS) (3 impCY) (3 impD) (-3 malD) (3 prppAT) (6 pyrC) (3 r5pppk) (-2 rpE) (2 rpI) (3 saicarS) (3 t002_pyr) (32 t004_pi) (36 t010_adp) (-36 t011_atp) (6 t020_thf) (6 t021_fthf) (3 t100_gly) (-9 t101_glu) (9 t102_gln) (-3 t103_ala) (3 t443_purin…
32	1	86	false	48	(2 adK) (1 aicarS) (1 airC) (1 airS) (-1 alaTA) (1 aspTA) (1 atn) (1 att) (4 cytoO) (4 cytoR) (2 dp) (1 faicarS) (12 fatp) (1 fgamS) (1 fumH) (1 garFT) (1 garS) (1 gdpK) (1 gmpK) (1 gmpS) (1 hiuH) (1 impCY) (1 impD) (1 malD) (4 nadhD) (1 pgcM) (1 PNPase) (1 prppAT) (1 r5pppk) (1 saicarS) (-1 t002_pyr) (-5 t004_pi) (1 t005_glx) (-2 t010_adp) (2 t011_atp) (2 t020_thf) (2 t021_fthf) (4 t030_nh3) (1 …
33	1	100	false	45	(2 adK) (1 aicarS) (1 airC) (1 airS) (-1 alaTA) (1 aspTA) (1 atn) (1 att) (2 dp) (1 faicarS) (1 fgamS) (1 fumH) (1 garFT) (1 garS) (1 gdpK) (1 gmpK) (1 gmpS) (1 hiuH) (1 impCY) (1 impD) (-3 malD) (1 pgcM) (1 PNPase) (1 prppAT) (4 pyrC) (1 r5pppk) (1 saicarS) (3 t002_pyr) (11 t004_pi) (1 t005_glx) (14 t010_adp) (-14 t011_atp) (2 t020_thf) (2 t021_fthf) (4 t030_nh3) (1 t100_gly) (-3 t101_glu) (3 t1…
34	1	282	false	42	(3 6pgcD) (3 6pgL) (6 adK) (-6 alaTA) (6 aspTA) (6 capS1) (6 capS2) (6 ctpS) (12 cytoO) (12 cytoR) (6 dhoro) (6 doroD) (6 dp) (30 fatp) (3 g6pD) (2 g6pI) (5 hk) (6 malD) (6 nadhD) (6 ompDC) (6 oprT) (6 r5pppk) (6 rnr1) (-2 rpE) (5 rpI) (5 t001_glc) (-6 t002_pyr) (17 t010_adp) (-17 t011_atp) (-12 t101_glu) (12 t102_gln) (-6 t103_ala) (6 t494_dpyri) (-1 tA) (6 THIORed) (-1 tktA1) (-1 tktA2) (1 tpiA…
35	1	283	false	43	(3 6pgcD) (3 6pgL) (6 adK) (-6 alaTA) (6 aspTA) (6 capS1) (6 capS2) (6 ctpS) (12 cytoO) (12 cytoR) (6 dhoro) (6 doroD) (6 dp) (30 fatp) (-5 fbpA) (5 fbpP) (3 g6pD) (-3 g6pI) (6 malD) (6 nadhD) (6 ompDC) (6 oprT) (6 r5pppk) (6 rnr1) (-2 rpE) (5 rpI) (-6 t002_pyr) (5 t004_pi) (12 t010_adp) (-12 t011_atp) (-12 t101_glu) (12 t102_gln) (-6 t103_ala) (6 t494_dpyri) (-1 tA) (6 THIORed) (-1 tktA1) (-1 tk…
36	1	84	false	19	(3 6pgcD) (3 6pgL) (6 cytoO) (6 cytoR) (12 fatp) (3 g6pD) (-2 g6pI) (1 hk) (6 nadphD) (2 rpE) (1 rpI) (1 t001_glc) (-12 t004_pi) (-11 t010_adp) (11 t011_atp) (1 tA) (1 tktA1) (1 tktA2) (-1 tpiA)
37	1	85	false	18	(3 6pgcD) (3 6pgL) (6 cytoO) (6 cytoR) (12 fatp) (-1 fbpA) (1 fbpP) (3 g6pD) (-3 g6pI) (6 nadphD) (2 rpE) (1 rpI) (-11 t004_pi) (-12 t010_adp) (12 t011_atp) (1 tA) (1 tktA1) (1 tktA2)
38	1	64	false	21	(3 6pgcD) (3 6pgL) (3 g6pD) (-2 g6pI) (1 hk) (6 metfhC) (6 metthfD) (2 rpE) (1 rpI) (6 serA) (1 t001_glc) (1 t010_adp) (-1 t011_atp) (6 t020_thf) (6 t021_fthf) (6 t100_gly) (6 t104_ser) (1 tA) (1 tktA1) (1 tktA2) (-1 tpiA)
39	1	63	false	19	(3 6pgcD) (3 6pgL) (-1 fbpA) (1 fbpP) (3 g6pD) (-3 g6pI) (6 metfhC) (6 metthfD) (2 rpE) (1 rpI) (6 serA) (1 t004_pi) (6 t020_thf) (6 t021_fthf) (6 t100_gly) (6 t104_ser) (1 tA) (1 tktA1) (1 tktA2)
40	1	312	false	41	(3 6pgcD) (3 6pgL) (6 adK) (-6 alaTA) (6 aspTA) (6 capS1) (6 capS2) (6 ctpS) (6 cytoO) (6 cytoR) (6 dhoro) (6 doroD) (6 dp) (12 fatp) (3 g6pD) (2 g6pI) (5 hk) (6 ompDC) (6 oprT) (6 pyrC) (6 r5pppk) (6 rnr1) (-2 rpE) (5 rpI) (5 t001_glc) (24 t004_pi) (41 t010_adp) (-41 t011_atp) (-12 t101_glu) (12 t102_gln) (-6 t103_ala) (6 t494_dpyri) (-1 tA) (6 THIORed) (-1 tktA1) (-1 tktA2) (1 tpiA) (6 udpK1) (…
41	1	313	false	41	(3 6pgcD) (3 6pgL) (6 adK) (-6 alaTA) (6 aspTA) (6 capS1) (6 capS2) (6 ctpS) (6 cytoO) (6 cytoR) (6 dhoro) (6 doroD) (6 dp) (12 fatp) (-5 fbpA) (5 fbpP) (3 g6pD) (-3 g6pI) (6 ompDC) (6 oprT) (6 pyrC) (6 r5pppk) (6 rnr1) (-2 rpE) (5 rpI) (29 t004_pi) (36 t010_adp) (-36 t011_atp) (-12 t101_glu) (12 t102_gln) (-6 t103_ala) (6 t494_dpyri) (-1 tA) (6 THIORed) (-1 tktA1) (-1 tktA2) (6 tpiA) (6 udpK1) (…
42	1	377	false	52	(2 6pgcD) (2 6pgL) (4 adK) (-4 alaTA) (4 aspTA) (5 atn) (5 att) (4 capS1) (4 capS2) (4 ctpS) (18 cytoO) (18 cytoR) (4 dhoro) (4 doroD) (4 dp) (50 fatp) (2 g6pD) (-2 g6pI) (5 hiuH) (4 malD) (14 nadhD) (4 ompDC) (4 oprT) (5 pgcM) (5 PNPase) (4 r5pppk) (4 rnr1) (2 rpE) (-4 t002_pyr) (-35 t004_pi) (5 t005_glx) (-22 t010_adp) (22 t011_atp) (20 t030_nh3) (-8 t101_glu) (8 t102_gln) (-4 t103_ala) (4 t494…
43	1	105	false	29	(2 6pgcD) (2 6pgL) (1 atn) (1 att) (6 cytoO) (6 cytoR) (14 fatp) (2 g6pD) (-2 g6pI) (1 hiuH) (2 nadhD) (4 nadphD) (1 pgcM) (1 PNPase) (2 rpE) (-15 t004_pi) (1 t005_glx) (-14 t010_adp) (14 t011_atp) (4 t030_nh3) (1 tA) (1 tktA1) (1 tktA2) (-1 tpiA) (1 ugcL) (2 ure) (1 Uricase) (1 xanD1) (1 xanD2)
44	1	89	false	35	(2 6pgcD) (2 6pgL) (1 atn) (1 att) (2 cytoO) (2 cytoR) (6 fatp) (2 g6pD) (-2 g6pI) (1 hiuH) (4 metfhC) (4 metthfD) (2 nadhD) (1 pgcM) (1 PNPase) (2 rpE) (4 serA) (-7 t004_pi) (1 t005_glx) (-6 t010_adp) (6 t011_atp) (4 t020_thf) (4 t021_fthf) (4 t030_nh3) (4 t100_gly) (4 t104_ser) (1 tA) (1 tktA1) (1 tktA2) (-1 tpiA) (1 ugcL) (2 ure) (1 Uricase) (1 xanD1) (1 xanD2)
45	1	329	false	52	(2 6pgcD) (2 6pgL) (4 adK) (-4 alaTA) (4 aspTA) (5 atn) (5 att) (4 capS1) (4 capS2) (4 ctpS) (4 cytoO) (4 cytoR) (4 dhoro) (4 doroD) (4 dp) (8 fatp) (2 g6pD) (-2 g6pI) (5 hiuH) (-10 malD) (4 ompDC) (4 oprT) (5 pgcM) (5 PNPase) (14 pyrC) (4 r5pppk) (4 rnr1) (2 rpE) (10 t002_pyr) (21 t004_pi) (5 t005_glx) (34 t010_adp) (-34 t011_atp) (20 t030_nh3) (-8 t101_glu) (8 t102_gln) (-4 t103_ala) (4 t494_dp…
46	1	75	false	31	(2 6pgcD) (2 6pgL) (1 atn) (1 att) (4 cytoO) (4 cytoR) (8 fatp) (2 g6pD) (-2 g6pI) (1 hiuH) (-2 malD) (4 nadphD) (1 pgcM) (1 PNPase) (2 pyrC) (2 rpE) (2 t002_pyr) (-7 t004_pi) (1 t005_glx) (-6 t010_adp) (6 t011_atp) (4 t030_nh3) (1 tA) (1 tktA1) (1 tktA2) (-1 tpiA) (1 ugcL) (2 ure) (1 Uricase) (1 xanD1) (1 xanD2)
47	1	69	false	34	(2 6pgcD) (2 6pgL) (1 atn) (1 att) (2 g6pD) (-2 g6pI) (1 hiuH) (-2 malD) (4 metfhC) (4 metthfD) (1 pgcM) (1 PNPase) (2 pyrC) (2 rpE) (4 serA) (2 t002_pyr) (1 t004_pi) (1 t005_glx) (2 t010_adp) (-2 t011_atp) (4 t020_thf) (4 t021_fthf) (4 t030_nh3) (4 t100_gly) (4 t104_ser) (1 tA) (1 tktA1) (1 tktA2) (-1 tpiA) (1 ugcL) (2 ure) (1 Uricase) (1 xanD1) (1 xanD2)
48	1	408	false	50	(3 6pgcD) (3 6pgL) (12 adK) (6 aicarS) (6 airC) (6 airS) (-6 alaTA) (6 aspTA) (12 cytoO) (12 cytoR) (12 dp) (6 faicarS) (36 fatp) (6 fgamS) (6 fumH) (3 g6pD) (2 g6pI) (6 garFT) (6 garS) (6 gmpK) (6 gmpS) (5 hk) (6 impCY) (6 impD) (6 malD) (12 nadhD) (6 ndpK) (6 prppAT) (6 r5pppk) (6 rdpR) (-2 rpE) (5 rpI) (6 saicarS) (5 t001_glc) (-6 t002_pyr) (12 t004_pi) (29 t010_adp) (-29 t011_atp) (12 t020_th…
49	1	409	false	50	(3 6pgcD) (3 6pgL) (12 adK) (6 aicarS) (6 airC) (6 airS) (-6 alaTA) (6 aspTA) (12 cytoO) (12 cytoR) (12 dp) (6 faicarS) (36 fatp) (-5 fbpA) (5 fbpP) (6 fgamS) (6 fumH) (3 g6pD) (-3 g6pI) (6 garFT) (6 garS) (6 gmpK) (6 gmpS) (6 impCY) (6 impD) (6 malD) (12 nadhD) (6 ndpK) (6 prppAT) (6 r5pppk) (6 rdpR) (-2 rpE) (5 rpI) (6 saicarS) (-6 t002_pyr) (17 t004_pi) (24 t010_adp) (-24 t011_atp) (12 t020_th…
50	1	558	false	58	(3 6pgcD) (3 6pgL) (18 adK) (6 aicarS) (6 airC) (6 airS) (-6 alaTA) (6 aspTA) (12 cytoO) (12 cytoR) (6 dhfR) (6 dhfS) (6 dhpsS) (18 dp) (6 faicarS) (36 fatp) (6 fgamS) (6 folS) (6 fumH) (3 g6pD) (2 g6pI) (6 garFT) (6 garS) (6 gdpK) (6 gmpK) (6 gmpS) (6 gtpC1) (6 gtpC2) (6 gtpC3) (5 hk) (6 impCY) (6 impD) (6 malD) (12 nadhD) (6 pabaS1) (6 pabaS2) (6 prppAT) (6 r5pppk) (-2 rpE) (5 rpI) (6 saicarS) …
51	1	559	false	58	(3 6pgcD) (3 6pgL) (18 adK) (6 aicarS) (6 airC) (6 airS) (-6 alaTA) (6 aspTA) (12 cytoO) (12 cytoR) (6 dhfR) (6 dhfS) (6 dhpsS) (18 dp) (6 faicarS) (36 fatp) (-5 fbpA) (5 fbpP) (6 fgamS) (6 folS) (6 fumH) (3 g6pD) (-3 g6pI) (6 garFT) (6 garS) (6 gdpK) (6 gmpK) (6 gmpS) (6 gtpC1) (6 gtpC2) (6 gtpC3) (6 impCY) (6 impD) (6 malD) (12 nadhD) (6 pabaS1) (6 pabaS2) (6 prppAT) (6 r5pppk) (-2 rpE) (5 rpI)…
52	1	564	false	58	(3 6pgcD) (3 6pgL) (18 adK) (6 aicarS) (6 airC) (6 airS) (-6 alaTA) (6 aspTA) (12 cytoO) (12 cytoR) (6 dhfR) (6 dhfS) (6 dhpsS) (18 dp) (6 faicarS) (36 fatp) (6 fgamS) (6 folS) (6 fumH) (3 g6pD) (2 g6pI) (6 garFT) (6 garS) (6 gdpK) (6 gmpK) (6 gmpS) (6 gtpC1) (6 gtpC2) (6 gtpC3) (5 hk) (6 impCY) (6 impD) (6 malD) (12 nadhD) (6 pabaS1) (6 pabaS2) (6 prppAT) (6 r5pppk) (-2 rpE) (5 rpI) (6 saicarS) …
53	1	565	false	58	(3 6pgcD) (3 6pgL) (18 adK) (6 aicarS) (6 airC) (6 airS) (-6 alaTA) (6 aspTA) (12 cytoO) (12 cytoR) (6 dhfR) (6 dhfS) (6 dhpsS) (18 dp) (6 faicarS) (36 fatp) (-5 fbpA) (5 fbpP) (6 fgamS) (6 folS) (6 fumH) (3 g6pD) (-3 g6pI) (6 garFT) (6 garS) (6 gdpK) (6 gmpK) (6 gmpS) (6 gtpC1) (6 gtpC2) (6 gtpC3) (6 impCY) (6 impD) (6 malD) (12 nadhD) (6 pabaS1) (6 pabaS2) (6 prppAT) (6 r5pppk) (-2 rpE) (5 rpI)…
54	1	492	false	47	(3 6pgcD) (3 6pgL) (12 adK) (6 aicarS) (6 airC) (6 airS) (-6 alaTA) (6 aspTA) (12 dp) (6 faicarS) (6 fgamS) (6 fumH) (3 g6pD) (2 g6pI) (6 garFT) (6 garS) (6 gmpK) (6 gmpS) (5 hk) (6 impCY) (6 impD) (-6 malD) (6 ndpK) (6 prppAT) (12 pyrC) (6 r5pppk) (6 rdpR) (-2 rpE) (5 rpI) (6 saicarS) (5 t001_glc) (6 t002_pyr) (60 t004_pi) (77 t010_adp) (-77 t011_atp) (12 t020_thf) (12 t021_fthf) (6 t100_gly) (-…
55	1	493	false	47	(3 6pgcD) (3 6pgL) (12 adK) (6 aicarS) (6 airC) (6 airS) (-6 alaTA) (6 aspTA) (12 dp) (6 faicarS) (-5 fbpA) (5 fbpP) (6 fgamS) (6 fumH) (3 g6pD) (-3 g6pI) (6 garFT) (6 garS) (6 gmpK) (6 gmpS) (6 impCY) (6 impD) (-6 malD) (6 ndpK) (6 prppAT) (12 pyrC) (6 r5pppk) (6 rdpR) (-2 rpE) (5 rpI) (6 saicarS) (6 t002_pyr) (65 t004_pi) (72 t010_adp) (-72 t011_atp) (12 t020_thf) (12 t021_fthf) (6 t100_gly) (-…
56	1	630	false	54	(3 6pgcD) (3 6pgL) (18 adK) (6 aicarS) (6 airC) (6 airS) (-6 alaTA) (6 aspTA) (6 dhfR) (6 dhfS) (6 dhpsS) (18 dp) (6 faicarS) (6 fgamS) (6 folS) (6 fumH) (3 g6pD) (2 g6pI) (6 garFT) (6 garS) (6 gdpK) (6 gmpK) (6 gmpS) (6 gtpC1) (6 gtpC2) (6 gtpC3) (5 hk) (6 impCY) (6 impD) (-6 malD) (6 pabaS1) (6 pabaS2) (6 prppAT) (12 pyrC) (6 r5pppk) (-2 rpE) (5 rpI) (6 saicarS) (5 t001_glc) (96 t004_pi) (95 t0…
57	1	631	false	54	(3 6pgcD) (3 6pgL) (18 adK) (6 aicarS) (6 airC) (6 airS) (-6 alaTA) (6 aspTA) (6 dhfR) (6 dhfS) (6 dhpsS) (18 dp) (6 faicarS) (-5 fbpA) (5 fbpP) (6 fgamS) (6 folS) (6 fumH) (3 g6pD) (-3 g6pI) (6 garFT) (6 garS) (6 gdpK) (6 gmpK) (6 gmpS) (6 gtpC1) (6 gtpC2) (6 gtpC3) (6 impCY) (6 impD) (-6 malD) (6 pabaS1) (6 pabaS2) (6 prppAT) (12 pyrC) (6 r5pppk) (-2 rpE) (5 rpI) (6 saicarS) (101 t004_pi) (90 t…
58	1	636	false	54	(3 6pgcD) (3 6pgL) (18 adK) (6 aicarS) (6 airC) (6 airS) (-6 alaTA) (6 aspTA) (6 dhfR) (6 dhfS) (6 dhpsS) (18 dp) (6 faicarS) (6 fgamS) (6 folS) (6 fumH) (3 g6pD) (2 g6pI) (6 garFT) (6 garS) (6 gdpK) (6 gmpK) (6 gmpS) (6 gtpC1) (6 gtpC2) (6 gtpC3) (5 hk) (6 impCY) (6 impD) (-6 malD) (6 pabaS1) (6 pabaS2) (6 prppAT) (12 pyrC) (6 r5pppk) (-2 rpE) (5 rpI) (6 saicarS) (5 t001_glc) (102 t004_pi) (101 …
59	1	637	false	54	(3 6pgcD) (3 6pgL) (18 adK) (6 aicarS) (6 airC) (6 airS) (-6 alaTA) (6 aspTA) (6 dhfR) (6 dhfS) (6 dhpsS) (18 dp) (6 faicarS) (-5 fbpA) (5 fbpP) (6 fgamS) (6 folS) (6 fumH) (3 g6pD) (-3 g6pI) (6 garFT) (6 garS) (6 gdpK) (6 gmpK) (6 gmpS) (6 gtpC1) (6 gtpC2) (6 gtpC3) (6 impCY) (6 impD) (-6 malD) (6 pabaS1) (6 pabaS2) (6 prppAT) (12 pyrC) (6 r5pppk) (-2 rpE) (5 rpI) (6 saicarS) (107 t004_pi) (96 t…
60	1	413	false	59	(2 6pgcD) (2 6pgL) (8 adK) (4 aicarS) (4 airC) (4 airS) (-4 alaTA) (4 aspTA) (5 atn) (5 att) (18 cytoO) (18 cytoR) (8 dp) (4 faicarS) (54 fatp) (4 fgamS) (4 fumH) (2 g6pD) (-2 g6pI) (4 garFT) (4 garS) (4 gmpK) (4 gmpS) (5 hiuH) (4 impCY) (4 impD) (4 malD) (18 nadhD) (4 ndpK) (5 pgcM) (5 PNPase) (4 prppAT) (4 r5pppk) (4 rdpR) (2 rpE) (4 saicarS) (-4 t002_pyr) (-27 t004_pi) (5 t005_glx) (-14 t010_a…
61	1	417	false	67	(2 6pgcD) (2 6pgL) (12 adK) (4 aicarS) (4 airC) (4 airS) (-4 alaTA) (4 aspTA) (5 atn) (5 att) (18 cytoO) (18 cytoR) (4 dhfR) (4 dhfS) (4 dhpsS) (12 dp) (4 faicarS) (54 fatp) (4 fgamS) (4 folS) (4 fumH) (2 g6pD) (-2 g6pI) (4 garFT) (4 garS) (4 gdpK) (4 gmpK) (4 gmpS) (4 gtpC1) (4 gtpC2) (4 gtpC3) (5 hiuH) (4 impCY) (4 impD) (4 malD) (18 nadhD) (4 pabaS1) (4 pabaS2) (5 pgcM) (5 PNPase) (4 prppAT) (…
62	1	407	false	67	(2 6pgcD) (2 6pgL) (12 adK) (4 aicarS) (4 airC) (4 airS) (-4 alaTA) (4 aspTA) (5 atn) (5 att) (18 cytoO) (18 cytoR) (4 dhfR) (4 dhfS) (4 dhpsS) (12 dp) (4 faicarS) (54 fatp) (4 fgamS) (4 folS) (4 fumH) (2 g6pD) (-2 g6pI) (4 garFT) (4 garS) (4 gdpK) (4 gmpK) (4 gmpS) (4 gtpC1) (4 gtpC2) (4 gtpC3) (5 hiuH) (4 impCY) (4 impD) (4 malD) (18 nadhD) (4 pabaS1) (4 pabaS2) (5 pgcM) (5 PNPase) (4 prppAT) (…
63	1	449	false	56	(2 6pgcD) (2 6pgL) (8 adK) (4 aicarS) (4 airC) (4 airS) (-4 alaTA) (4 aspTA) (5 atn) (5 att) (8 dp) (4 faicarS) (4 fgamS) (4 fumH) (2 g6pD) (-2 g6pI) (4 garFT) (4 garS) (4 gmpK) (4 gmpS) (5 hiuH) (4 impCY) (4 impD) (-14 malD) (4 ndpK) (5 pgcM) (5 PNPase) (4 prppAT) (18 pyrC) (4 r5pppk) (4 rdpR) (2 rpE) (4 saicarS) (14 t002_pyr) (45 t004_pi) (5 t005_glx) (58 t010_adp) (-58 t011_atp) (8 t020_thf) (…
64	1	541	false	64	(2 6pgcD) (2 6pgL) (12 adK) (4 aicarS) (4 airC) (4 airS) (-4 alaTA) (4 aspTA) (5 atn) (5 att) (4 dhfR) (4 dhfS) (4 dhpsS) (12 dp) (4 faicarS) (4 fgamS) (4 folS) (4 fumH) (2 g6pD) (-2 g6pI) (4 garFT) (4 garS) (4 gdpK) (4 gmpK) (4 gmpS) (4 gtpC1) (4 gtpC2) (4 gtpC3) (5 hiuH) (4 impCY) (4 impD) (-14 malD) (4 pabaS1) (4 pabaS2) (5 pgcM) (5 PNPase) (4 prppAT) (18 pyrC) (4 r5pppk) (2 rpE) (4 saicarS) (…
65	1	545	false	64	(2 6pgcD) (2 6pgL) (12 adK) (4 aicarS) (4 airC) (4 airS) (-4 alaTA) (4 aspTA) (5 atn) (5 att) (4 dhfR) (4 dhfS) (4 dhpsS) (12 dp) (4 faicarS) (4 fgamS) (4 folS) (4 fumH) (2 g6pD) (-2 g6pI) (4 garFT) (4 garS) (4 gdpK) (4 gmpK) (4 gmpS) (4 gtpC1) (4 gtpC2) (4 gtpC3) (5 hiuH) (4 impCY) (4 impD) (-14 malD) (4 pabaS1) (4 pabaS2) (5 pgcM) (5 PNPase) (4 prppAT) (18 pyrC) (4 r5pppk) (2 rpE) (4 saicarS) (…
