# Supplementary material for: Systematic Identification of Anti-Fungal Drug Targets by a Metabolic Network Approach
Source: Front Mol Biosci. 2016 Jun 17;3:22. doi: 10.3389/fmolb.2016.00022 (PMC4911368; doi:10.3389/fmolb.2016.00022)
Supplement: Supplementary file 1 [file DataSheet1.ZIP › supplementary_table_18_stoi_matrix_null.csv]

name	1	2	3	4	5	6	7	8	9	10	11	12	13	14	15	16	17	18	19	20	21	22	23	24	25	26	27	28	29	30	31	32	33	34	35	36	37	38	39	40	41	42	43	44	45	46	47	48	49
6pgcD	0	0	0	0	0	0	0	0	0	0	0	0	0	0	0	0	0	0	0	0	0	0	0	0	0	0	0	0	0	0	0	0	0	3	3	3	3	3	3	3	3	2	2	2	2	2	2	3	3
6pgL	0	0	0	0	0	0	0	0	0	0	0	0	0	0	0	0	0	0	0	0	0	0	0	0	0	0	0	0	0	0	0	0	0	3	3	3	3	3	3	3	3	2	2	2	2	2	2	3	3
acon	0	0	0	0	0	0	1	0	0	0	0	0	0	0	0	1	0	0	0	0	0	0	0	0	0	0	0	0	0	0	0	0	0	0	0	0	0	0	0	0	0	0	0	0	0	0	0	0	0
adK	0	0	0	0	0	0	0	0	3	3	0	0	0	0	0	0	0	0	0	3	3	0	0	0	1	0	1	6	6	6	6	2	2	6	6	0	0	0	0	6	6	4	0	0	4	0	0	12	12
aicarS	0	0	0	0	0	0	0	0	0	0	0	0	0	0	0	0	0	0	0	0	0	0	0	0	0	0	0	3	3	3	3	1	1	0	0	0	0	0	0	0	0	0	0	0	0	0	0	6	6
airC	0	0	0	0	0	0	0	0	0	0	0	0	0	0	0	0	0	0	0	0	0	0	0	0	0	0	0	3	3	3	3	1	1	0	0	0	0	0	0	0	0	0	0	0	0	0	0	6	6
airS	0	0	0	0	0	0	0	0	0	0	0	0	0	0	0	0	0	0	0	0	0	0	0	0	0	0	0	3	3	3	3	1	1	0	0	0	0	0	0	0	0	0	0	0	0	0	0	6	6
akgD	0	0	0	0	0	0	0	0	0	0	0	0	1	0	0	0	0	0	0	0	0	1	0	0	0	0	0	0	0	0	0	0	0	0	0	0	0	0	0	0	0	0	0	0	0	0	0	0	0
alaTA	0	0	0	0	0	0	-1	0	-3	-3	0	-1	1	0	0	-1	0	0	-1	-3	-3	1	0	0	-1	0	-1	-3	-3	-3	-3	-1	-1	-6	-6	0	0	0	0	-6	-6	-4	0	0	-4	0	0	-6	-6
aspTA	0	0	0	0	0	0	0	0	3	3	0	0	0	0	0	0	0	0	0	3	3	0	0	0	1	0	1	3	3	3	3	1	1	6	6	0	0	0	0	6	6	4	0	0	4	0	0	6	6
atn	0	0	0	0	0	0	0	0	0	0	0	0	0	0	0	0	0	0	0	0	0	0	0	3	1	3	1	0	0	0	0	1	1	0	0	0	0	0	0	0	0	5	1	1	5	1	1	0	0
att	0	0	0	0	0	0	0	0	0	0	0	0	0	0	0	0	0	0	0	0	0	0	0	3	1	3	1	0	0	0	0	1	1	0	0	0	0	0	0	0	0	5	1	1	5	1	1	0	0
capS1	0	0	0	0	0	0	0	0	3	3	0	0	0	0	0	0	0	0	0	3	3	0	0	0	1	0	1	0	0	0	0	0	0	6	6	0	0	0	0	6	6	4	0	0	4	0	0	0	0
capS2	0	0	0	0	0	0	0	0	3	3	0	0	0	0	0	0	0	0	0	3	3	0	0	0	1	0	1	0	0	0	0	0	0	6	6	0	0	0	0	6	6	4	0	0	4	0	0	0	0
citA	0	0	0	0	0	0	0	0	0	0	0	0	0	0	1	0	0	0	0	0	0	0	1	0	0	0	0	0	0	0	0	0	0	0	0	0	0	0	0	0	0	0	0	0	0	0	0	0	0
ctpS	0	0	0	0	0	0	0	0	3	3	0	0	0	0	0	0	0	0	0	3	3	0	0	0	1	0	1	0	0	0	0	0	0	6	6	0	0	0	0	6	6	4	0	0	4	0	0	0	0
cytoO	0	0	0	0	0	0	1	1	6	6	1	2	2	0	2	0	0	0	0	3	3	1	0	6	4	0	1	6	6	0	0	4	0	12	12	6	6	0	0	6	6	18	6	2	4	4	0	12	12
cytoR	0	0	0	0	0	0	1	1	6	6	1	2	2	0	2	0	0	0	0	3	3	1	0	6	4	0	1	6	6	0	0	4	0	12	12	6	6	0	0	6	6	18	6	2	4	4	0	12	12
dhfR	0	0	0	0	0	0	0	0	0	0	0	0	0	0	0	0	0	0	0	0	0	0	0	0	0	0	0	0	0	0	0	0	0	0	0	0	0	0	0	0	0	0	0	0	0	0	0	0	0
dhfS	0	0	0	0	0	0	0	0	0	0	0	0	0	0	0	0	0	0	0	0	0	0	0	0	0	0	0	0	0	0	0	0	0	0	0	0	0	0	0	0	0	0	0	0	0	0	0	0	0
dhoro	0	0	0	0	0	0	0	0	3	3	0	0	0	0	0	0	0	0	0	3	3	0	0	0	1	0	1	0	0	0	0	0	0	6	6	0	0	0	0	6	6	4	0	0	4	0	0	0	0
dhpsS	0	0	0	0	0	0	0	0	0	0	0	0	0	0	0	0	0	0	0	0	0	0	0	0	0	0	0	0	0	0	0	0	0	0	0	0	0	0	0	0	0	0	0	0	0	0	0	0	0
doroD	0	0	0	0	0	0	0	0	3	3	0	0	0	0	0	0	0	0	0	3	3	0	0	0	1	0	1	0	0	0	0	0	0	6	6	0	0	0	0	6	6	4	0	0	4	0	0	0	0
dp	0	0	0	0	0	0	0	0	3	3	0	0	0	0	0	0	0	0	0	3	3	0	0	0	1	0	1	6	6	6	6	2	2	6	6	0	0	0	0	6	6	4	0	0	4	0	0	12	12
eno	0	0	0	0	-1	0	0	1	0	0	0	0	0	0	0	0	1	0	0	0	0	0	0	0	0	0	0	0	0	0	0	0	0	0	0	0	0	0	0	0	0	0	0	0	0	0	0	0	0
fadhD	0	0	0	0	0	0	0	0	0	0	0	0	0	0	0	0	0	0	0	0	0	0	0	0	0	0	0	0	0	0	0	0	0	0	0	0	0	0	0	0	0	0	0	0	0	0	0	0	0
faicarS	0	0	0	0	0	0	0	0	0	0	0	0	0	0	0	0	0	0	0	0	0	0	0	0	0	0	0	3	3	3	3	1	1	0	0	0	0	0	0	0	0	0	0	0	0	0	0	6	6
fatp	0	0	0	0	0	0	3	3	15	15	3	6	5	0	6	0	0	0	0	6	6	2	0	18	11	0	2	18	18	0	0	12	0	30	30	12	12	0	0	12	12	50	14	6	8	8	0	36	36
fbpA	0	1	0	0	0	0	0	0	0	-2	0	0	0	0	0	0	0	0	0	0	-2	0	0	2	0	2	0	0	-2	0	-2	0	0	0	-5	0	-1	0	-1	0	-5	0	0	0	0	0	0	0	-5
fbpP	0	0	1	0	0	0	0	0	0	2	0	0	0	0	0	0	0	0	0	0	2	0	0	0	0	0	0	0	2	0	2	0	0	0	5	0	1	0	1	0	5	0	0	0	0	0	0	0	5
fgamS	0	0	0	0	0	0	0	0	0	0	0	0	0	0	0	0	0	0	0	0	0	0	0	0	0	0	0	3	3	3	3	1	1	0	0	0	0	0	0	0	0	0	0	0	0	0	0	6	6
folS	0	0	0	0	0	0	0	0	0	0	0	0	0	0	0	0	0	0	0	0	0	0	0	0	0	0	0	0	0	0	0	0	0	0	0	0	0	0	0	0	0	0	0	0	0	0	0	0	0
fthfDF	0	0	0	1	0	0	0	0	0	0	0	0	0	1	0	0	0	0	0	0	0	0	0	0	0	0	0	0	0	0	0	0	0	0	0	0	0	0	0	0	0	0	0	0	0	0	0	0	0
fumH	0	0	0	0	0	0	0	0	0	0	0	0	1	0	0	0	0	0	0	0	0	1	0	0	0	0	0	3	3	3	3	1	1	0	0	0	0	0	0	0	0	0	0	0	0	0	0	6	6
g6pD	0	0	0	0	0	0	0	0	0	0	0	0	0	0	0	0	0	0	0	0	0	0	0	0	0	0	0	0	0	0	0	0	0	3	3	3	3	3	3	3	3	2	2	2	2	2	2	3	3
g6pI	0	1	0	0	0	0	0	0	2	0	0	0	0	0	0	0	0	0	0	2	0	0	0	0	0	0	0	2	0	2	0	0	0	2	-3	-2	-3	-2	-3	2	-3	-2	-2	-2	-2	-2	-2	2	-3
gapD	0	0	0	0	-1	0	0	1	0	0	0	1	0	0	0	0	1	0	1	0	0	0	0	0	0	0	0	0	0	0	0	0	0	0	0	0	0	0	0	0	0	0	0	0	0	0	0	0	0
garFT	0	0	0	0	0	0	0	0	0	0	0	0	0	0	0	0	0	0	0	0	0	0	0	0	0	0	0	3	3	3	3	1	1	0	0	0	0	0	0	0	0	0	0	0	0	0	0	6	6
garS	0	0	0	0	0	0	0	0	0	0	0	0	0	0	0	0	0	0	0	0	0	0	0	0	0	0	0	3	3	3	3	1	1	0	0	0	0	0	0	0	0	0	0	0	0	0	0	6	6
gcS	0	0	0	0	0	1	0	0	0	0	0	0	0	0	0	0	0	0	0	0	0	0	0	0	0	0	0	0	0	0	0	0	0	0	0	0	0	0	0	0	0	0	0	0	0	0	0	0	0
gdpK	0	0	0	0	0	0	0	0	0	0	0	0	-1	0	0	0	0	0	0	0	0	-1	0	0	0	0	0	3	3	3	3	1	1	0	0	0	0	0	0	0	0	0	0	0	0	0	0	0	0
ggpT	0	0	0	0	0	1	0	0	0	0	0	0	0	0	0	0	0	0	0	0	0	0	0	0	0	0	0	0	0	0	0	0	0	0	0	0	0	0	0	0	0	0	0	0	0	0	0	0	0
glacA	0	0	0	0	0	0	0	0	0	0	0	0	0	0	0	0	0	0	0	0	0	0	0	0	0	0	0	0	0	0	0	0	0	0	0	0	0	0	0	0	0	0	0	0	0	0	0	0	0
gmpK	0	0	0	0	0	0	0	0	0	0	0	0	0	0	0	0	0	0	0	0	0	0	0	0	0	0	0	3	3	3	3	1	1	0	0	0	0	0	0	0	0	0	0	0	0	0	0	6	6
gmpS	0	0	0	0	0	0	0	0	0	0	0	0	0	0	0	0	0	0	0	0	0	0	0	0	0	0	0	3	3	3	3	1	1	0	0	0	0	0	0	0	0	0	0	0	0	0	0	6	6
gshS	0	0	0	0	0	1	0	0	0	0	0	0	0	0	0	0	0	0	0	0	0	0	0	0	0	0	0	0	0	0	0	0	0	0	0	0	0	0	0	0	0	0	0	0	0	0	0	0	0
gtpC1	0	0	0	0	0	0	0	0	0	0	0	0	0	0	0	0	0	0	0	0	0	0	0	0	0	0	0	0	0	0	0	0	0	0	0	0	0	0	0	0	0	0	0	0	0	0	0	0	0
gtpC2	0	0	0	0	0	0	0	0	0	0	0	0	0	0	0	0	0	0	0	0	0	0	0	0	0	0	0	0	0	0	0	0	0	0	0	0	0	0	0	0	0	0	0	0	0	0	0	0	0
gtpC3	0	0	0	0	0	0	0	0	0	0	0	0	0	0	0	0	0	0	0	0	0	0	0	0	0	0	0	0	0	0	0	0	0	0	0	0	0	0	0	0	0	0	0	0	0	0	0	0	0
hiuH	0	0	0	0	0	0	0	0	0	0	0	0	0	0	0	0	0	0	0	0	0	0	0	3	1	3	1	0	0	0	0	1	1	0	0	0	0	0	0	0	0	5	1	1	5	1	1	0	0
hk	0	1	0	0	0	0	0	0	2	0	0	0	0	0	0	0	0	0	0	2	0	0	0	0	0	0	0	2	0	2	0	0	0	5	0	1	0	1	0	5	0	0	0	0	0	0	0	5	0
icitD	0	0	0	0	0	0	1	0	0	0	0	0	0	0	0	1	0	0	0	0	0	0	0	0	0	0	0	0	0	0	0	0	0	0	0	0	0	0	0	0	0	0	0	0	0	0	0	0	0
impCY	0	0	0	0	0	0	0	0	0	0	0	0	0	0	0	0	0	0	0	0	0	0	0	0	0	0	0	3	3	3	3	1	1	0	0	0	0	0	0	0	0	0	0	0	0	0	0	6	6
impD	0	0	0	0	0	0	0	0	0	0	0	0	0	0	0	0	0	0	0	0	0	0	0	0	0	0	0	3	3	3	3	1	1	0	0	0	0	0	0	0	0	0	0	0	0	0	0	6	6
lacD	0	0	0	0	0	0	0	0	0	0	1	0	0	0	0	0	0	1	0	0	0	0	0	0	0	0	0	0	0	0	0	0	0	0	0	0	0	0	0	0	0	0	0	0	0	0	0	0	0
malD	0	0	0	0	1	0	0	0	3	3	0	0	0	0	1	-1	-1	-1	-2	0	0	-1	-1	0	1	-6	-2	3	3	-3	-3	1	-3	6	6	0	0	0	0	0	0	4	0	0	-10	-2	-2	6	6
metfhC	0	0	0	0	0	0	0	0	0	0	0	0	0	0	0	0	0	0	0	0	0	0	0	0	0	0	0	0	0	0	0	0	0	0	0	0	0	6	6	0	0	0	0	4	0	0	4	0	0
metthfD	0	0	0	0	0	0	0	0	0	0	0	0	0	0	0	0	0	0	0	0	0	0	0	0	0	0	0	0	0	0	0	0	0	0	0	0	0	6	6	0	0	0	0	4	0	0	4	0	0
nadhD	0	0	0	0	0	0	1	1	3	3	1	2	1	0	2	0	0	0	0	0	0	0	0	6	3	0	0	6	6	0	0	4	0	6	6	0	0	0	0	0	0	14	2	2	0	0	0	12	12
nadphD	0	0	0	0	0	0	0	0	0	0	0	0	0	0	0	0	0	0	0	0	0	0	0	0	0	0	0	0	0	0	0	0	0	0	0	6	6	0	0	0	0	0	4	0	0	4	0	0	0
ndpK	0	0	0	0	0	0	0	0	0	0	0	0	0	0	0	0	0	0	0	0	0	0	0	0	0	0	0	0	0	0	0	0	0	0	0	0	0	0	0	0	0	0	0	0	0	0	0	6	6
ompDC	0	0	0	0	0	0	0	0	3	3	0	0	0	0	0	0	0	0	0	3	3	0	0	0	1	0	1	0	0	0	0	0	0	6	6	0	0	0	0	6	6	4	0	0	4	0	0	0	0
oprT	0	0	0	0	0	0	0	0	3	3	0	0	0	0	0	0	0	0	0	3	3	0	0	0	1	0	1	0	0	0	0	0	0	6	6	0	0	0	0	6	6	4	0	0	4	0	0	0	0
pabaS1	0	0	0	0	0	0	0	0	0	0	0	0	0	0	0	0	0	0	0	0	0	0	0	0	0	0	0	0	0	0	0	0	0	0	0	0	0	0	0	0	0	0	0	0	0	0	0	0	0
pabaS2	0	0	0	0	0	0	0	0	0	0	0	0	0	0	0	0	0	0	0	0	0	0	0	0	0	0	0	0	0	0	0	0	0	0	0	0	0	0	0	0	0	0	0	0	0	0	0	0	0
patp	1	0	0	0	0	0	0	0	0	0	0	0	0	0	0	0	0	0	0	0	0	0	0	0	0	0	0	0	0	0	0	0	0	0	0	0	0	0	0	0	0	0	0	0	0	0	0	0	0
pepC	0	0	0	0	1	0	0	0	0	0	0	0	0	0	0	0	0	0	0	0	0	0	0	0	0	0	0	0	0	0	0	0	0	0	0	0	0	0	0	0	0	0	0	0	0	0	0	0	0
pfkA	0	1	1	0	0	0	0	0	0	0	0	0	0	0	0	0	0	0	0	0	0	0	0	2	0	2	0	0	0	0	0	0	0	0	0	0	0	0	0	0	0	0	0	0	0	0	0	0	0
pgcM	0	0	0	0	0	0	0	0	0	0	0	0	0	0	0	0	0	0	0	0	0	0	0	3	1	3	1	0	0	0	0	1	1	0	0	0	0	0	0	0	0	5	1	1	5	1	1	0	0
pgD	0	0	0	0	0	0	0	0	0	0	0	1	0	0	0	0	0	0	1	0	0	0	0	0	0	0	0	0	0	0	0	0	0	0	0	0	0	0	0	0	0	0	0	0	0	0	0	0	0
pgK	0	0	0	0	-1	0	0	1	0	0	0	1	0	0	0	0	1	0	1	0	0	0	0	0	0	0	0	0	0	0	0	0	0	0	0	0	0	0	0	0	0	0	0	0	0	0	0	0	0
pgM	0	0	0	0	-1	0	0	1	0	0	0	0	0	0	0	0	1	0	0	0	0	0	0	0	0	0	0	0	0	0	0	0	0	0	0	0	0	0	0	0	0	0	0	0	0	0	0	0	0
PNPase	0	0	0	0	0	0	0	0	0	0	0	0	0	0	0	0	0	0	0	0	0	0	0	3	1	3	1	0	0	0	0	1	1	0	0	0	0	0	0	0	0	5	1	1	5	1	1	0	0
prppAT	0	0	0	0	0	0	0	0	0	0	0	0	0	0	0	0	0	0	0	0	0	0	0	0	0	0	0	3	3	3	3	1	1	0	0	0	0	0	0	0	0	0	0	0	0	0	0	6	6
psP	0	0	0	0	0	0	0	0	0	0	0	1	0	0	0	0	0	0	1	0	0	0	0	0	0	0	0	0	0	0	0	0	0	0	0	0	0	0	0	0	0	0	0	0	0	0	0	0	0
psTA	0	0	0	0	0	0	0	0	0	0	0	1	0	0	0	0	0	0	1	0	0	0	0	0	0	0	0	0	0	0	0	0	0	0	0	0	0	0	0	0	0	0	0	0	0	0	0	0	0
pyrC	0	0	0	0	0	0	0	0	0	0	0	0	0	0	0	1	1	1	2	3	3	1	2	0	0	6	3	0	0	6	6	0	4	0	0	0	0	0	0	6	6	0	0	0	14	2	2	0	0
pyrD	0	0	0	0	0	0	0	0	0	0	0	0	0	0	1	0	0	0	0	0	0	0	1	0	0	0	0	0	0	0	0	0	0	0	0	0	0	0	0	0	0	0	0	0	0	0	0	0	0
pyrK	0	0	0	0	0	0	0	1	0	0	0	0	0	0	0	0	1	0	0	0	0	0	0	0	0	0	0	0	0	0	0	0	0	0	0	0	0	0	0	0	0	0	0	0	0	0	0	0	0
r5pppk	0	0	0	0	0	0	0	0	3	3	0	0	0	0	0	0	0	0	0	3	3	0	0	0	1	0	1	3	3	3	3	1	1	6	6	0	0	0	0	6	6	4	0	0	4	0	0	6	6
rdpR	0	0	0	0	0	0	0	0	0	0	0	0	0	0	0	0	0	0	0	0	0	0	0	0	0	0	0	0	0	0	0	0	0	0	0	0	0	0	0	0	0	0	0	0	0	0	0	6	6
rnr1	0	0	0	0	0	0	0	0	0	0	0	0	0	0	0	0	0	0	0	0	0	0	0	0	0	0	0	0	0	0	0	0	0	6	6	0	0	0	0	6	6	4	0	0	4	0	0	0	0
rpE	0	0	0	0	0	0	0	0	-2	-2	0	0	0	0	0	0	0	0	0	-2	-2	0	0	2	0	2	0	-2	-2	-2	-2	0	0	-2	-2	2	2	2	2	-2	-2	2	2	2	2	2	2	-2	-2
rpI	0	0	0	0	0	0	0	0	2	2	0	0	0	0	0	0	0	0	0	2	2	0	0	-2	0	-2	0	2	2	2	2	0	0	5	5	1	1	1	1	5	5	0	0	0	0	0	0	5	5
saicarS	0	0	0	0	0	0	0	0	0	0	0	0	0	0	0	0	0	0	0	0	0	0	0	0	0	0	0	3	3	3	3	1	1	0	0	0	0	0	0	0	0	0	0	0	0	0	0	6	6
serA	0	0	0	0	0	0	0	0	0	0	0	0	0	0	0	0	0	0	0	0	0	0	0	0	0	0	0	0	0	0	0	0	0	0	0	0	0	6	6	0	0	0	0	4	0	0	4	0	0
succ	0	0	0	0	0	0	0	0	0	0	0	0	1	0	0	0	0	0	0	0	0	1	0	0	0	0	0	0	0	0	0	0	0	0	0	0	0	0	0	0	0	0	0	0	0	0	0	0	0
succD	0	0	0	0	0	0	0	0	0	0	0	0	1	0	0	0	0	0	0	0	0	1	0	0	0	0	0	0	0	0	0	0	0	0	0	0	0	0	0	0	0	0	0	0	0	0	0	0	0
t001_glc	0	1	0	0	0	0	0	0	2	0	0	0	0	0	0	0	0	0	0	2	0	0	0	0	0	0	0	2	0	2	0	0	0	5	0	1	0	1	0	5	0	0	0	0	0	0	0	5	0
t002_pyr	0	0	0	0	0	0	-1	-1	-3	-3	-1	-1	1	0	1	0	0	0	1	0	0	2	3	0	-1	6	2	-3	-3	3	3	-1	3	-6	-6	0	0	0	0	0	0	-4	0	0	10	2	2	-6	-6
t003_lac	0	0	0	0	0	0	0	0	0	0	1	0	0	0	0	0	0	1	0	0	0	0	0	0	0	0	0	0	0	0	0	0	0	0	0	0	0	0	0	0	0	0	0	0	0	0	0	0	0
t004_pi	0	0	1	1	1	2	-3	-4	0	2	-3	-6	-6	0	-6	1	0	1	2	12	14	-2	2	-21	-7	3	5	6	8	30	32	-5	11	0	5	-12	-11	0	1	24	29	-35	-15	-7	21	-7	1	12	17
t005_glx	0	0	0	0	0	0	0	0	0	0	0	0	0	0	0	0	0	0	0	0	0	0	0	3	1	3	1	0	0	0	0	1	1	0	0	0	0	0	0	0	0	5	1	1	5	1	1	0	0
t010_adp	1	2	1	1	2	2	-3	-5	8	6	-3	-7	-6	0	-6	1	-1	1	1	20	18	-2	2	-16	-4	8	8	14	12	38	36	-2	14	17	12	-11	-12	1	0	41	36	-22	-14	-6	34	-6	2	29	24
t011_atp	-1	-2	-1	-1	-2	-2	3	5	-8	-6	3	7	6	0	6	-1	1	-1	-1	-20	-18	2	-2	16	4	-8	-8	-14	-12	-38	-36	2	-14	-17	-12	11	12	-1	0	-41	-36	22	14	6	-34	6	-2	-29	-24
t020_thf	0	0	0	0	0	0	0	0	0	0	0	0	0	1	0	0	0	0	0	0	0	0	0	0	0	0	0	6	6	6	6	2	2	0	0	0	0	6	6	0	0	0	0	4	0	0	4	12	12
t021_fthf	0	0	0	0	0	0	0	0	0	0	0	0	0	1	0	0	0	0	0	0	0	0	0	0	0	0	0	6	6	6	6	2	2	0	0	0	0	6	6	0	0	0	0	4	0	0	4	12	12
t022_chor	0	0	0	0	0	0	0	0	0	0	0	0	0	0	0	0	0	0	0	0	0	0	0	0	0	0	0	0	0	0	0	0	0	0	0	0	0	0	0	0	0	0	0	0	0	0	0	0	0
t023_for	0	0	0	0	0	0	0	0	0	0	0	0	0	1	0	0	0	0	0	0	0	0	0	0	0	0	0	0	0	0	0	0	0	0	0	0	0	0	0	0	0	0	0	0	0	0	0	0	0
t030_nh3	0	0	0	0	0	0	0	0	0	0	0	0	0	0	0	0	0	0	0	0	0	0	0	12	4	12	4	0	0	0	0	4	4	0	0	0	0	0	0	0	0	20	4	4	20	4	4	0	0
t100_gly	0	0	0	0	0	1	0	0	0	0	0	0	0	0	0	0	0	0	0	0	0	0	0	0	0	0	0	3	3	3	3	1	1	0	0	0	0	6	6	0	0	0	0	4	0	0	4	6	6
t101_glu	0	0	0	0	0	1	-1	0	-6	-6	0	0	1	0	0	-1	0	0	0	-6	-6	1	0	0	-2	0	-2	-9	-9	-9	-9	-3	-3	-12	-12	0	0	0	0	-12	-12	-8	0	0	-8	0	0	-18	-18
t102_gln	0	0	0	0	0	0	0	0	6	6	0	0	0	0	0	0	0	0	0	6	6	0	0	0	2	0	2	9	9	9	9	3	3	12	12	0	0	0	0	12	12	8	0	0	8	0	0	18	18
t103_ala	0	0	0	0	0	0	-1	0	-3	-3	0	-1	1	0	0	-1	0	0	-1	-3	-3	1	0	0	-1	0	-1	-3	-3	-3	-3	-1	-1	-6	-6	0	0	0	0	-6	-6	-4	0	0	-4	0	0	-6	-6
t104_ser	0	0	0	0	0	0	0	0	0	0	0	1	0	0	0	0	0	0	1	0	0	0	0	0	0	0	0	0	0	0	0	0	0	0	0	0	0	6	6	0	0	0	0	4	0	0	4	0	0
t105_cys	0	0	0	0	0	-1	0	0	0	0	0	0	0	0	0	0	0	0	0	0	0	0	0	0	0	0	0	0	0	0	0	0	0	0	0	0	0	0	0	0	0	0	0	0	0	0	0	0	0
t443_purine	0	0	0	0	0	0	0	0	0	0	0	0	0	0	0	0	0	0	0	0	0	0	0	0	0	0	0	3	3	3	3	1	1	0	0	0	0	0	0	0	0	0	0	0	0	0	0	0	0
t446_dpurine	0	0	0	0	0	0	0	0	0	0	0	0	0	0	0	0	0	0	0	0	0	0	0	0	0	0	0	0	0	0	0	0	0	0	0	0	0	0	0	0	0	0	0	0	0	0	0	6	6
t487_pyri	0	0	0	0	0	0	0	0	3	3	0	0	0	0	0	0	0	0	0	3	3	0	0	0	1	0	1	0	0	0	0	0	0	0	0	0	0	0	0	0	0	0	0	0	0	0	0	0	0
t494_dpyri	0	0	0	0	0	0	0	0	0	0	0	0	0	0	0	0	0	0	0	0	0	0	0	0	0	0	0	0	0	0	0	0	0	6	6	0	0	0	0	6	6	4	0	0	4	0	0	0	0
tA	0	0	0	0	0	0	0	0	-1	-1	0	0	0	0	0	0	0	0	0	-1	-1	0	0	1	0	1	0	-1	-1	-1	-1	0	0	-1	-1	1	1	1	1	-1	-1	1	1	1	1	1	1	-1	-1
thhfS	0	0	0	1	0	0	0	0	0	0	0	0	0	0	0	0	0	0	0	0	0	0	0	0	0	0	0	0	0	0	0	0	0	0	0	0	0	0	0	0	0	0	0	0	0	0	0	0	0
THIORed	0	0	0	0	0	0	0	0	0	0	0	0	0	0	0	0	0	0	0	0	0	0	0	0	0	0	0	0	0	0	0	0	0	6	6	0	0	0	0	6	6	4	0	0	4	0	0	6	6
tktA1	0	0	0	0	0	0	0	0	-1	-1	0	0	0	0	0	0	0	0	0	-1	-1	0	0	1	0	1	0	-1	-1	-1	-1	0	0	-1	-1	1	1	1	1	-1	-1	1	1	1	1	1	1	-1	-1
tktA2	0	0	0	0	0	0	0	0	-1	-1	0	0	0	0	0	0	0	0	0	-1	-1	0	0	1	0	1	0	-1	-1	-1	-1	0	0	-1	-1	1	1	1	1	-1	-1	1	1	1	1	1	1	-1	-1
tpiA	0	-1	0	0	-1	0	0	1	1	3	0	1	0	0	0	0	1	0	1	1	3	0	0	-3	0	-3	0	1	3	1	3	0	0	1	6	-1	0	-1	0	1	6	-1	-1	-1	-1	-1	-1	1	6
udpK1	0	0	0	0	0	0	0	0	3	3	0	0	0	0	0	0	0	0	0	3	3	0	0	0	1	0	1	0	0	0	0	0	0	6	6	0	0	0	0	6	6	4	0	0	4	0	0	0	0
udpK2	0	0	0	0	0	0	0	0	0	0	0	0	0	0	0	0	0	0	0	0	0	0	0	0	0	0	0	0	0	0	0	0	0	6	6	0	0	0	0	6	6	4	0	0	4	0	0	0	0
udpK3	0	0	0	0	0	0	0	0	0	0	0	0	0	0	0	0	0	0	0	0	0	0	0	0	0	0	0	0	0	0	0	0	0	6	6	0	0	0	0	6	6	4	0	0	4	0	0	0	0
ugcL	0	0	0	0	0	0	0	0	0	0	0	0	0	0	0	0	0	0	0	0	0	0	0	3	1	3	1	0	0	0	0	1	1	0	0	0	0	0	0	0	0	5	1	1	5	1	1	0	0
ure	0	0	0	0	0	0	0	0	0	0	0	0	0	0	0	0	0	0	0	0	0	0	0	6	2	6	2	0	0	0	0	2	2	0	0	0	0	0	0	0	0	10	2	2	10	2	2	0	0
Uricase	0	0	0	0	0	0	0	0	0	0	0	0	0	0	0	0	0	0	0	0	0	0	0	3	1	3	1	0	0	0	0	1	1	0	0	0	0	0	0	0	0	5	1	1	5	1	1	0	0
UrK	0	0	0	0	0	0	0	0	-3	-3	0	0	0	0	0	0	0	0	0	-3	-3	0	0	0	-1	0	-1	0	0	0	0	0	0	-6	-6	0	0	0	0	-6	-6	-4	0	0	-4	0	0	0	0
xanD1	0	0	0	0	0	0	0	0	0	0	0	0	0	0	0	0	0	0	0	0	0	0	0	3	1	3	1	0	0	0	0	1	1	0	0	0	0	0	0	0	0	5	1	1	5	1	1	0	0
xanD2	0	0	0	0	0	0	0	0	0	0	0	0	0	0	0	0	0	0	0	0	0	0	0	3	1	3	1	0	0	0	0	1	1	0	0	0	0	0	0	0	0	5	1	1	5	1	1	0	0
[truncated: 16 more columns]
