# Supplementary material for: Systematic Identification of Anti-Fungal Drug Targets by a Metabolic Network Approach
Source: Front Mol Biosci. 2016 Jun 17;3:22. doi: 10.3389/fmolb.2016.00022 (PMC4911368; doi:10.3389/fmolb.2016.00022)
Supplement: Supplementary file 1 [file DataSheet1.ZIP › supplementary_table_19_comp_model_gene_nopnum_mapping.csv]

#gene:	hk	AFUA_2G00450+AFUA_2G05910+AFUA_2G16330+AFUA_6G02230+AFUA_6G03980+AFUA_7G04040
#gene:	g6pI	AFUA_2G09790
#gene:	pfkA	AFUA_4G00960
#gene:	fbpP	AFUA_4G11310
#gene:	fbpA	AFUA_3G11690+AFUA_5G10290
#gene:	tpiA	AFUA_2G11020+AFUA_5G13450
#gene:	gapD	AFUA_5G01030+AFUA_5G01970+AFUA_8G02560
#gene:	pgK	AFUA_1G10350
#gene:	pgM	AFUA_3G09290+AFUA_6G02600+AFUA_6G08500
#gene:	eno	AFUA_6G06770
#gene:	pyrK	AFUA_6G07430
#gene:	pyrC	AFUA_4G07710
#gene:	pepC	AFUA_6G07720
#gene:	pyrD	AFUA_7G05720
#gene:	glacA	AFUA_5G14550
#gene:	lacD	AFUA_5G14800
#gene:	citA	AFUA_2G15312+AFUA_5G04230+AFUA_6G03590
#gene:	acon	AFUA_6G12930
#gene:	icitD	AFUA_1G12800+AFUA_6G06370
#gene:	akgD	AFUA_3G05370
#gene:	succ	AFUA_1G10830+AFUA_4G00290+AFUA_4G04520+AFUA_5G06130
#gene:	succD	AFUA_1G15590+AFUA_3G07810+AFUA_5G09680+AFUA_5G10370
#gene:	fumH	AFUA_6G02470
#gene:	malD	AFUA_6G05210+AFUA_7G05740
#gene:	aspTA	AFUA_1G04160+AFUA_2G09650+AFUA_4G10410+AFUA_6G02490
#gene:	alaTA	AFUA_6G07770
#gene:	g6pD	AFUA_3G08470
#gene:	6pgL	AFUA_1G02980
#gene:	6pgcD	AFUA_6G08050+AFUA_6G08730
#gene:	rpE	AFUA_2G15190
#gene:	rpI	AFUA_6G10610
#gene:	tktA1	AFUA_1G13500
#gene:	tktA2	AFUA_1G13500
#gene:	tA	AFUA_5G09230
#gene:	pgcM	AFUA_2G02120+AFUA_3G11830
#gene:	r5pppk	AFUA_3G13380+AFUA_4G10790+AFUA_7G05670
#gene:	prppAT	AFUA_6G03750
#gene:	garS	AFUA_6G04730
#gene:	garFT	AFUA_2G10855
#gene:	fgamS	AFUA_5G02720
#gene:	airS	AFUA_6G04730
#gene:	airC	AFUA_4G12600
#gene:	saicarS	AFUA_3G06210
#gene:	aicarS	AFUA_2G11940
#gene:	faicarS	AFUA_4G07690
#gene:	impCY	AFUA_4G07690
#gene:	adK	AFUA_1G03420+AFUA_1G07530
#gene:	impD	AFUA_2G03610
#gene:	gmpS	AFUA_3G01110+AFUA_4G03700
#gene:	gmpK	AFUA_1G08840
#gene:	gdpK	AFUA_5G03490
#gene:	rdpR	AFUA_4G06690+AFUA_5G12350
#gene:	ndpK	AFUA_5G03490
#gene:	PNPase	AFUA_6G05320
#gene:	xanD1	AFUA_4G11220
#gene:	xanD2	AFUA_4G11220
#gene:	Uricase	AFUA_2G10520
#gene:	atn	AFUA_2G02250
#gene:	att	AFUA_3G12560
#gene:	ugcL	AFUA_8G04760
#gene:	ure	AFUA_1G04560
#gene:	capS1	AFUA_2G10070+AFUA_5G06780
#gene:	capS2	AFUA_6G11310
#gene:	dhoro	AFUA_8G00850
#gene:	doroD	AFUA_2G11010
#gene:	oprT	AFUA_2G11290
#gene:	ompDC	AFUA_2G08360
#gene:	UrK	AFUA_7G03990
#gene:	udpK1	AFUA_5G03490
#gene:	ctpS	AFUA_7G05210
#gene:	udpK2	AFUA_5G03490
#gene:	rnr1	AFUA_4G06690+AFUA_5G12350
#gene:	udpK3	AFUA_5G03490
#gene:	THIORed	AFUA_4G12990
#gene:	gcS	AFUA_3G13900+AFUA_3G14280
#gene:	gshS	AFUA_5G06610
#gene:	pgD	AFUA_1G14400+AFUA_2G04490+AFUA_5G05500
#gene:	psTA	AFUA_6G04970
#gene:	psP	AFUA_3G06550
#gene:	serA	AFUA_2G07810+AFUA_3G09320
#gene:	patp	AFUA_1G02480
#gene:	gtpC1	AFUA_3G13710+AFUA_5G03140
#gene:	gtpC2	AFUA_3G13710+AFUA_5G03140
#gene:	gtpC3	AFUA_3G13710+AFUA_5G03140
#gene:	pabaS1	AFUA_6G04820
#gene:	pabaS2	AFUA_6G04820
#gene:	folS	AFUA_2G09840
#gene:	dhpsS	AFUA_2G09840
#gene:	dhfS	AFUA_4G06740
#gene:	dhfR	AFUA_2G08890+AFUA_3G06620
#gene:	thhfS	AFUA_3G08650
#gene:	fthfDF	AFUA_6G11620
#gene:	metfhC	AFUA_3G08650
#gene:	metthfD	AFUA_3G08650
