# Supplementary material for: Systematic Identification of Anti-Fungal Drug Targets by a Metabolic Network Approach
Source: Front Mol Biosci. 2016 Jun 17;3:22. doi: 10.3389/fmolb.2016.00022 (PMC4911368; doi:10.3389/fmolb.2016.00022)
Supplement: Supplementary file 1 [file DataSheet1.ZIP › supplementary_table_20_afum_comp_model.sbml]

<?xml version="1.0" encoding="UTF-8"?>
<sbml xmlns="http://www.sbml.org/sbml/level2" xmlns:sbml="http://www.sbml.org/sbml/level2" version="1" level="2" xmlns:math="http://www.w3.org/1998/Math/MathML"
xmlns:html="http://www.w3.org/1999/xhtml">
<model id="unknown" name="unknown" >
<notes>unknown</notes><notes></notes><listOfCompartments>
<compartment id="System" spatialDimensions="3" name="System" />
</listOfCompartments>
<listOfSpecies>
<species id="2PG" compartment="System" initialAmount="10.0" name="" >
<annotation xmlns:yana="http://www.uni-wuerzburg.de" >1010;932;true</annotation></species>
<species id="3PG" compartment="System" initialAmount="10.0" name="" >
<annotation xmlns:yana="http://www.uni-wuerzburg.de" >1234;845;true</annotation></species>
<species id="3PSER" compartment="System" initialAmount="10.0" name="" >
<annotation xmlns:yana="http://www.uni-wuerzburg.de" >1357;617;true</annotation></species>
<species id="6PGC" compartment="System" initialAmount="10.0" name="" >
<annotation xmlns:yana="http://www.uni-wuerzburg.de" >1198;374;true</annotation></species>
<species id="6PGL" compartment="System" initialAmount="10.0" name="" >
<annotation xmlns:yana="http://www.uni-wuerzburg.de" >1115;347;true</annotation></species>
<species id="ACCOA" compartment="System" initialAmount="10.0" name="" >
<annotation xmlns:yana="http://www.uni-wuerzburg.de" >1160;543;true</annotation></species>
<species id="ADCHOR" compartment="System" initialAmount="10.0" name="" >
<annotation xmlns:yana="http://www.uni-wuerzburg.de" >1584;982;true</annotation></species>
<species id="ADP" compartment="System" initialAmount="10.0" name="" >
<annotation xmlns:yana="http://www.uni-wuerzburg.de" >1204;935;true</annotation></species>
<species id="ADP_x" compartment="System" initialAmount="10.0" boundaryCondition="true" name="" >
<annotation xmlns:yana="http://www.uni-wuerzburg.de" >1254;1260;true</annotation></species>
<species id="AHHMD" compartment="System" initialAmount="10.0" name="" >
<annotation xmlns:yana="http://www.uni-wuerzburg.de" >1540;793;true</annotation></species>
<species id="AHHMP" compartment="System" initialAmount="10.0" name="" >
<annotation xmlns:yana="http://www.uni-wuerzburg.de" >1480;560;true</annotation></species>
<species id="AHTD" compartment="System" initialAmount="10.0" name="" >
<annotation xmlns:yana="http://www.uni-wuerzburg.de" >1027;718;true</annotation></species>
<species id="AICAR" compartment="System" initialAmount="10.0" name="" >
<annotation xmlns:yana="http://www.uni-wuerzburg.de" >729;565;true</annotation></species>
<species id="AIR" compartment="System" initialAmount="10.0" name="" >
<annotation xmlns:yana="http://www.uni-wuerzburg.de" >969;955;true</annotation></species>
<species id="AKG" compartment="System" initialAmount="10.0" name="" >
<annotation xmlns:yana="http://www.uni-wuerzburg.de" >1324;646;true</annotation></species>
<species id="ALA" compartment="System" initialAmount="10.0" name="" >
<annotation xmlns:yana="http://www.uni-wuerzburg.de" >1620;739;true</annotation></species>
<species id="ALA_x" compartment="System" initialAmount="10.0" boundaryCondition="true" name="" >
<annotation xmlns:yana="http://www.uni-wuerzburg.de" >1849;739;true</annotation></species>
<species id="AminoAcid_x" compartment="System" initialAmount="10.0" boundaryCondition="true" name="" >
<annotation xmlns:yana="http://www.uni-wuerzburg.de" >1512;1261;true</annotation></species>
<species id="AMP" compartment="System" initialAmount="10.0" name="" >
<annotation xmlns:yana="http://www.uni-wuerzburg.de" >1374;840;true</annotation></species>
<species id="ASP" compartment="System" initialAmount="10.0" name="" >
<annotation xmlns:yana="http://www.uni-wuerzburg.de" >1125;799;true</annotation></species>
<species id="ATN" compartment="System" initialAmount="10.0" name="" >
<annotation xmlns:yana="http://www.uni-wuerzburg.de" >784;629;true</annotation></species>
<species id="ATP" compartment="System" initialAmount="10.0" name="" >
<annotation xmlns:yana="http://www.uni-wuerzburg.de" >1222;919;true</annotation></species>
<species id="ATP_x" compartment="System" initialAmount="10.0" boundaryCondition="true" name="" >
<annotation xmlns:yana="http://www.uni-wuerzburg.de" >1325;1263;true</annotation></species>
<species id="ATT" compartment="System" initialAmount="10.0" name="" >
<annotation xmlns:yana="http://www.uni-wuerzburg.de" >725;637;true</annotation></species>
<species id="BPG" compartment="System" initialAmount="10.0" name="" >
<annotation xmlns:yana="http://www.uni-wuerzburg.de" >1417;787;true</annotation></species>
<species id="CAASP" compartment="System" initialAmount="10.0" name="" >
<annotation xmlns:yana="http://www.uni-wuerzburg.de" >952;636;true</annotation></species>
<species id="CAIR" compartment="System" initialAmount="10.0" name="" >
<annotation xmlns:yana="http://www.uni-wuerzburg.de" >931;928;true</annotation></species>
<species id="CAP" compartment="System" initialAmount="10.0" name="" >
<annotation xmlns:yana="http://www.uni-wuerzburg.de" >1049;816;true</annotation></species>
<species id="CDP" compartment="System" initialAmount="10.0" name="" >
<annotation xmlns:yana="http://www.uni-wuerzburg.de" >1145;1018;true</annotation></species>
<species id="CHOR" compartment="System" initialAmount="10.0" name="" >
<annotation xmlns:yana="http://www.uni-wuerzburg.de" >1518;1026;true</annotation></species>
<species id="CHOR_x" compartment="System" initialAmount="10.0" boundaryCondition="true" name="" >
<annotation xmlns:yana="http://www.uni-wuerzburg.de" >1755;1019;true</annotation></species>
<species id="CIT" compartment="System" initialAmount="10.0" name="" >
<annotation xmlns:yana="http://www.uni-wuerzburg.de" >1076;354;true</annotation></species>
<species id="CO2_x" compartment="System" initialAmount="10.0" boundaryCondition="true" name="" >
<annotation xmlns:yana="http://www.uni-wuerzburg.de" >1084;699;true</annotation></species>
<species id="COA" compartment="System" initialAmount="10.0" name="" >
<annotation xmlns:yana="http://www.uni-wuerzburg.de" >1106;635;true</annotation></species>
<species id="CTP" compartment="System" initialAmount="10.0" name="" >
<annotation xmlns:yana="http://www.uni-wuerzburg.de" >1163;1155;true</annotation></species>
<species id="CYS" compartment="System" initialAmount="10.0" name="" >
<annotation xmlns:yana="http://www.uni-wuerzburg.de" >1466;1064;true</annotation></species>
<species id="CYS_x" compartment="System" initialAmount="10.0" boundaryCondition="true" name="" >
<annotation xmlns:yana="http://www.uni-wuerzburg.de" >1725;1097;true</annotation></species>
<species id="DCDP" compartment="System" initialAmount="10.0" name="" >
<annotation xmlns:yana="http://www.uni-wuerzburg.de" >1220;1013;true</annotation></species>
<species id="DCTP" compartment="System" initialAmount="10.0" name="" >
<annotation xmlns:yana="http://www.uni-wuerzburg.de" >1436;1107;true</annotation></species>
<species id="DGDP" compartment="System" initialAmount="10.0" name="" >
<annotation xmlns:yana="http://www.uni-wuerzburg.de" >998;1016;true</annotation></species>
<species id="DGTP" compartment="System" initialAmount="10.0" name="" >
<annotation xmlns:yana="http://www.uni-wuerzburg.de" >1065;1129;true</annotation></species>
<species id="DHAP" compartment="System" initialAmount="10.0" name="" >
<annotation xmlns:yana="http://www.uni-wuerzburg.de" >1616;356;true</annotation></species>
<species id="DHF" compartment="System" initialAmount="10.0" name="" >
<annotation xmlns:yana="http://www.uni-wuerzburg.de" >1244;719;true</annotation></species>
<species id="DHP" compartment="System" initialAmount="10.0" name="" >
<annotation xmlns:yana="http://www.uni-wuerzburg.de" >1338;494;true</annotation></species>
<species id="DHPT" compartment="System" initialAmount="10.0" name="" >
<annotation xmlns:yana="http://www.uni-wuerzburg.de" >1448;896;true</annotation></species>
<species id="DORO" compartment="System" initialAmount="10.0" name="" >
<annotation xmlns:yana="http://www.uni-wuerzburg.de" >799;397;true</annotation></species>
<species id="DPurine_x" compartment="System" initialAmount="10.0" boundaryCondition="true" name="" >
<annotation xmlns:yana="http://www.uni-wuerzburg.de" >929;1261;true</annotation></species>
<species id="DPyrimidine_x" compartment="System" initialAmount="10.0" boundaryCondition="true" name="" >
<annotation xmlns:yana="http://www.uni-wuerzburg.de" >1688;1162;true</annotation></species>
<species id="E4P" compartment="System" initialAmount="10.0" name="" >
<annotation xmlns:yana="http://www.uni-wuerzburg.de" >1750;449;true</annotation></species>
<species id="F6P" compartment="System" initialAmount="10.0" name="" >
<annotation xmlns:yana="http://www.uni-wuerzburg.de" >1475;585;true</annotation></species>
<species id="FAD" compartment="System" initialAmount="10.0" name="" >
<annotation xmlns:yana="http://www.uni-wuerzburg.de" >691;340;true</annotation></species>
<species id="FADH2" compartment="System" initialAmount="10.0" name="" >
<annotation xmlns:yana="http://www.uni-wuerzburg.de" >691;293;true</annotation></species>
<species id="FAICAR" compartment="System" initialAmount="10.0" name="" >
<annotation xmlns:yana="http://www.uni-wuerzburg.de" >860;564;true</annotation></species>
<species id="FBP" compartment="System" initialAmount="10.0" name="" >
<annotation xmlns:yana="http://www.uni-wuerzburg.de" >1436;612;true</annotation></species>
<species id="FERI" compartment="System" initialAmount="10.0" name="" >
<annotation xmlns:yana="http://www.uni-wuerzburg.de" >690;396;true</annotation></species>
<species id="FERO" compartment="System" initialAmount="10.0" name="" >
<annotation xmlns:yana="http://www.uni-wuerzburg.de" >689;442;true</annotation></species>
<species id="FGAM" compartment="System" initialAmount="10.0" name="" >
<annotation xmlns:yana="http://www.uni-wuerzburg.de" >1003;1064;true</annotation></species>
<species id="FGAR" compartment="System" initialAmount="10.0" name="" >
<annotation xmlns:yana="http://www.uni-wuerzburg.de" >1036;959;true</annotation></species>
<species id="FOR" compartment="System" initialAmount="10.0" name="" >
<annotation xmlns:yana="http://www.uni-wuerzburg.de" >819;911;true</annotation></species>
<species id="FOR_x" compartment="System" initialAmount="10.0" boundaryCondition="true" name="" >
<annotation xmlns:yana="http://www.uni-wuerzburg.de" >672;1048;true</annotation></species>
<species id="FTHF" compartment="System" initialAmount="10.0" name="" >
<annotation xmlns:yana="http://www.uni-wuerzburg.de" >836;818;true</annotation></species>
<species id="FTHF_x" compartment="System" initialAmount="10.0" boundaryCondition="true" name="" >
<annotation xmlns:yana="http://www.uni-wuerzburg.de" >619;975;true</annotation></species>
<species id="FUM" compartment="System" initialAmount="10.0" name="" >
<annotation xmlns:yana="http://www.uni-wuerzburg.de" >878;465;true</annotation></species>
<species id="G6P" compartment="System" initialAmount="10.0" name="" >
<annotation xmlns:yana="http://www.uni-wuerzburg.de" >1234;559;true</annotation></species>
<species id="GAminoacid_x" compartment="System" initialAmount="10.0" boundaryCondition="true" name="" >
<annotation xmlns:yana="http://www.uni-wuerzburg.de" >1563;1249;true</annotation></species>
<species id="GAP" compartment="System" initialAmount="10.0" name="" >
<annotation xmlns:yana="http://www.uni-wuerzburg.de" >1574;517;true</annotation></species>
<species id="GAR" compartment="System" initialAmount="10.0" name="" >
<annotation xmlns:yana="http://www.uni-wuerzburg.de" >1114;957;true</annotation></species>
<species id="GC" compartment="System" initialAmount="10.0" name="" >
<annotation xmlns:yana="http://www.uni-wuerzburg.de" >1431;1035;true</annotation></species>
<species id="GDP" compartment="System" initialAmount="10.0" name="" >
<annotation xmlns:yana="http://www.uni-wuerzburg.de" >1052;904;true</annotation></species>
<species id="GLAC" compartment="System" initialAmount="10.0" name="" >
<annotation xmlns:yana="http://www.uni-wuerzburg.de" >655;614;true</annotation></species>
<species id="GLAL_x" compartment="System" initialAmount="10.0" boundaryCondition="true" name="" >
<annotation xmlns:yana="http://www.uni-wuerzburg.de" >1469;298;true</annotation></species>
<species id="GLC" compartment="System" initialAmount="10.0" name="" >
<annotation xmlns:yana="http://www.uni-wuerzburg.de" >835;740;true</annotation></species>
<species id="GLC_x" compartment="System" initialAmount="10.0" boundaryCondition="true" name="" >
<annotation xmlns:yana="http://www.uni-wuerzburg.de" >545;702;true</annotation></species>
<species id="GLN" compartment="System" initialAmount="10.0" name="" >
<annotation xmlns:yana="http://www.uni-wuerzburg.de" >1283;945;true</annotation></species>
<species id="GLN_x" compartment="System" initialAmount="10.0" boundaryCondition="true" name="" >
<annotation xmlns:yana="http://www.uni-wuerzburg.de" >1377;1256;true</annotation></species>
<species id="GLU" compartment="System" initialAmount="10.0" name="" >
<annotation xmlns:yana="http://www.uni-wuerzburg.de" >1337;860;true</annotation></species>
<species id="GLU_x" compartment="System" initialAmount="10.0" boundaryCondition="true" name="" >
<annotation xmlns:yana="http://www.uni-wuerzburg.de" >1782;940;true</annotation></species>
<species id="GLX" compartment="System" initialAmount="10.0" name="" >
<annotation xmlns:yana="http://www.uni-wuerzburg.de" >574;756;true</annotation></species>
<species id="GLX_x" compartment="System" initialAmount="10.0" boundaryCondition="true" name="" >
<annotation xmlns:yana="http://www.uni-wuerzburg.de" >560;837;true</annotation></species>
<species id="GLY" compartment="System" initialAmount="10.0" name="" >
<annotation xmlns:yana="http://www.uni-wuerzburg.de" >1388;843;true</annotation></species>
<species id="GLY_x" compartment="System" initialAmount="10.0" boundaryCondition="true" name="" >
<annotation xmlns:yana="http://www.uni-wuerzburg.de" >1816;859;true</annotation></species>
<species id="GMP" compartment="System" initialAmount="10.0" name="" >
<annotation xmlns:yana="http://www.uni-wuerzburg.de" >1240;954;true</annotation></species>
<species id="GSH" compartment="System" initialAmount="10.0" name="" >
<annotation xmlns:yana="http://www.uni-wuerzburg.de" >1403;1143;true</annotation></species>
<species id="GTP" compartment="System" initialAmount="10.0" name="" >
<annotation xmlns:yana="http://www.uni-wuerzburg.de" >870;961;true</annotation></species>
<species id="H2O2_x" compartment="System" initialAmount="10.0" boundaryCondition="true" name="" >
<annotation xmlns:yana="http://www.uni-wuerzburg.de" >672;524;false</annotation></species>
<species id="H2O_x" compartment="System" initialAmount="10.0" boundaryCondition="true" name="" >
<annotation xmlns:yana="http://www.uni-wuerzburg.de" >1057;649;false</annotation></species>
<species id="H_PO" compartment="System" initialAmount="10.0" name="" >
<annotation xmlns:yana="http://www.uni-wuerzburg.de" >1036;506;true</annotation></species>
<species id="H_PO_x" compartment="System" initialAmount="10.0" boundaryCondition="true" name="" >
<annotation xmlns:yana="http://www.uni-wuerzburg.de" >1210;1260;true</annotation></species>
<species id="HIUR" compartment="System" initialAmount="10.0" name="" >
<annotation xmlns:yana="http://www.uni-wuerzburg.de" >788;605;true</annotation></species>
<species id="HYXN" compartment="System" initialAmount="10.0" name="" >
<annotation xmlns:yana="http://www.uni-wuerzburg.de" >1371;580;true</annotation></species>
<species id="ICIT" compartment="System" initialAmount="10.0" name="" >
<annotation xmlns:yana="http://www.uni-wuerzburg.de" >1168;313;true</annotation></species>
<species id="IMP" compartment="System" initialAmount="10.0" name="" >
<annotation xmlns:yana="http://www.uni-wuerzburg.de" >1088;455;true</annotation></species>
<species id="INS_x" compartment="System" initialAmount="10.0" boundaryCondition="true" name="" >
<annotation xmlns:yana="http://www.uni-wuerzburg.de" >1846;685;true</annotation></species>
<species id="LAC" compartment="System" initialAmount="10.0" name="" >
<annotation xmlns:yana="http://www.uni-wuerzburg.de" >1622;628;true</annotation></species>
<species id="LAC_x" compartment="System" initialAmount="10.0" boundaryCondition="true" name="" >
<annotation xmlns:yana="http://www.uni-wuerzburg.de" >1850;625;true</annotation></species>
<species id="LACTO" compartment="System" initialAmount="10.0" name="" >
<annotation xmlns:yana="http://www.uni-wuerzburg.de" >805;719;true</annotation></species>
<species id="MAL" compartment="System" initialAmount="10.0" name="" >
<annotation xmlns:yana="http://www.uni-wuerzburg.de" >1042;443;true</annotation></species>
<species id="METHF" compartment="System" initialAmount="10.0" name="" >
<annotation xmlns:yana="http://www.uni-wuerzburg.de" >973;457;true</annotation></species>
<species id="METTHF" compartment="System" initialAmount="10.0" name="" >
<annotation xmlns:yana="http://www.uni-wuerzburg.de" >1191;464;true</annotation></species>
<species id="NAD" compartment="System" initialAmount="10.0" name="" >
<annotation xmlns:yana="http://www.uni-wuerzburg.de" >1257;563;true</annotation></species>
<species id="NADH" compartment="System" initialAmount="10.0" name="" >
<annotation xmlns:yana="http://www.uni-wuerzburg.de" >1261;555;true</annotation></species>
<species id="NADP" compartment="System" initialAmount="10.0" name="" >
<annotation xmlns:yana="http://www.uni-wuerzburg.de" >1159;440;true</annotation></species>
<species id="NADPH" compartment="System" initialAmount="10.0" name="" >
<annotation xmlns:yana="http://www.uni-wuerzburg.de" >1147;445;true</annotation></species>
<species id="NH3" compartment="System" initialAmount="10.0" name="" >
<annotation xmlns:yana="http://www.uni-wuerzburg.de" >727;823;true</annotation></species>
<species id="NH3_x" compartment="System" initialAmount="10.0" boundaryCondition="true" name="" >
<annotation xmlns:yana="http://www.uni-wuerzburg.de" >602;914;true</annotation></species>
<species id="O2_x" compartment="System" initialAmount="10.0" boundaryCondition="true" name="" >
<annotation xmlns:yana="http://www.uni-wuerzburg.de" >541;561;true</annotation></species>
<species id="O_x" compartment="System" initialAmount="10.0" boundaryCondition="true" name="" >
<annotation xmlns:yana="http://www.uni-wuerzburg.de" >968;504;true</annotation></species>
<species id="OA" compartment="System" initialAmount="10.0" name="" >
<annotation xmlns:yana="http://www.uni-wuerzburg.de" >1161;671;true</annotation></species>
<species id="OMP" compartment="System" initialAmount="10.0" name="" >
<annotation xmlns:yana="http://www.uni-wuerzburg.de" >1009;662;true</annotation></species>
<species id="ORO" compartment="System" initialAmount="10.0" name="" >
<annotation xmlns:yana="http://www.uni-wuerzburg.de" >1036;415;true</annotation></species>
<species id="OTHIO" compartment="System" initialAmount="10.0" name="" >
<annotation xmlns:yana="http://www.uni-wuerzburg.de" >1095;728;true</annotation></species>
<species id="PABA" compartment="System" initialAmount="10.0" name="" >
<annotation xmlns:yana="http://www.uni-wuerzburg.de" >1602;899;true</annotation></species>
<species id="PEP" compartment="System" initialAmount="10.0" name="" >
<annotation xmlns:yana="http://www.uni-wuerzburg.de" >1119;900;true</annotation></species>
<species id="Peptide_x" compartment="System" initialAmount="10.0" boundaryCondition="true" name="" >
<annotation xmlns:yana="http://www.uni-wuerzburg.de" >1647;1210;true</annotation></species>
<species id="PHP" compartment="System" initialAmount="10.0" name="" >
<annotation xmlns:yana="http://www.uni-wuerzburg.de" >1452;661;true</annotation></species>
<species id="PI" compartment="System" initialAmount="10.0" name="" >
<annotation xmlns:yana="http://www.uni-wuerzburg.de" >1223;817;true</annotation></species>
<species id="PI_x" compartment="System" initialAmount="10.0" boundaryCondition="true" name="" >
<annotation xmlns:yana="http://www.uni-wuerzburg.de" >1431;1257;true</annotation></species>
<species id="PPI" compartment="System" initialAmount="10.0" name="" >
<annotation xmlns:yana="http://www.uni-wuerzburg.de" >1296;745;true</annotation></species>
<species id="PRAM" compartment="System" initialAmount="10.0" name="" >
<annotation xmlns:yana="http://www.uni-wuerzburg.de" >1339;901;true</annotation></species>
<species id="PRPP" compartment="System" initialAmount="10.0" name="" >
<annotation xmlns:yana="http://www.uni-wuerzburg.de" >1275;701;true</annotation></species>
<species id="Purine_x" compartment="System" initialAmount="10.0" boundaryCondition="true" name="" >
<annotation xmlns:yana="http://www.uni-wuerzburg.de" >759;1139;true</annotation></species>
<species id="PYR" compartment="System" initialAmount="10.0" name="" >
<annotation xmlns:yana="http://www.uni-wuerzburg.de" >1382;778;true</annotation></species>
<species id="PYR_x" compartment="System" initialAmount="10.0" boundaryCondition="true" name="" >
<annotation xmlns:yana="http://www.uni-wuerzburg.de" >1842;795;true</annotation></species>
<species id="Pyrimidine_x" compartment="System" initialAmount="10.0" boundaryCondition="true" name="" >
<annotation xmlns:yana="http://www.uni-wuerzburg.de" >1070;1264;true</annotation></species>
<species id="Q" compartment="System" initialAmount="10.0" name="" >
<annotation xmlns:yana="http://www.uni-wuerzburg.de" >908;302;true</annotation></species>
<species id="QH2" compartment="System" initialAmount="10.0" name="" >
<annotation xmlns:yana="http://www.uni-wuerzburg.de" >914;362;true</annotation></species>
<species id="R1P" compartment="System" initialAmount="10.0" name="" >
<annotation xmlns:yana="http://www.uni-wuerzburg.de" >1574;652;true</annotation></species>
<species id="R5P" compartment="System" initialAmount="10.0" name="" >
<annotation xmlns:yana="http://www.uni-wuerzburg.de" >1578;567;true</annotation></species>
<species id="RTHIO" compartment="System" initialAmount="10.0" name="" >
<annotation xmlns:yana="http://www.uni-wuerzburg.de" >1113;728;true</annotation></species>
<species id="RU5P" compartment="System" initialAmount="10.0" name="" >
<annotation xmlns:yana="http://www.uni-wuerzburg.de" >1388;403;true</annotation></species>
<species id="S7P" compartment="System" initialAmount="10.0" name="" >
<annotation xmlns:yana="http://www.uni-wuerzburg.de" >1781;505;true</annotation></species>
<species id="SAICAR" compartment="System" initialAmount="10.0" name="" >
<annotation xmlns:yana="http://www.uni-wuerzburg.de" >906;718;true</annotation></species>
<species id="SER" compartment="System" initialAmount="10.0" name="" >
<annotation xmlns:yana="http://www.uni-wuerzburg.de" >1285;463;true</annotation></species>
<species id="SER_x" compartment="System" initialAmount="10.0" boundaryCondition="true" name="" >
<annotation xmlns:yana="http://www.uni-wuerzburg.de" >1336;284;true</annotation></species>
<species id="SUCC" compartment="System" initialAmount="10.0" name="" >
<annotation xmlns:yana="http://www.uni-wuerzburg.de" >951;558;true</annotation></species>
<species id="SUCCOA" compartment="System" initialAmount="10.0" name="" >
<annotation xmlns:yana="http://www.uni-wuerzburg.de" >1059;615;true</annotation></species>
<species id="THF" compartment="System" initialAmount="10.0" name="" >
<annotation xmlns:yana="http://www.uni-wuerzburg.de" >1044;759;true</annotation></species>
<species id="THF_x" compartment="System" initialAmount="10.0" boundaryCondition="true" name="" >
<annotation xmlns:yana="http://www.uni-wuerzburg.de" >1098;1095;true</annotation></species>
<species id="UDP" compartment="System" initialAmount="10.0" name="" >
<annotation xmlns:yana="http://www.uni-wuerzburg.de" >1065;1073;true</annotation></species>
<species id="UGC" compartment="System" initialAmount="10.0" name="" >
<annotation xmlns:yana="http://www.uni-wuerzburg.de" >684;662;true</annotation></species>
<species id="UMP" compartment="System" initialAmount="10.0" name="" >
<annotation xmlns:yana="http://www.uni-wuerzburg.de" >937;1009;true</annotation></species>
<species id="UREA" compartment="System" initialAmount="10.0" name="" >
<annotation xmlns:yana="http://www.uni-wuerzburg.de" >772;753;true</annotation></species>
<species id="URIC" compartment="System" initialAmount="10.0" name="" >
<annotation xmlns:yana="http://www.uni-wuerzburg.de" >921;534;true</annotation></species>
<species id="UTP" compartment="System" initialAmount="10.0" name="" >
<annotation xmlns:yana="http://www.uni-wuerzburg.de" >1120;1083;true</annotation></species>
<species id="XAN" compartment="System" initialAmount="10.0" name="" >
<annotation xmlns:yana="http://www.uni-wuerzburg.de" >1156;466;true</annotation></species>
<species id="XMP" compartment="System" initialAmount="10.0" name="" >
<annotation xmlns:yana="http://www.uni-wuerzburg.de" >1275;637;true</annotation></species>
<species id="XUL5P" compartment="System" initialAmount="10.0" name="" >
<annotation xmlns:yana="http://www.uni-wuerzburg.de" >1714;410;true</annotation></species>
</listOfSpecies>
<listOfReactions>
<reaction id="6pgcD" reversible="false" name="" >
<listOfReactants>
<speciesReference species="6PGC" >
</speciesReference>
<speciesReference species="NADP" >
</speciesReference>
</listOfReactants>
<listOfProducts>
<speciesReference species="CO2_x" >
</speciesReference>
<speciesReference species="NADPH" >
</speciesReference>
<speciesReference species="RU5P" >
</speciesReference>
</listOfProducts>
<annotation xmlns:yana="http://www.uni-wuerzburg.de" >1251;463</annotation></reaction>
<reaction id="6pgL" reversible="false" name="" >
<listOfReactants>
<speciesReference species="6PGL" >
</speciesReference>
<speciesReference species="H2O_x" >
</speciesReference>
</listOfReactants>
<listOfProducts>
<speciesReference species="6PGC" >
</speciesReference>
</listOfProducts>
<annotation xmlns:yana="http://www.uni-wuerzburg.de" >1120;465</annotation></reaction>
<reaction id="acon" name="" >
<listOfReactants>
<speciesReference species="CIT" >
</speciesReference>
</listOfReactants>
<listOfProducts>
<speciesReference species="ICIT" >
</speciesReference>
</listOfProducts>
<annotation xmlns:yana="http://www.uni-wuerzburg.de" >1011;312</annotation></reaction>
<reaction id="adK" name="" >
<listOfReactants>
<speciesReference species="AMP" >
</speciesReference>
<speciesReference species="ATP" >
</speciesReference>
</listOfReactants>
<listOfProducts>
<speciesReference species="ADP" stoichiometry="2" >
</speciesReference>
</listOfProducts>
<annotation xmlns:yana="http://www.uni-wuerzburg.de" >1320;938</annotation></reaction>
<reaction id="aicarS" name="" >
<listOfReactants>
<speciesReference species="SAICAR" >
</speciesReference>
</listOfReactants>
<listOfProducts>
<speciesReference species="AICAR" >
</speciesReference>
<speciesReference species="FUM" >
</speciesReference>
</listOfProducts>
<annotation xmlns:yana="http://www.uni-wuerzburg.de" >721;530</annotation></reaction>
<reaction id="airC" name="" >
<listOfReactants>
<speciesReference species="AIR" >
</speciesReference>
<speciesReference species="CO2_x" >
</speciesReference>
</listOfReactants>
<listOfProducts>
<speciesReference species="CAIR" >
</speciesReference>
</listOfProducts>
<annotation xmlns:yana="http://www.uni-wuerzburg.de" >987;830</annotation></reaction>
<reaction id="airS" reversible="false" name="" >
<listOfReactants>
<speciesReference species="ATP" >
</speciesReference>
<speciesReference species="FGAM" >
</speciesReference>
</listOfReactants>
<listOfProducts>
<speciesReference species="ADP" >
</speciesReference>
<speciesReference species="AIR" >
</speciesReference>
<speciesReference species="PI" >
</speciesReference>
</listOfProducts>
<annotation xmlns:yana="http://www.uni-wuerzburg.de" >1146;941</annotation></reaction>
<reaction id="akgD" reversible="false" name="" >
<listOfReactants>
<speciesReference species="AKG" >
</speciesReference>
<speciesReference species="COA" >
</speciesReference>
<speciesReference species="NAD" >
</speciesReference>
</listOfReactants>
<listOfProducts>
<speciesReference species="CO2_x" >
</speciesReference>
<speciesReference species="NADH" >
</speciesReference>
<speciesReference species="SUCCOA" >
</speciesReference>
</listOfProducts>
<annotation xmlns:yana="http://www.uni-wuerzburg.de" >1188;613</annotation></reaction>
<reaction id="alaTA" name="" >
<listOfReactants>
<speciesReference species="GLU" >
</speciesReference>
<speciesReference species="PYR" >
</speciesReference>
</listOfReactants>
<listOfProducts>
<speciesReference species="AKG" >
</speciesReference>
<speciesReference species="ALA" >
</speciesReference>
</listOfProducts>
<annotation xmlns:yana="http://www.uni-wuerzburg.de" >1489;750</annotation></reaction>
<reaction id="aspTA" name="" >
<listOfReactants>
<speciesReference species="GLU" >
</speciesReference>
<speciesReference species="OA" >
</speciesReference>
</listOfReactants>
<listOfProducts>
<speciesReference species="AKG" >
</speciesReference>
<speciesReference species="ASP" >
</speciesReference>
</listOfProducts>
<annotation xmlns:yana="http://www.uni-wuerzburg.de" >1252;751</annotation></reaction>
<reaction id="atn" name="" >
<listOfReactants>
<speciesReference species="ATN" >
</speciesReference>
<speciesReference species="H2O_x" >
</speciesReference>
</listOfReactants>
<listOfProducts>
<speciesReference species="ATT" >
</speciesReference>
</listOfProducts>
<annotation xmlns:yana="http://www.uni-wuerzburg.de" >858;656</annotation></reaction>
<reaction id="att" name="" >
<listOfReactants>
<speciesReference species="ATT" >
</speciesReference>
<speciesReference species="H2O_x" >
</speciesReference>
</listOfReactants>
<listOfProducts>
<speciesReference species="UGC" >
</speciesReference>
<speciesReference species="UREA" >
</speciesReference>
</listOfProducts>
<annotation xmlns:yana="http://www.uni-wuerzburg.de" >781;698</annotation></reaction>
<reaction id="capS1" reversible="false" name="" >
<listOfReactants>
<speciesReference species="ATP" stoichiometry="2" >
</speciesReference>
<speciesReference species="CO2_x" >
</speciesReference>
<speciesReference species="GLN" >
</speciesReference>
<speciesReference species="H2O_x" stoichiometry="2" >
</speciesReference>
</listOfReactants>
<listOfProducts>
<speciesReference species="ADP" stoichiometry="2" >
</speciesReference>
<speciesReference species="CAP" >
</speciesReference>
<speciesReference species="GLU" >
</speciesReference>
<speciesReference species="PI" >
</speciesReference>
</listOfProducts>
<annotation xmlns:yana="http://www.uni-wuerzburg.de" >1177;828</annotation></reaction>
<reaction id="capS2" reversible="false" name="" >
<listOfReactants>
<speciesReference species="ASP" >
</speciesReference>
<speciesReference species="CAP" >
</speciesReference>
</listOfReactants>
<listOfProducts>
<speciesReference species="CAASP" >
</speciesReference>
<speciesReference species="PI" >
</speciesReference>
</listOfProducts>
<annotation xmlns:yana="http://www.uni-wuerzburg.de" >1072;751</annotation></reaction>
<reaction id="citA" name="" >
<listOfReactants>
<speciesReference species="ACCOA" >
</speciesReference>
<speciesReference species="H2O_x" >
</speciesReference>
<speciesReference species="OA" >
</speciesReference>
</listOfReactants>
<listOfProducts>
<speciesReference species="CIT" >
</speciesReference>
<speciesReference species="COA" >
</speciesReference>
</listOfProducts>
<annotation xmlns:yana="http://www.uni-wuerzburg.de" >1084;533</annotation></reaction>
<reaction id="ctpS" reversible="false" name="" >
<listOfReactants>
<speciesReference species="ATP" >
</speciesReference>
<speciesReference species="GLN" >
</speciesReference>
<speciesReference species="H2O_x" >
</speciesReference>
<speciesReference species="UTP" >
</speciesReference>
</listOfReactants>
<listOfProducts>
<speciesReference species="ADP" >
</speciesReference>
<speciesReference species="CTP" >
</speciesReference>
<speciesReference species="GLU" >
</speciesReference>
<speciesReference species="PI" >
</speciesReference>
</listOfProducts>
<annotation xmlns:yana="http://www.uni-wuerzburg.de" >1182;925</annotation></reaction>
<reaction id="cytoO" reversible="false" name="" >
<listOfReactants>
<speciesReference species="FERO" stoichiometry="2" >
</speciesReference>
<speciesReference species="O_x" >
</speciesReference>
</listOfReactants>
<listOfProducts>
<speciesReference species="FERI" stoichiometry="2" >
</speciesReference>
<speciesReference species="H2O_x" >
</speciesReference>
<speciesReference species="H_PO" stoichiometry="4" >
</speciesReference>
</listOfProducts>
<annotation xmlns:yana="http://www.uni-wuerzburg.de" >779;462</annotation></reaction>
<reaction id="cytoR" reversible="false" name="" >
<listOfReactants>
<speciesReference species="FERI" stoichiometry="2" >
</speciesReference>
<speciesReference species="QH2" >
</speciesReference>
</listOfReactants>
<listOfProducts>
<speciesReference species="FERO" stoichiometry="2" >
</speciesReference>
<speciesReference species="H_PO" stoichiometry="4" >
</speciesReference>
<speciesReference species="Q" >
</speciesReference>
</listOfProducts>
<annotation xmlns:yana="http://www.uni-wuerzburg.de" >778;380</annotation></reaction>
<reaction id="dhfR" reversible="false" name="" >
<listOfReactants>
<speciesReference species="DHF" >
</speciesReference>
<speciesReference species="NADPH" >
</speciesReference>
</listOfReactants>
<listOfProducts>
<speciesReference species="NADP" >
</speciesReference>
<speciesReference species="THF" >
</speciesReference>
</listOfProducts>
<annotation xmlns:yana="http://www.uni-wuerzburg.de" >1146;584</annotation></reaction>
<reaction id="dhfS" reversible="false" name="" >
<listOfReactants>
<speciesReference species="ATP" >
</speciesReference>
<speciesReference species="DHPT" >
</speciesReference>
<speciesReference species="GLU" >
</speciesReference>
</listOfReactants>
<listOfProducts>
<speciesReference species="ADP" >
</speciesReference>
<speciesReference species="DHF" >
</speciesReference>
<speciesReference species="PI" >
</speciesReference>
</listOfProducts>
<annotation xmlns:yana="http://www.uni-wuerzburg.de" >1306;848</annotation></reaction>
<reaction id="dhoro" name="" >
<listOfReactants>
<speciesReference species="CAASP" >
</speciesReference>
</listOfReactants>
<listOfProducts>
<speciesReference species="DORO" >
</speciesReference>
<speciesReference species="H2O_x" >
</speciesReference>
</listOfProducts>
<annotation xmlns:yana="http://www.uni-wuerzburg.de" >933;530</annotation></reaction>
<reaction id="dhpsS" reversible="false" name="" >
<listOfReactants>
<speciesReference species="AHHMD" >
</speciesReference>
<speciesReference species="PABA" >
</speciesReference>
</listOfReactants>
<listOfProducts>
<speciesReference species="DHPT" >
</speciesReference>
<speciesReference species="PPI" >
</speciesReference>
</listOfProducts>
<annotation xmlns:yana="http://www.uni-wuerzburg.de" >1479;823</annotation></reaction>
<reaction id="doroD" reversible="false" name="" >
<listOfReactants>
<speciesReference species="DORO" >
</speciesReference>
<speciesReference species="Q" >
</speciesReference>
</listOfReactants>
<listOfProducts>
<speciesReference species="ORO" >
</speciesReference>
<speciesReference species="QH2" >
</speciesReference>
</listOfProducts>
<annotation xmlns:yana="http://www.uni-wuerzburg.de" >775;341</annotation></reaction>
<reaction id="dp" reversible="false" name="" >
<listOfReactants>
<speciesReference species="H2O_x" >
</speciesReference>
<speciesReference species="PPI" >
</speciesReference>
</listOfReactants>
<listOfProducts>
<speciesReference species="PI" stoichiometry="2" >
</speciesReference>
</listOfProducts>
<annotation xmlns:yana="http://www.uni-wuerzburg.de" >1187;730</annotation></reaction>
<reaction id="eno" name="" >
<listOfReactants>
<speciesReference species="2PG" >
</speciesReference>
</listOfReactants>
<listOfProducts>
<speciesReference species="H2O_x" >
</speciesReference>
<speciesReference species="PEP" >
</speciesReference>
</listOfProducts>
<annotation xmlns:yana="http://www.uni-wuerzburg.de" >1007;861</annotation></reaction>
<reaction id="fadhD" reversible="false" name="" >
<listOfReactants>
<speciesReference species="FADH2" >
</speciesReference>
<speciesReference species="Q" >
</speciesReference>
</listOfReactants>
<listOfProducts>
<speciesReference species="FAD" >
</speciesReference>
<speciesReference species="QH2" >
</speciesReference>
</listOfProducts>
<annotation xmlns:yana="http://www.uni-wuerzburg.de" >777;304</annotation></reaction>
<reaction id="faicarS" name="" >
<listOfReactants>
<speciesReference species="AICAR" >
</speciesReference>
<speciesReference species="FTHF" >
</speciesReference>
</listOfReactants>
<listOfProducts>
<speciesReference species="FAICAR" >
</speciesReference>
<speciesReference species="THF" >
</speciesReference>
</listOfProducts>
<annotation xmlns:yana="http://www.uni-wuerzburg.de" >901;705</annotation></reaction>
<reaction id="fatp" reversible="false" name="" >
<listOfReactants>
<speciesReference species="ADP" >
</speciesReference>
<speciesReference species="H_PO" stoichiometry="4" >
</speciesReference>
<speciesReference species="PI" >
</speciesReference>
</listOfReactants>
<listOfProducts>
<speciesReference species="ATP" >
</speciesReference>
<speciesReference species="H2O_x" >
</speciesReference>
</listOfProducts>
<annotation xmlns:yana="http://www.uni-wuerzburg.de" >1138;741</annotation></reaction>
<reaction id="fbpA" name="" >
<listOfReactants>
<speciesReference species="FBP" >
</speciesReference>
</listOfReactants>
<listOfProducts>
<speciesReference species="DHAP" >
</speciesReference>
<speciesReference species="GAP" >
</speciesReference>
</listOfProducts>
<annotation xmlns:yana="http://www.uni-wuerzburg.de" >1531;449</annotation></reaction>
<reaction id="fbpP" reversible="false" name="" >
<listOfReactants>
<speciesReference species="FBP" >
</speciesReference>
<speciesReference species="H2O_x" >
</speciesReference>
</listOfReactants>
<listOfProducts>
<speciesReference species="F6P" >
</speciesReference>
<speciesReference species="PI" >
</speciesReference>
</listOfProducts>
<annotation xmlns:yana="http://www.uni-wuerzburg.de" >1294;664</annotation></reaction>
<reaction id="fgamS" reversible="false" name="" >
<listOfReactants>
<speciesReference species="ATP" >
</speciesReference>
<speciesReference species="FGAR" >
</speciesReference>
<speciesReference species="GLN" >
</speciesReference>
<speciesReference species="H2O_x" >
</speciesReference>
</listOfReactants>
<listOfProducts>
<speciesReference species="ADP" >
</speciesReference>
<speciesReference species="FGAM" >
</speciesReference>
<speciesReference species="GLU" >
</speciesReference>
<speciesReference species="PI" >
</speciesReference>
</listOfProducts>
<annotation xmlns:yana="http://www.uni-wuerzburg.de" >1176;879</annotation></reaction>
<reaction id="folS" reversible="false" name="" >
<listOfReactants>
<speciesReference species="AHHMP" >
</speciesReference>
<speciesReference species="ATP" >
</speciesReference>
</listOfReactants>
<listOfProducts>
<speciesReference species="AHHMD" >
</speciesReference>
<speciesReference species="AMP" >
</speciesReference>
</listOfProducts>
<annotation xmlns:yana="http://www.uni-wuerzburg.de" >1423;758</annotation></reaction>
<reaction id="fthfDF" reversible="false" name="" >
<listOfReactants>
<speciesReference species="FTHF" >
</speciesReference>
<speciesReference species="H2O_x" >
</speciesReference>
</listOfReactants>
<listOfProducts>
<speciesReference species="FOR" >
</speciesReference>
<speciesReference species="THF" >
</speciesReference>
</listOfProducts>
<annotation xmlns:yana="http://www.uni-wuerzburg.de" >940;777</annotation></reaction>
<reaction id="fumH" name="" >
<listOfReactants>
<speciesReference species="FUM" >
</speciesReference>
<speciesReference species="H2O_x" >
</speciesReference>
</listOfReactants>
<listOfProducts>
<speciesReference species="MAL" >
</speciesReference>
</listOfProducts>
<annotation xmlns:yana="http://www.uni-wuerzburg.de" >965;509</annotation></reaction>
<reaction id="g6pD" reversible="false" name="" >
<listOfReactants>
<speciesReference species="G6P" >
</speciesReference>
<speciesReference species="NADP" >
</speciesReference>
</listOfReactants>
<listOfProducts>
<speciesReference species="6PGL" >
</speciesReference>
<speciesReference species="NADPH" >
</speciesReference>
</listOfProducts>
<annotation xmlns:yana="http://www.uni-wuerzburg.de" >1219;393</annotation></reaction>
<reaction id="g6pI" name="" >
<listOfReactants>
<speciesReference species="G6P" >
</speciesReference>
</listOfReactants>
<listOfProducts>
<speciesReference species="F6P" >
</speciesReference>
</listOfProducts>
<annotation xmlns:yana="http://www.uni-wuerzburg.de" >1379;550</annotation></reaction>
<reaction id="gapD" name="" >
<listOfReactants>
<speciesReference species="GAP" >
</speciesReference>
<speciesReference species="NAD" >
</speciesReference>
<speciesReference species="PI" >
</speciesReference>
</listOfReactants>
<listOfProducts>
<speciesReference species="BPG" >
</speciesReference>
<speciesReference species="NADH" >
</speciesReference>
</listOfProducts>
<annotation xmlns:yana="http://www.uni-wuerzburg.de" >1379;641</annotation></reaction>
<reaction id="garFT" reversible="false" name="" >
<listOfReactants>
<speciesReference species="FTHF" >
</speciesReference>
<speciesReference species="GAR" >
</speciesReference>
</listOfReactants>
<listOfProducts>
<speciesReference species="FGAR" >
</speciesReference>
<speciesReference species="THF" >
</speciesReference>
</listOfProducts>
<annotation xmlns:yana="http://www.uni-wuerzburg.de" >986;881</annotation></reaction>
<reaction id="garS" name="" >
<listOfReactants>
<speciesReference species="ATP" >
</speciesReference>
<speciesReference species="GLY" >
</speciesReference>
<speciesReference species="PRAM" >
</speciesReference>
</listOfReactants>
<listOfProducts>
<speciesReference species="ADP" >
</speciesReference>
<speciesReference species="GAR" >
</speciesReference>
<speciesReference species="PI" >
</speciesReference>
</listOfProducts>
<annotation xmlns:yana="http://www.uni-wuerzburg.de" >1277;912</annotation></reaction>
<reaction id="gcS" reversible="false" name="" >
<listOfReactants>
<speciesReference species="ATP" >
</speciesReference>
<speciesReference species="CYS" >
</speciesReference>
<speciesReference species="GLU" >
</speciesReference>
</listOfReactants>
<listOfProducts>
<speciesReference species="ADP" >
</speciesReference>
<speciesReference species="GC" >
</speciesReference>
<speciesReference species="PI" >
</speciesReference>
</listOfProducts>
<annotation xmlns:yana="http://www.uni-wuerzburg.de" >1350;973</annotation></reaction>
<reaction id="gdpK" name="" >
<listOfReactants>
<speciesReference species="ATP" >
</speciesReference>
<speciesReference species="GDP" >
</speciesReference>
</listOfReactants>
<listOfProducts>
<speciesReference species="ADP" >
</speciesReference>
<speciesReference species="GTP" >
</speciesReference>
</listOfProducts>
<annotation xmlns:yana="http://www.uni-wuerzburg.de" >1082;959</annotation></reaction>
<reaction id="ggpT" reversible="false" name="" >
<listOfReactants>
<speciesReference species="AminoAcid_x" >
</speciesReference>
<speciesReference species="GSH" >
</speciesReference>
</listOfReactants>
<listOfProducts>
<speciesReference species="GAminoacid_x" >
</speciesReference>
<speciesReference species="Peptide_x" >
</speciesReference>
</listOfProducts>
<annotation xmlns:yana="http://www.uni-wuerzburg.de" >1531;1226</annotation></reaction>
<reaction id="glacA" reversible="false" name="" >
<listOfReactants>
<speciesReference species="H2O_x" >
</speciesReference>
<speciesReference species="LACTO" >
</speciesReference>
</listOfReactants>
<listOfProducts>
<speciesReference species="GLAC" >
</speciesReference>
<speciesReference species="GLC" >
</speciesReference>
</listOfProducts>
<annotation xmlns:yana="http://www.uni-wuerzburg.de" >811;714</annotation></reaction>
<reaction id="gmpK" name="" >
<listOfReactants>
<speciesReference species="ATP" >
</speciesReference>
<speciesReference species="GMP" >
</speciesReference>
</listOfReactants>
<listOfProducts>
<speciesReference species="ADP" >
</speciesReference>
<speciesReference species="GDP" >
</speciesReference>
</listOfProducts>
<annotation xmlns:yana="http://www.uni-wuerzburg.de" >1165;973</annotation></reaction>
<reaction id="gmpS" reversible="false" name="" >
<listOfReactants>
<speciesReference species="ATP" >
</speciesReference>
<speciesReference species="GLN" >
</speciesReference>
<speciesReference species="H2O_x" >
</speciesReference>
<speciesReference species="XMP" >
</speciesReference>
</listOfReactants>
<listOfProducts>
<speciesReference species="AMP" >
</speciesReference>
<speciesReference species="GLU" >
</speciesReference>
<speciesReference species="GMP" >
</speciesReference>
<speciesReference species="PPI" >
</speciesReference>
</listOfProducts>
<annotation xmlns:yana="http://www.uni-wuerzburg.de" >1256;814</annotation></reaction>
<reaction id="gshS" reversible="false" name="" >
<listOfReactants>
<speciesReference species="ATP" >
</speciesReference>
<speciesReference species="GC" >
</speciesReference>
<speciesReference species="GLY" >
</speciesReference>
</listOfReactants>
<listOfProducts>
<speciesReference species="ADP" >
</speciesReference>
<speciesReference species="GSH" >
</speciesReference>
<speciesReference species="PI" >
</speciesReference>
</listOfProducts>
<annotation xmlns:yana="http://www.uni-wuerzburg.de" >1333;999</annotation></reaction>
<reaction id="gtpC1" reversible="false" name="" >
<listOfReactants>
<speciesReference species="GTP" >
</speciesReference>
<speciesReference species="H2O_x" stoichiometry="2" >
</speciesReference>
</listOfReactants>
<listOfProducts>
<speciesReference species="AHTD" >
</speciesReference>
<speciesReference species="FOR" >
</speciesReference>
</listOfProducts>
<annotation xmlns:yana="http://www.uni-wuerzburg.de" >940;809</annotation></reaction>
<reaction id="gtpC2" reversible="false" name="" >
<listOfReactants>
<speciesReference species="AHTD" >
</speciesReference>
</listOfReactants>
<listOfProducts>
<speciesReference species="DHP" >
</speciesReference>
<speciesReference species="PI" stoichiometry="3" >
</speciesReference>
</listOfProducts>
<annotation xmlns:yana="http://www.uni-wuerzburg.de" >1204;649</annotation></reaction>
<reaction id="gtpC3" reversible="false" name="" >
<listOfReactants>
<speciesReference species="DHP" >
</speciesReference>
</listOfReactants>
<listOfProducts>
<speciesReference species="AHHMP" >
</speciesReference>
<speciesReference species="GLAL_x" >
</speciesReference>
</listOfProducts>
<annotation xmlns:yana="http://www.uni-wuerzburg.de" >1455;474</annotation></reaction>
<reaction id="hiuH" reversible="false" name="" >
<listOfReactants>
<speciesReference species="H2O_x" >
</speciesReference>
<speciesReference species="HIUR" >
</speciesReference>
</listOfReactants>
<listOfProducts>
<speciesReference species="ATN" >
</speciesReference>
<speciesReference species="CO2_x" >
</speciesReference>
</listOfProducts>
<annotation xmlns:yana="http://www.uni-wuerzburg.de" >915;644</annotation></reaction>
<reaction id="hk" reversible="false" name="" >
<listOfReactants>
<speciesReference species="ATP" >
</speciesReference>
<speciesReference species="GLC" >
</speciesReference>
</listOfReactants>
<listOfProducts>
<speciesReference species="ADP" >
</speciesReference>
<speciesReference species="G6P" >
</speciesReference>
</listOfProducts>
<annotation xmlns:yana="http://www.uni-wuerzburg.de" >1105;765</annotation></reaction>
<reaction id="icitD" reversible="false" name="" >
<listOfReactants>
<speciesReference species="ICIT" >
</speciesReference>
<speciesReference species="NAD" >
</speciesReference>
</listOfReactants>
<listOfProducts>
<speciesReference species="AKG" >
</speciesReference>
<speciesReference species="CO2_x" >
</speciesReference>
<speciesReference species="NADH" >
</speciesReference>
</listOfProducts>
<annotation xmlns:yana="http://www.uni-wuerzburg.de" >1206;527</annotation></reaction>
<reaction id="impCY" name="" >
<listOfReactants>
<speciesReference species="FAICAR" >
</speciesReference>
</listOfReactants>
<listOfProducts>
<speciesReference species="H2O_x" >
</speciesReference>
<speciesReference species="IMP" >
</speciesReference>
</listOfProducts>
<annotation xmlns:yana="http://www.uni-wuerzburg.de" >994;545</annotation></reaction>
<reaction id="impD" reversible="false" name="" >
<listOfReactants>
<speciesReference species="IMP" >
</speciesReference>
<speciesReference species="NAD" >
</speciesReference>
</listOfReactants>
<listOfProducts>
<speciesReference species="NADH" >
</speciesReference>
<speciesReference species="XMP" >
</speciesReference>
</listOfProducts>
<annotation xmlns:yana="http://www.uni-wuerzburg.de" >1236;510</annotation></reaction>
<reaction id="lacD" name="" >
<listOfReactants>
<speciesReference species="LAC" >
</speciesReference>
<speciesReference species="NAD" >
</speciesReference>
</listOfReactants>
<listOfProducts>
<speciesReference species="NADH" >
</speciesReference>
<speciesReference species="PYR" >
</speciesReference>
</listOfProducts>
<annotation xmlns:yana="http://www.uni-wuerzburg.de" >1452;625</annotation></reaction>
<reaction id="malD" name="" >
<listOfReactants>
<speciesReference species="MAL" >
</speciesReference>
<speciesReference species="NAD" >
</speciesReference>
</listOfReactants>
<listOfProducts>
<speciesReference species="NADH" >
</speciesReference>
<speciesReference species="OA" >
</speciesReference>
</listOfProducts>
<annotation xmlns:yana="http://www.uni-wuerzburg.de" >1172;518</annotation></reaction>
<reaction id="metfhC" name="" >
<listOfReactants>
<speciesReference species="FTHF" >
</speciesReference>
</listOfReactants>
<listOfProducts>
<speciesReference species="H2O_x" >
</speciesReference>
<speciesReference species="METHF" >
</speciesReference>
</listOfProducts>
<annotation xmlns:yana="http://www.uni-wuerzburg.de" >927;628</annotation></reaction>
<reaction id="metthfD" name="" >
<listOfReactants>
<speciesReference species="METHF" >
</speciesReference>
<speciesReference species="NADPH" >
</speciesReference>
</listOfReactants>
<listOfProducts>
<speciesReference species="METTHF" >
</speciesReference>
<speciesReference species="NADP" >
</speciesReference>
</listOfProducts>
<annotation xmlns:yana="http://www.uni-wuerzburg.de" >1089;395</annotation></reaction>
<reaction id="nadhD" reversible="false" name="" >
<listOfReactants>
<speciesReference species="NADH" >
</speciesReference>
<speciesReference species="Q" >
</speciesReference>
</listOfReactants>
<listOfProducts>
<speciesReference species="H_PO" stoichiometry="4" >
</speciesReference>
<speciesReference species="NAD" >
</speciesReference>
<speciesReference species="QH2" >
</speciesReference>
</listOfProducts>
<annotation xmlns:yana="http://www.uni-wuerzburg.de" >1133;408</annotation></reaction>
<reaction id="nadphD" reversible="false" name="" >
<listOfReactants>
<speciesReference species="NADPH" >
</speciesReference>
<speciesReference species="Q" >
</speciesReference>
</listOfReactants>
<listOfProducts>
<speciesReference species="NADP" >
</speciesReference>
<speciesReference species="QH2" >
</speciesReference>
</listOfProducts>
<annotation xmlns:yana="http://www.uni-wuerzburg.de" >960;352</annotation></reaction>
<reaction id="ndpK" name="" >
<listOfReactants>
<speciesReference species="ATP" >
</speciesReference>
<speciesReference species="DGDP" >
</speciesReference>
</listOfReactants>
<listOfProducts>
<speciesReference species="ADP" >
</speciesReference>
<speciesReference species="DGTP" >
</speciesReference>
</listOfProducts>
<annotation xmlns:yana="http://www.uni-wuerzburg.de" >1143;1087</annotation></reaction>
<reaction id="ompDC" reversible="false" name="" >
<listOfReactants>
<speciesReference species="OMP" >
</speciesReference>
</listOfReactants>
<listOfProducts>
<speciesReference species="CO2_x" >
</speciesReference>
<speciesReference species="UMP" >
</speciesReference>
</listOfProducts>
<annotation xmlns:yana="http://www.uni-wuerzburg.de" >982;771</annotation></reaction>
<reaction id="oprT" name="" >
<listOfReactants>
<speciesReference species="ORO" >
</speciesReference>
<speciesReference species="PRPP" >
</speciesReference>
</listOfReactants>
<listOfProducts>
<speciesReference species="OMP" >
</speciesReference>
<speciesReference species="PPI" >
</speciesReference>
</listOfProducts>
<annotation xmlns:yana="http://www.uni-wuerzburg.de" >1147;609</annotation></reaction>
<reaction id="pabaS1" reversible="false" name="" >
<listOfReactants>
<speciesReference species="CHOR" >
</speciesReference>
<speciesReference species="GLN" >
</speciesReference>
</listOfReactants>
<listOfProducts>
<speciesReference species="ADCHOR" >
</speciesReference>
<speciesReference species="GLU" >
</speciesReference>
</listOfProducts>
<annotation xmlns:yana="http://www.uni-wuerzburg.de" >1464;990</annotation></reaction>
<reaction id="pabaS2" reversible="false" name="" >
<listOfReactants>
<speciesReference species="ADCHOR" >
</speciesReference>
</listOfReactants>
<listOfProducts>
<speciesReference species="PABA" >
</speciesReference>
<speciesReference species="PYR" >
</speciesReference>
</listOfProducts>
<annotation xmlns:yana="http://www.uni-wuerzburg.de" >1540;884</annotation></reaction>
<reaction id="patp" reversible="false" name="" >
<listOfReactants>
<speciesReference species="ATP" >
</speciesReference>
</listOfReactants>
<listOfProducts>
<speciesReference species="ADP" >
</speciesReference>
<speciesReference species="H_PO_x" >
</speciesReference>
</listOfProducts>
<annotation xmlns:yana="http://www.uni-wuerzburg.de" >1219;1070</annotation></reaction>
<reaction id="pepC" reversible="false" name="" >
<listOfReactants>
<speciesReference species="ATP" >
</speciesReference>
<speciesReference species="OA" >
</speciesReference>
</listOfReactants>
<listOfProducts>
<speciesReference species="ADP" >
</speciesReference>
<speciesReference species="CO2_x" >
</speciesReference>
<speciesReference species="PEP" >
</speciesReference>
</listOfProducts>
<annotation xmlns:yana="http://www.uni-wuerzburg.de" >1154;809</annotation></reaction>
<reaction id="pfkA" reversible="false" name="" >
<listOfReactants>
<speciesReference species="ATP" >
</speciesReference>
<speciesReference species="F6P" >
</speciesReference>
</listOfReactants>
<listOfProducts>
<speciesReference species="ADP" >
</speciesReference>
<speciesReference species="FBP" >
</speciesReference>
</listOfProducts>
<annotation xmlns:yana="http://www.uni-wuerzburg.de" >1356;755</annotation></reaction>
<reaction id="pgcM" name="" >
<listOfReactants>
<speciesReference species="R1P" >
</speciesReference>
</listOfReactants>
<listOfProducts>
<speciesReference species="R5P" >
</speciesReference>
</listOfProducts>
<annotation xmlns:yana="http://www.uni-wuerzburg.de" >1664;583</annotation></reaction>
<reaction id="pgD" reversible="false" name="" >
<listOfReactants>
<speciesReference species="3PG" >
</speciesReference>
<speciesReference species="NAD" >
</speciesReference>
</listOfReactants>
<listOfProducts>
<speciesReference species="NADH" >
</speciesReference>
<speciesReference species="PHP" >
</speciesReference>
</listOfProducts>
<annotation xmlns:yana="http://www.uni-wuerzburg.de" >1334;671</annotation></reaction>
<reaction id="pgK" name="" >
<listOfReactants>
<speciesReference species="ADP" >
</speciesReference>
<speciesReference species="BPG" >
</speciesReference>
</listOfReactants>
<listOfProducts>
<speciesReference species="3PG" >
</speciesReference>
<speciesReference species="ATP" >
</speciesReference>
</listOfProducts>
<annotation xmlns:yana="http://www.uni-wuerzburg.de" >1314;888</annotation></reaction>
<reaction id="pgM" name="" >
<listOfReactants>
<speciesReference species="3PG" >
</speciesReference>
</listOfReactants>
<listOfProducts>
<speciesReference species="2PG" >
</speciesReference>
</listOfProducts>
<annotation xmlns:yana="http://www.uni-wuerzburg.de" >1084;941</annotation></reaction>
<reaction id="PNPase" reversible="false" name="" >
<listOfReactants>
<speciesReference species="INS_x" >
</speciesReference>
<speciesReference species="PI" >
</speciesReference>
</listOfReactants>
<listOfProducts>
<speciesReference species="HYXN" >
</speciesReference>
<speciesReference species="R1P" >
</speciesReference>
</listOfProducts>
<annotation xmlns:yana="http://www.uni-wuerzburg.de" >1518;710</annotation></reaction>
<reaction id="prppAT" reversible="false" name="" >
<listOfReactants>
<speciesReference species="GLN" >
</speciesReference>
<speciesReference species="H2O_x" >
</speciesReference>
<speciesReference species="PRPP" >
</speciesReference>
</listOfReactants>
<listOfProducts>
<speciesReference species="GLU" >
</speciesReference>
<speciesReference species="PPI" >
</speciesReference>
<speciesReference species="PRAM" >
</speciesReference>
</listOfProducts>
<annotation xmlns:yana="http://www.uni-wuerzburg.de" >1243;799</annotation></reaction>
<reaction id="psP" reversible="false" name="" >
<listOfReactants>
<speciesReference species="3PSER" >
</speciesReference>
<speciesReference species="H2O_x" >
</speciesReference>
</listOfReactants>
<listOfProducts>
<speciesReference species="PI" >
</speciesReference>
<speciesReference species="SER" >
</speciesReference>
</listOfProducts>
<annotation xmlns:yana="http://www.uni-wuerzburg.de" >1229;623</annotation></reaction>
<reaction id="psTA" reversible="false" name="" >
<listOfReactants>
<speciesReference species="GLU" >
</speciesReference>
<speciesReference species="PHP" >
</speciesReference>
</listOfReactants>
<listOfProducts>
<speciesReference species="3PSER" >
</speciesReference>
<speciesReference species="AKG" >
</speciesReference>
</listOfProducts>
<annotation xmlns:yana="http://www.uni-wuerzburg.de" >1404;705</annotation></reaction>
<reaction id="pyrC" reversible="false" name="" >
<listOfReactants>
<speciesReference species="ATP" >
</speciesReference>
<speciesReference species="CO2_x" >
</speciesReference>
<speciesReference species="H2O_x" >
</speciesReference>
<speciesReference species="PYR" >
</speciesReference>
</listOfReactants>
<listOfProducts>
<speciesReference species="ADP" >
</speciesReference>
<speciesReference species="OA" >
</speciesReference>
<speciesReference species="PI" >
</speciesReference>
</listOfProducts>
<annotation xmlns:yana="http://www.uni-wuerzburg.de" >1199;776</annotation></reaction>
<reaction id="pyrD" reversible="false" name="" >
<listOfReactants>
<speciesReference species="COA" >
</speciesReference>
<speciesReference species="NAD" >
</speciesReference>
<speciesReference species="PYR" >
</speciesReference>
</listOfReactants>
<listOfProducts>
<speciesReference species="ACCOA" >
</speciesReference>
<speciesReference species="CO2_x" >
</speciesReference>
<speciesReference species="NADH" >
</speciesReference>
</listOfProducts>
<annotation xmlns:yana="http://www.uni-wuerzburg.de" >1229;646</annotation></reaction>
<reaction id="pyrK" reversible="false" name="" >
<listOfReactants>
<speciesReference species="ADP" >
</speciesReference>
<speciesReference species="PEP" >
</speciesReference>
</listOfReactants>
<listOfProducts>
<speciesReference species="ATP" >
</speciesReference>
<speciesReference species="PYR" >
</speciesReference>
</listOfProducts>
<annotation xmlns:yana="http://www.uni-wuerzburg.de" >1263;877</annotation></reaction>
<reaction id="r5pppk" name="" >
<listOfReactants>
<speciesReference species="ATP" >
</speciesReference>
<speciesReference species="R5P" >
</speciesReference>
</listOfReactants>
<listOfProducts>
<speciesReference species="AMP" >
</speciesReference>
<speciesReference species="PRPP" >
</speciesReference>
</listOfProducts>
<annotation xmlns:yana="http://www.uni-wuerzburg.de" >1397;752</annotation></reaction>
<reaction id="rdpR" reversible="false" name="" >
<listOfReactants>
<speciesReference species="GDP" >
</speciesReference>
<speciesReference species="RTHIO" >
</speciesReference>
</listOfReactants>
<listOfProducts>
<speciesReference species="DGDP" >
</speciesReference>
<speciesReference species="H2O_x" >
</speciesReference>
<speciesReference species="OTHIO" >
</speciesReference>
</listOfProducts>
<annotation xmlns:yana="http://www.uni-wuerzburg.de" >1061;821</annotation></reaction>
<reaction id="rnr1" reversible="false" name="" >
<listOfReactants>
<speciesReference species="CDP" >
</speciesReference>
<speciesReference species="RTHIO" >
</speciesReference>
</listOfReactants>
<listOfProducts>
<speciesReference species="DCDP" >
</speciesReference>
<speciesReference species="H2O_x" >
</speciesReference>
<speciesReference species="OTHIO" >
</speciesReference>
</listOfProducts>
<annotation xmlns:yana="http://www.uni-wuerzburg.de" >1125;850</annotation></reaction>
<reaction id="rpE" name="" >
<listOfReactants>
<speciesReference species="RU5P" >
</speciesReference>
</listOfReactants>
<listOfProducts>
<speciesReference species="XUL5P" >
</speciesReference>
</listOfProducts>
<annotation xmlns:yana="http://www.uni-wuerzburg.de" >1469;376</annotation></reaction>
<reaction id="rpI" name="" >
<listOfReactants>
<speciesReference species="RU5P" >
</speciesReference>
</listOfReactants>
<listOfProducts>
<speciesReference species="R5P" >
</speciesReference>
</listOfProducts>
<annotation xmlns:yana="http://www.uni-wuerzburg.de" >1535;424</annotation></reaction>
<reaction id="saicarS" reversible="false" name="" >
<listOfReactants>
<speciesReference species="ASP" >
</speciesReference>
<speciesReference species="ATP" >
</speciesReference>
<speciesReference species="CAIR" >
</speciesReference>
</listOfReactants>
<listOfProducts>
<speciesReference species="ADP" >
</speciesReference>
<speciesReference species="PI" >
</speciesReference>
<speciesReference species="SAICAR" >
</speciesReference>
</listOfProducts>
<annotation xmlns:yana="http://www.uni-wuerzburg.de" >1082;846</annotation></reaction>
<reaction id="serA" reversible="false" name="" >
<listOfReactants>
<speciesReference species="GLY" >
</speciesReference>
<speciesReference species="H2O_x" >
</speciesReference>
<speciesReference species="METTHF" >
</speciesReference>
</listOfReactants>
<listOfProducts>
<speciesReference species="SER" >
</speciesReference>
<speciesReference species="THF" >
</speciesReference>
</listOfProducts>
<annotation xmlns:yana="http://www.uni-wuerzburg.de" >1140;635</annotation></reaction>
<reaction id="succ" name="" >
<listOfReactants>
<speciesReference species="GDP" >
</speciesReference>
<speciesReference species="PI" >
</speciesReference>
<speciesReference species="SUCCOA" >
</speciesReference>
</listOfReactants>
<listOfProducts>
<speciesReference species="COA" >
</speciesReference>
<speciesReference species="GTP" >
</speciesReference>
<speciesReference species="SUCC" >
</speciesReference>
</listOfProducts>
<annotation xmlns:yana="http://www.uni-wuerzburg.de" >1026;756</annotation></reaction>
<reaction id="succD" name="" >
<listOfReactants>
<speciesReference species="Q" >
</speciesReference>
<speciesReference species="SUCC" >
</speciesReference>
</listOfReactants>
<listOfProducts>
<speciesReference species="FUM" >
</speciesReference>
<speciesReference species="QH2" >
</speciesReference>
</listOfProducts>
<annotation xmlns:yana="http://www.uni-wuerzburg.de" >906;450</annotation></reaction>
<reaction id="t001_glc" reversible="false" name="" >
<listOfReactants>
<speciesReference species="GLC_x" >
</speciesReference>
</listOfReactants>
<listOfProducts>
<speciesReference species="GLC" >
</speciesReference>
</listOfProducts>
<annotation xmlns:yana="http://www.uni-wuerzburg.de" >672;724</annotation></reaction>
<reaction id="t002_pyr" name="" >
<listOfReactants>
<speciesReference species="PYR_x" >
</speciesReference>
</listOfReactants>
<listOfProducts>
<speciesReference species="PYR" >
</speciesReference>
</listOfProducts>
<annotation xmlns:yana="http://www.uni-wuerzburg.de" >1589;811</annotation></reaction>
<reaction id="t003_lac" reversible="false" name="" >
<listOfReactants>
<speciesReference species="LAC_x" >
</speciesReference>
</listOfReactants>
<listOfProducts>
<speciesReference species="LAC" >
</speciesReference>
</listOfProducts>
<annotation xmlns:yana="http://www.uni-wuerzburg.de" >1705;645</annotation></reaction>
<reaction id="t004_pi" name="" >
<listOfReactants>
<speciesReference species="PI" >
</speciesReference>
</listOfReactants>
<listOfProducts>
<speciesReference species="PI_x" >
</speciesReference>
</listOfProducts>
<annotation xmlns:yana="http://www.uni-wuerzburg.de" >1329;992</annotation></reaction>
<reaction id="t005_glx" reversible="false" name="" >
<listOfReactants>
<speciesReference species="GLX" >
</speciesReference>
</listOfReactants>
<listOfProducts>
<speciesReference species="GLX_x" >
</speciesReference>
</listOfProducts>
<annotation xmlns:yana="http://www.uni-wuerzburg.de" >631;810</annotation></reaction>
<reaction id="t010_adp" name="" >
<listOfReactants>
<speciesReference species="ADP" >
</speciesReference>
</listOfReactants>
<listOfProducts>
<speciesReference species="ADP_x" >
</speciesReference>
</listOfProducts>
<annotation xmlns:yana="http://www.uni-wuerzburg.de" >1271;1213</annotation></reaction>
<reaction id="t011_atp" name="" >
<listOfReactants>
<speciesReference species="ATP" >
</speciesReference>
</listOfReactants>
<listOfProducts>
<speciesReference species="ATP_x" >
</speciesReference>
</listOfProducts>
<annotation xmlns:yana="http://www.uni-wuerzburg.de" >1228;1158</annotation></reaction>
<reaction id="t020_thf" reversible="false" name="" >
<listOfReactants>
<speciesReference species="FTHF_x" >
</speciesReference>
</listOfReactants>
<listOfProducts>
<speciesReference species="FTHF" >
</speciesReference>
</listOfProducts>
<annotation xmlns:yana="http://www.uni-wuerzburg.de" >781;879</annotation></reaction>
<reaction id="t021_fthf" reversible="false" name="" >
<listOfReactants>
<speciesReference species="THF" >
</speciesReference>
</listOfReactants>
<listOfProducts>
<speciesReference species="THF_x" >
</speciesReference>
</listOfProducts>
<annotation xmlns:yana="http://www.uni-wuerzburg.de" >1090;949</annotation></reaction>
<reaction id="t022_chor" reversible="false" name="" >
<listOfReactants>
<speciesReference species="CHOR_x" >
</speciesReference>
</listOfReactants>
<listOfProducts>
<speciesReference species="CHOR" >
</speciesReference>
</listOfProducts>
<annotation xmlns:yana="http://www.uni-wuerzburg.de" >1610;1041</annotation></reaction>
<reaction id="t023_for" reversible="false" name="" >
<listOfReactants>
<speciesReference species="FOR" >
</speciesReference>
</listOfReactants>
<listOfProducts>
<speciesReference species="FOR_x" >
</speciesReference>
</listOfProducts>
<annotation xmlns:yana="http://www.uni-wuerzburg.de" >720;1004</annotation></reaction>
<reaction id="t030_nh3" reversible="false" name="" >
<listOfReactants>
<speciesReference species="NH3" >
</speciesReference>
</listOfReactants>
<listOfProducts>
<speciesReference species="NH3_x" >
</speciesReference>
</listOfProducts>
<annotation xmlns:yana="http://www.uni-wuerzburg.de" >626;880</annotation></reaction>
<reaction id="t100_gly" reversible="false" name="" >
<listOfReactants>
<speciesReference species="GLY_x" >
</speciesReference>
</listOfReactants>
<listOfProducts>
<speciesReference species="GLY" >
</speciesReference>
</listOfProducts>
<annotation xmlns:yana="http://www.uni-wuerzburg.de" >1612;884</annotation></reaction>
<reaction id="t101_glu" name="" >
<listOfReactants>
<speciesReference species="GLU_x" >
</speciesReference>
</listOfReactants>
<listOfProducts>
<speciesReference species="GLU" >
</speciesReference>
</listOfProducts>
<annotation xmlns:yana="http://www.uni-wuerzburg.de" >1534;946</annotation></reaction>
<reaction id="t102_gln" name="" >
<listOfReactants>
<speciesReference species="GLN_x" >
</speciesReference>
</listOfReactants>
<listOfProducts>
<speciesReference species="GLN" >
</speciesReference>
</listOfProducts>
<annotation xmlns:yana="http://www.uni-wuerzburg.de" >1306;1131</annotation></reaction>
<reaction id="t103_ala" reversible="false" name="" >
<listOfReactants>
<speciesReference species="ALA" >
</speciesReference>
</listOfReactants>
<listOfProducts>
<speciesReference species="ALA_x" >
</speciesReference>
</listOfProducts>
<annotation xmlns:yana="http://www.uni-wuerzburg.de" >1722;760</annotation></reaction>
<reaction id="t104_ser" reversible="false" name="" >
<listOfReactants>
<speciesReference species="SER" >
</speciesReference>
</listOfReactants>
<listOfProducts>
<speciesReference species="SER_x" >
</speciesReference>
</listOfProducts>
<annotation xmlns:yana="http://www.uni-wuerzburg.de" >1318;365</annotation></reaction>
<reaction id="t105_cys" name="" >
<listOfReactants>
<speciesReference species="CYS" >
</speciesReference>
</listOfReactants>
<listOfProducts>
<speciesReference species="CYS_x" >
</speciesReference>
</listOfProducts>
<annotation xmlns:yana="http://www.uni-wuerzburg.de" >1557;1111</annotation></reaction>
<reaction id="t443_purine" reversible="false" name="" >
<listOfReactants>
<speciesReference species="GTP" >
</speciesReference>
</listOfReactants>
<listOfProducts>
<speciesReference species="Purine_x" >
</speciesReference>
</listOfProducts>
<annotation xmlns:yana="http://www.uni-wuerzburg.de" >783;1072</annotation></reaction>
<reaction id="t446_dpurine" reversible="false" name="" >
<listOfReactants>
<speciesReference species="DGTP" >
</speciesReference>
</listOfReactants>
<listOfProducts>
<speciesReference species="DPurine_x" >
</speciesReference>
</listOfProducts>
<annotation xmlns:yana="http://www.uni-wuerzburg.de" >962;1218</annotation></reaction>
<reaction id="t487_pyri" reversible="false" name="" >
<listOfReactants>
<speciesReference species="CTP" >
</speciesReference>
</listOfReactants>
<listOfProducts>
<speciesReference species="Pyrimidine_x" >
</speciesReference>
</listOfProducts>
<annotation xmlns:yana="http://www.uni-wuerzburg.de" >1093;1232</annotation></reaction>
<reaction id="t494_dpyri" reversible="false" name="" >
<listOfReactants>
<speciesReference species="DCTP" >
</speciesReference>
</listOfReactants>
<listOfProducts>
<speciesReference species="DPyrimidine_x" >
</speciesReference>
</listOfProducts>
<annotation xmlns:yana="http://www.uni-wuerzburg.de" >1560;1169</annotation></reaction>
<reaction id="tA" name="" >
<listOfReactants>
<speciesReference species="GAP" >
</speciesReference>
<speciesReference species="S7P" >
</speciesReference>
</listOfReactants>
<listOfProducts>
<speciesReference species="E4P" >
</speciesReference>
<speciesReference species="F6P" >
</speciesReference>
</listOfProducts>
<annotation xmlns:yana="http://www.uni-wuerzburg.de" >1657;488</annotation></reaction>
<reaction id="thhfS" reversible="false" name="" >
<listOfReactants>
<speciesReference species="ATP" >
</speciesReference>
<speciesReference species="FOR" >
</speciesReference>
<speciesReference species="THF" >
</speciesReference>
</listOfReactants>
<listOfProducts>
<speciesReference species="ADP" >
</speciesReference>
<speciesReference species="FTHF" >
</speciesReference>
<speciesReference species="PI" >
</speciesReference>
</listOfProducts>
<annotation xmlns:yana="http://www.uni-wuerzburg.de" >1062;858</annotation></reaction>
<reaction id="THIORed" reversible="false" name="" >
<listOfReactants>
<speciesReference species="NADPH" >
</speciesReference>
<speciesReference species="OTHIO" >
</speciesReference>
</listOfReactants>
<listOfProducts>
<speciesReference species="NADP" >
</speciesReference>
<speciesReference species="RTHIO" >
</speciesReference>
</listOfProducts>
<annotation xmlns:yana="http://www.uni-wuerzburg.de" >1126;565</annotation></reaction>
<reaction id="tktA1" name="" >
<listOfReactants>
<speciesReference species="R5P" >
</speciesReference>
<speciesReference species="XUL5P" >
</speciesReference>
</listOfReactants>
<listOfProducts>
<speciesReference species="GAP" >
</speciesReference>
<speciesReference species="S7P" >
</speciesReference>
</listOfProducts>
<annotation xmlns:yana="http://www.uni-wuerzburg.de" >1689;504</annotation></reaction>
<reaction id="tktA2" name="" >
<listOfReactants>
<speciesReference species="E4P" >
</speciesReference>
<speciesReference species="XUL5P" >
</speciesReference>
</listOfReactants>
<listOfProducts>
<speciesReference species="F6P" >
</speciesReference>
<speciesReference species="GAP" >
</speciesReference>
</listOfProducts>
<annotation xmlns:yana="http://www.uni-wuerzburg.de" >1572;478</annotation></reaction>
<reaction id="tpiA" name="" >
<listOfReactants>
<speciesReference species="DHAP" >
</speciesReference>
</listOfReactants>
<listOfProducts>
<speciesReference species="GAP" >
</speciesReference>
</listOfProducts>
<annotation xmlns:yana="http://www.uni-wuerzburg.de" >1673;367</annotation></reaction>
<reaction id="udpK1" name="" >
<listOfReactants>
<speciesReference species="ATP" >
</speciesReference>
<speciesReference species="UDP" >
</speciesReference>
</listOfReactants>
<listOfProducts>
<speciesReference species="ADP" >
</speciesReference>
<speciesReference species="UTP" >
</speciesReference>
</listOfProducts>
<annotation xmlns:yana="http://www.uni-wuerzburg.de" >1166;1044</annotation></reaction>
<reaction id="udpK2" name="" >
<listOfReactants>
<speciesReference species="ADP" >
</speciesReference>
<speciesReference species="CTP" >
</speciesReference>
</listOfReactants>
<listOfProducts>
<speciesReference species="ATP" >
</speciesReference>
<speciesReference species="CDP" >
</speciesReference>
</listOfProducts>
<annotation xmlns:yana="http://www.uni-wuerzburg.de" >1200;1040</annotation></reaction>
<reaction id="udpK3" name="" >
<listOfReactants>
<speciesReference species="ATP" >
</speciesReference>
<speciesReference species="DCDP" >
</speciesReference>
</listOfReactants>
<listOfProducts>
<speciesReference species="ADP" >
</speciesReference>
<speciesReference species="DCTP" >
</speciesReference>
</listOfProducts>
<annotation xmlns:yana="http://www.uni-wuerzburg.de" >1307;1068</annotation></reaction>
<reaction id="ugcL" reversible="false" name="" >
<listOfReactants>
<speciesReference species="UGC" >
</speciesReference>
</listOfReactants>
<listOfProducts>
<speciesReference species="GLX" >
</speciesReference>
<speciesReference species="UREA" >
</speciesReference>
</listOfProducts>
<annotation xmlns:yana="http://www.uni-wuerzburg.de" >647;774</annotation></reaction>
<reaction id="ure" reversible="false" name="" >
<listOfReactants>
<speciesReference species="H2O_x" >
</speciesReference>
<speciesReference species="UREA" >
</speciesReference>
</listOfReactants>
<listOfProducts>
<speciesReference species="CO2_x" >
</speciesReference>
<speciesReference species="NH3" stoichiometry="2" >
</speciesReference>
</listOfProducts>
<annotation xmlns:yana="http://www.uni-wuerzburg.de" >851;772</annotation></reaction>
<reaction id="Uricase" name="" >
<listOfReactants>
<speciesReference species="H2O_x" >
</speciesReference>
<speciesReference species="O2_x" >
</speciesReference>
<speciesReference species="URIC" >
</speciesReference>
</listOfReactants>
<listOfProducts>
<speciesReference species="H2O2_x" >
</speciesReference>
<speciesReference species="HIUR" >
</speciesReference>
</listOfProducts>
<annotation xmlns:yana="http://www.uni-wuerzburg.de" >827;574</annotation></reaction>
<reaction id="UrK" name="" >
<listOfReactants>
<speciesReference species="ADP" >
</speciesReference>
<speciesReference species="UDP" >
</speciesReference>
</listOfReactants>
<listOfProducts>
<speciesReference species="ATP" >
</speciesReference>
<speciesReference species="UMP" >
</speciesReference>
</listOfProducts>
<annotation xmlns:yana="http://www.uni-wuerzburg.de" >1106;1003</annotation></reaction>
<reaction id="xanD1" name="" >
<listOfReactants>
<speciesReference species="H2O_x" >
</speciesReference>
<speciesReference species="HYXN" >
</speciesReference>
<speciesReference species="NAD" >
</speciesReference>
</listOfReactants>
<listOfProducts>
<speciesReference species="NADH" >
</speciesReference>
<speciesReference species="XAN" >
</speciesReference>
</listOfProducts>
<annotation xmlns:yana="http://www.uni-wuerzburg.de" >1212;570</annotation></reaction>
<reaction id="xanD2" name="" >
<listOfReactants>
<speciesReference species="H2O_x" >
</speciesReference>
<speciesReference species="NAD" >
</speciesReference>
<speciesReference species="XAN" >
</speciesReference>
</listOfReactants>
<listOfProducts>
<speciesReference species="NADH" >
</speciesReference>
<speciesReference species="URIC" >
</speciesReference>
</listOfProducts>
<annotation xmlns:yana="http://www.uni-wuerzburg.de" >1109;552</annotation></reaction>
</listOfReactions>
</model>
</sbml>
